# Supplementary material for: Integrated metabolome and transcriptome analysis identifies candidate genes involved in triterpenoid saponin biosynthesis in leaves of Centella asiatica (L.) Urban
Source: Front Plant Sci. 2024 Jan 12;14:1295186. doi: 10.3389/fpls.2023.1295186 (PMC10811118; doi:10.3389/fpls.2023.1295186)
Supplement: Supplementary file 10 [file Table_1.xlsx]

## Sheet: Table S1
Table S1 The sequences of the primers used in this study
Gene	Forward	Reverse
CaGAPDH	GCGAAGAAGGTTGTCATC	GAGCGAGGCAGTTAGTAG
CaAACT1	TTAGGCTGGGACATGATTCC	CGGCTCTGAATAGCATAGTC
CaβAS1	CGTTTGCAGGAATGATGTGG	GCGACCCGTAATATACATGC
CaDXR1	CCCTACTGAAATCAACGCTA	CAAGGCTGAAGGTGGTGCTT
CaDXS1	GGATGGTTTCAGATCTCCAG	ATTAGTTGGTGGTCGCTGAG
CaFPS2	CCAGGTTTCTGGAAGTCTAC	AGCCCTCGATTTAGCTTTCC
CaGPS1	TATTGCGTGGCCAGTGATGT	TGTTCCGAGGCAAAGTCTCA
CaHDR2	ATCCCTGCCGGAAATCAGTT	CGTTCCGGTTATAATTCGGC
CaHDS1	GCTGTGGAGCTGATTTAGTC	CATGAATGTCTGCCACCAGA
CaHMGR2	GCCAGGCAATTTATGCGAGT	CGTGTTGTTGAAAACGACGC
CaHMGS1	GGGCGAACAGTTCTCTATGT	CCGCATACTGGGCTTTTGAA
CaMVD	CCGGAATCGTTCTGAAGTAT	CCGCTGTCTTTGATTTCTGG
CaMVK	GGCGTAATGTGTCTTCACCT	GAGACACAGAATGCAGCAGA
CaPMK2	GTGCATTCTGGAAAGACTGG	CCGCATGGCCAAAACATTGT
CaSE3-F	GGCCTGGTGAAGAATTGAGT
CaSE3	GGCCTGGTGAAGAATTGAGT	GGCGTTTGCAGTTATCAAGG
CaUGT73	GCTTTAGGCTTGGAAGCACA	TACTCCGATTGCAGGGTGAC
CaCYP716C	GACTAGTCTACTAACGGCGA	CTACCTTGCCAGTGAGCAGA
CaCYP716A	CCACAGGATGGAAAGGCTAT	TTCAGAATACTGCGGCGTGC
CaCYP714E	GCCTATACTTATGGTGGGCT	CCAGAGAAAAGAAGGAGGAG

## Sheet: Table S2
Table S2 The contents of metabolites tentatively detected in the Centella asiatica at Four Leaf Growth Stages
Index	Q1 (Da)	Q3 (Da)	Molecular weight (Da)	Formula	Ionization model	Compounds	Class I	Class II	CAS	Level	JXC1-1	JXC1-2	JXC1-3	JXC2-1	JXC2-2	JXC2-3	JXC3-1	JXC3-2	JXC3-3	JXC4-1	JXC4-2	JXC4-3	QC01	QC02	QC03
Zmgn000447	184.98	78.9583	185.993	C3H7O7P	[M-H]-	3-Phospho-D-glyceric acid	Others	Saccharides	820-11-1	3	829894	907698	817843	925171	844368	896658	968421	998315	884577	761050	740614	651436	860756	859607	859317
pme1975	103.004	59	104.06	C3H4O4	[M-H]-	Malonic acid	Organic acids	Organic acids	141-82-2	3	1.07943e+07	1.01142e+07	1.00722e+07	4.28005e+06	4.35916e+06	4.9237e+06	2.93048e+06	2.53428e+06	2.66471e+06	2.97625e+06	3.08779e+06	2.89032e+06	6.14652e+06	6.11972e+06	6.17375e+06
pmb2221	318.3	60.1	317.293	C18H39NO3	[M+H]+	4-Hydroxysphinganine	Lipids	Sphingolipids	554-62-1	2	518212	419274	450812	288021	299242	293058	233621	226204	237080	60256.3	235130	232348	311104	310709	308344
MWS1743	217.159	129.071	216.151	C15H20O	[M+H]+	alpha-hexylcinnamaldehyde	Phenolic acids	Phenolic acids	101-86-0	1	122509	127207	161957	126607	121346	116265	132037	159296	146497	150100	118642	131151	146430	146174	144795
mws0668	283.068	151	284.076	C10H12N4O6	[M-H]-	Xanthosine	Nucleotides and derivatives	Nucleotides and derivatives	146-80-5	3	114180	116952	153426	157344	146520	157726	72741.8	79198.2	69128.4	64051.5	62872	69501.4	97145	95953.5	96094.4
pme0128	159.077	88	160.085	C6H12N2O3	[M-H]-	L-Alanyl-L-Alanine*	Amino acids and derivatives	Amino acids and derivatives	1948-31-8	3	209233	197684	225536	758297	710231	715561	466098	614343	525703	597202	590712	607405	426590	420698	423954
Lmhp008589	476.277	335.258	475.27	C23H42NO7P	[M+H]+	LysoPE 18:3(2n isomer)*	Lipids	LPE	-	1	298245	161759	192354	306437	338842	230596	434405	624204	341991	507707	575229	582555	488897	494297	495429
Lhzp102808	355.104	163.04	354.11	C20H18O6	[M+H]+	Sesamin	Lignans and Coumarins	Lignans	607-80-7	1	5.2208e+06	5.01526e+06	5.36029e+06	3.07629e+06	3.10558e+06	3.11186e+06	2.13424e+06	2.44164e+06	1.79232e+06	2.42537e+06	2.72296e+06	1.3235e+06	3.03365e+06	3.07936e+06	3.05558e+06
pme3184	332.075	136	331.068	C10H14N5O6P	[M+H]+	2'-Deoxyadenosine-5'-monophosphate	Nucleotides and derivatives	Nucleotides and derivatives	653-63-4	2	81107	72410.1	67483.3	67136.5	46688.6	68273.3	57902.8	61042.2	61479.3	69768.7	65638.6	76492.1	68129.8	68026.4	67023.2
Lmmn003323	271.228	225.22	272.235	C16H32O3	[M-H]-	2-Hydroxyhexadecanoic acid	Organic acids	Organic acids	764-67-0	3	165456	154314	152305	98595.8	122460	137267	163025	168473	144194	163582	137612	145637	113898	115982	114767
pme0006	116.071	70.1	115.063	C5H9NO2	[M+H]+	L-Proline	Amino acids and derivatives	Amino acids and derivatives	147-85-3	1	4.10734e+06	4.20311e+06	3.91349e+06	2.81383e+06	2.34841e+06	2.73164e+06	2.4149e+06	2.51158e+06	3.07644e+06	3.58614e+06	3.88629e+06	2.94004e+06	3.03521e+06	3.04206e+06	2.98972e+06
Zmcp102206	381.202	299.2	382.214	C24H30O4	[M-H]-	(Z)-3,8-Dihydro 6,6·;7,3'a-diligustilide	Others	Others	-	3	61848.6	61335.7	65567.1	31690.7	31530.7	50465.7	34465.4	45568.3	28052	31902.1	31030.2	34355	36382.2	36365.2	35762.8
pme2746	784.15	437	785.157	C27H33N9O15P2	[M-H]-	Riboflavin 5'-Adenosine Diphosphate	Nucleotides and derivatives	Nucleotides and derivatives	146-14-5	2	476275	434219	457172	364626	256075	272677	244532	252331	248426	261011	235433	254390	281566	287158	284794
Cmmn012850	301.217	205.123	302.225	C20H30O2	[M-H]-	Communic Acid	Terpenoids	Ditepenoids	2761-77-5	1	1.45436e+07	1.75281e+07	1.80499e+07	7.27654e+06	6.91391e+06	7.19635e+06	30373.4	26146.7	26299.5	28915.5	15800.6	13900.5	5.93574e+06	5.82413e+06	5.91099e+06
Hmsn002272	327.11	165.05	328.116	C15H20O8	[M-H]-	Demethyl coniferin	Phenolic acids	Phenolic acids	-	2	1.32297e+06	1.34335e+06	1.38216e+06	1.06178e+06	932015	942117	839946	839491	853768	967234	943528	919100	926274	944888	932779
pmn001743	685.235	523.2	686.242	C31H42O17	[M-H]-	Specnuezhenide	Phenolic acids	Phenolic acids	39011-92-2	3	77665.3	84439.6	79312	113894	101745	107779	132010	123360	129885	101854	97795.7	91237	119456	118068	120601
mws4052	102.055	56.05	101.048	C4H7NO2	[M+H]+	1-Aminocyclopropane-1-carboxylic acid*	Organic acids	Organic acids	22059-21-8	3	200204	164281	92320.8	170191	176710	180490	142565	133890	136443	149047	153404	144719	165871	169135	165869
mws0752	185.155	185.156	186.162	C11H22O2	[M-H]-	Undecylic Acid	Lipids	Free fatty acids	112-37-8	3	846556	876171	895625	1.13385e+06	1.1657e+06	1.11795e+06	1.14653e+06	1.19367e+06	1.18393e+06	1.36932e+06	1.26554e+06	1.35754e+06	1.01705e+06	1.00048e+06	994537
Lmhp008833	494.324	184.073	493.317	C24H48NO7P	[M+H]+	LysoPC 16:1(2n isomer)	Lipids	LPC	-	1	241525	211430	323151	170348	191015	174874	269984	283823	269448	188809	199969	170636	257829	257278	252379
Lmbn014696	301.217	301.217	302.225	C20H30O2	[M-H]-	Pimaric acid*	Terpenoids	Ditepenoids	127-27-5	2	6.19838e+06	5.93752e+06	6.01914e+06	1.33446e+07	1.28147e+07	1.38704e+07	111088	113603	111380	226684	219135	261420	4.75715e+06	4.85734e+06	4.76063e+06
MWSHY0046	465.103	303.051	464.096	C21H20O12	[M+H]+	Quercetin-3-O-glucoside (Isoquercitrin)*	Flavonoids	Flavonols	482-35-9	1	1.75109e+06	1.80442e+06	1.358e+06	798234	718006	699693	722293	698532	722743	491239	456944	484451	813786	832309	828544
Hmqn000843	301.093	123.008	302.1	C13H18O8	[M-H]-	Tachioside	Phenolic acids	Phenolic acids	109194-60-7	3	48068.6	105608	79813.2	48176.3	22640.3	40684.6	62722.1	39764.1	49882.3	59783.2	62338.3	31153.2	60031.1	60768.2	61475.5
MWSmce346	517.133	163.039	516.127	C25H24O12	[M+H]+	1,3-O-Dicaffeoylquinic Acid (Cynarin)*	Phenolic acids	Phenolic acids	30964-13-7	1	3.71065e+07	8.96185e+07	3.83893e+07	5.95938e+07	1.62465e+07	1.5053e+07	5.0317e+07	4.82496e+07	4.58768e+07	1.3932e+07	5.34061e+07	5.34778e+07	6.77775e+07	6.64964e+07	6.63124e+07
Lmdn003756	193.051	135.046	194.058	C10H10O4	[M-H]-	Methyl caffeate	Phenolic acids	Phenolic acids	3843-74-1	2	261783	234903	268396	341313	350707	367659	207381	225486	299822	281881	225733	329080	313237	306237	312430
pme0008	176.103	113	175.096	C6H13N3O3	[M+H]+	L-Citrulline	Amino acids and derivatives	Amino acids and derivatives	372-75-8	3	56640.5	50614	48276.8	25528.2	22617.5	17618.8	13368.4	14297.7	16003.8	16550.3	19131.8	20534.8	24455.4	24576	25035.2
pma2987	142.097	124.087	141.09	C6H11N3O	[M+H]+	Histidinol	Alkaloids	Alkaloids	501-28-0	3	1.50349e+07	1.55741e+07	1.61058e+07	1.56851e+07	1.73839e+07	1.57652e+07	1.37301e+07	1.43727e+07	1.52316e+07	1.30829e+07	1.17465e+07	1.28842e+07	1.5682e+07	1.59829e+07	1.60551e+07
Zmdp002216	261.145	86.0968	260.137	C11H20N2O5	[M+H]+	L-γ-Glutamyl-L-leucine	Amino acids and derivatives	Amino acids and derivatives	2566-39-4	2	105348	96365.5	197355	595324	580367	662485	1.62864e+06	1.93268e+06	1.97575e+06	1.2189e+06	1.3169e+06	1.32952e+06	985397	1.01066e+06	996447
Wmjp009944	522.358	184.076	521.081	C14H25N3O14P2	[M+H]+	CDP-ME	Others	Others	-	1	3.03175e+07	2.78868e+07	2.92003e+07	2.29959e+07	2.54857e+07	2.20054e+07	2.77084e+07	3.02446e+07	2.86566e+07	1.6829e+07	1.71928e+07	1.66175e+07	2.89188e+07	2.83534e+07	2.90477e+07
mws0275	133.014	71.0145	134.022	C4H6O5	[M-H]-	L-Malic acid*	Organic acids	Organic acids	97-67-6	1	7.70367e+07	7.93039e+07	7.72756e+07	5.21673e+07	4.86451e+07	4.03243e+07	2.22683e+07	2.39605e+07	2.00736e+07	2.51574e+07	2.22156e+07	2.53776e+07	5.20845e+07	5.34388e+07	5.28004e+07
pmb0865	518.324	184.073	517.317	C26H48NO7P	[M+H]+	LysoPC 18:3(2n isomer)	Lipids	LPC	-	1	4.90055e+06	4.16734e+06	4.24491e+06	4.55784e+06	4.62449e+06	4.49845e+06	9.30295e+06	9.28895e+06	8.44217e+06	6.73574e+06	7.53738e+06	7.32359e+06	7.45351e+06	7.35567e+06	7.55814e+06
pme3011	104.071	68.8	103.063	C4H9NO2	[M+H]+	γ-Aminobutyric acid	Organic acids	Organic acids	56-12-2	2	564339	591627	521010	372256	359125	345536	506742	492553	470009	300203	299539	303879	490616	488137	478140
pmf0397	311.303	183.1	312.303	C20H40O2	[M-H]-	Arachidic acid	Lipids	Free fatty acids	506-30-9	3	7.61292e+06	7.36948e+06	1.05488e+07	9.22846e+06	8.62764e+06	1.18904e+07	1.79367e+07	6.83042e+06	1.67456e+07	1.55032e+07	1.4876e+07	1.4757e+07	1.17183e+07	1.16348e+07	1.19457e+07
Zmgn001448	175.061	115.04	176.069	C7H12O5	[M-H]-	2-Propylmalic Acid*	Organic acids	Organic acids	-	3	446476	504412	578492	485673	409486	389482	191897	222285	225144	146322	151942	154116	303423	304590	296835
Lmbn001754	175.061	115.04	176.069	C7H12O5	[M-H]-	3-Isopropylmalic Acid*	Organic acids	Organic acids	921-28-8	3	446476	504412	578492	485673	409486	389482	191897	222285	225144	146322	151942	154116	303423	304590	296835
pmp001251	520.34	184.073	519.332	C26H50NO7P	[M+H]+	LysoPC 18:2(2n isomer)	Lipids	LPC	-	1	1.86738e+07	6.43595e+07	1.91109e+07	1.2446e+07	1.40893e+07	1.27292e+07	7.74602e+07	2.22845e+07	7.53127e+07	1.76913e+07	1.5233e+07	1.29339e+07	1.9145e+07	1.93041e+07	1.87871e+07
Lmjp003822	531.15	177.055	530.142	C26H26O12	[M+H]+	3,5-O-Dicaffeoylquinic Acid Methyl Ester*	Phenolic acids	Phenolic acids	159934-13-1	1	9.1204e+06	8.96328e+06	8.82466e+06	4.93261e+06	5.04686e+06	5.02351e+06	4.1089e+06	4.56945e+06	4.71442e+06	6.28523e+06	5.94311e+06	6.21246e+06	5.98875e+06	6.15045e+06	6.0134e+06
pme0230	268.104	136.062	267.097	C10H13N5O4	[M+H]+	Adenosine	Nucleotides and derivatives	Nucleotides and derivatives	58-61-7	1	2.86242e+07	2.39518e+07	2.61142e+07	4.23823e+07	2.40103e+07	4.12438e+07	2.51871e+07	2.9119e+07	2.55057e+07	8.5703e+06	1.02059e+07	7.17093e+06	2.72275e+07	2.80161e+07	2.75239e+07
mws0473	131.035	87.045	132.042	C5H8O4	[M-H]-	2-Methylsuccinic acid	Organic acids	Organic acids	498-21-5	3	4.17333e+06	4.23786e+06	4.24347e+06	545255	516646	508795	237810	272949	258896	225698	262919	258630	1.3651e+06	1.33408e+06	1.32891e+06
Lmmn002164	131.035	87.0452	132.042	C5H8O4	[M-H]-	Monomethyl succinate	Organic acids	Organic acids	3878-55-5	3	4.17333e+06	4.23786e+06	4.24347e+06	545255	516646	508795	237810	272949	258896	225698	262919	258630	1.3651e+06	1.33408e+06	1.32891e+06
pmb3107	359.098	182.1	360.106	C15H20O10	[M-H]-	Glucosyringic Acid	Phenolic acids	Phenolic acids	-	3	14955.4	12658.3	15183.7	76034.9	60971.8	79143.6	102564	92800.1	93380.1	95646.9	88780.2	86953.4	75889.6	73712.7	75115.7
Lmjp003731	531.15	177.055	530.142	C26H26O12	[M+H]+	3,4-O-Dicaffeoylquinic Acid Methyl Ester*	Phenolic acids	Phenolic acids	-	1	9.26835e+06	8.8745e+06	8.44513e+06	5.44722e+06	5.18764e+06	4.76342e+06	5.457e+06	4.72131e+06	4.72391e+06	5.86115e+06	5.21207e+06	5.21969e+06	5.6814e+06	5.77948e+06	5.85342e+06
Lmbn005487	313.238	251.24	314.246	C18H34O4	[M-H]-	12,13-DHOME; (9Z)-12,13-Dihydroxyoctadec-9-enoic acid	Lipids	Free fatty acids	263399-35-5	3	11908.4	12449.7	12796.2	13793.8	14944.1	14127.9	14644.2	12375.1	16104.3	11670.2	9050.96	10831.4	13325.1	13705.9	13636.3
Lman003972	433.114	161.025	434.121	C21H22O10	[M-H]-	6-O-Caffeoylarbutin	Phenolic acids	Phenolic acids	136172-60-6	2	260257	232370	398861	361530	381071	329715	491270	350284	478818	401003	438149	375200	380961	370362	379783
pme0021	166.086	120.081	165.071	C9H11NO2	[M+H]+	L-Phenylalanine	Amino acids and derivatives	Amino acids and derivatives	63-91-2	1	3.30846e+06	3.49879e+06	3.41224e+06	4.69409e+06	4.38737e+06	4.18977e+06	5.42452e+06	5.74247e+06	5.4648e+06	6.83523e+06	7.07433e+06	7.46077e+06	4.93159e+06	5.01513e+06	5.08762e+06
MWSmce579	133.064	77.0381	132.058	C9H8O	[M+H]+	Cinnamaldehyde	Phenolic acids	Phenolic acids	14371-10-9	3	51123.2	51610.4	48732	27175.1	33545.8	34746.8	33023.2	11798.9	40002.8	35946.8	38391	44987.8	37122.9	38163.5	38126.6
NK10251888	203.15	70.0653	202.143	C8H18N4O2	[M+H]+	NG,NG-Dimethyl-L-arginine*	Amino acids and derivatives	Amino acids and derivatives	30315-93-6	3	117798	156021	118508	177436	128164	163269	263285	313370	268723	340211	381875	327815	211048	205129	205787
Lmjp102006	959.521	453.335	958.514	C48H78O19	[M+H]+	Centellasaponin C*	Terpenoids	Triterpene Saponin	-	1	6.52024e+06	5.26401e+06	5.71647e+06	3.35019e+06	3.74349e+06	3.28776e+06	2.99494e+06	2.75653e+06	3.13693e+06	3.60606e+06	3.57521e+06	3.59662e+06	3.84979e+06	3.97216e+06	3.9342e+06
Zmhn000892	301.094	139.046	302.1	C13H18O8	[M-H]-	4-O-Glucosyl-3,4-dihydroxybenzyl alcohol	Phenolic acids	Phenolic acids	-	3	37831.8	38321.3	33941.1	35969.4	43473.4	37939.6	43187.6	40473.3	41376	62983.1	55032.9	56623.3	48834.3	49330.3	47794.8
MWSmce583	165.02	91.0192	166.027	C8H6O4	[M-H]-	Piperonylic acid	Organic acids	Organic acids	94-53-1	3	226989	341003	320214	454532	380417	518553	472178	503469	396314	354037	384341	415407	225567	231395	224637
pmd0132	496.34	184.073	495.332	C24H50NO7P	[M+H]+	LysoPC 16:0(2n isomer)	Lipids	LPC	-	1	2.17072e+07	2.06154e+07	2.03563e+07	1.22273e+07	1.22258e+07	1.11777e+07	1.82756e+07	1.79602e+07	1.82423e+07	1.51976e+07	1.53768e+07	1.55302e+07	1.75669e+07	1.79375e+07	1.73743e+07
Lmxp011770	279.159	149.023	278.152	C16H22O4	[M+H]+	Diisobutyl phthalate*	Phenolic acids	Phenolic acids	84-69-5	1	1.67478e+07	1.7215e+07	1.732e+07	2.43944e+07	2.38298e+07	2.40393e+07	3.40223e+07	3.65568e+07	3.28204e+07	3.55676e+07	3.83687e+07	3.76906e+07	2.68924e+07	2.77595e+07	2.75165e+07
Lhhp120823	193.084	105.069	192.079	C11H12O3	[M+H]+	Eugenyl formate	Others	Others	-	1	283657	205834	217247	406338	390132	420494	455034	492759	449870	915646	996395	954373	567797	567525	551406
mws0576	103.04	59.1	104.047	C4H8O3	[M-H]-	3-Hydroxybutyric acid	Organic acids	Organic acids	300-85-6	3	1.40852e+07	1.37898e+07	1.41372e+07	5.91494e+06	6.71958e+06	5.56335e+06	3.49134e+06	3.93956e+06	3.95398e+06	4.35776e+06	4.0352e+06	4.46796e+06	8.80154e+06	9.04345e+06	9.07914e+06
Hmjp102516	959.522	797.469	958.513	C48H78O19	[M+H]+	Centellasaponin D	Terpenoids	Triterpene Saponin	-	1	1.73568e+06	1.89472e+06	1.78319e+06	1.16274e+06	1.12913e+06	1.12801e+06	1.0995e+06	1.06343e+06	1.08396e+06	1.29618e+06	1.21744e+06	1.13476e+06	1.26675e+06	1.29867e+06	1.30884e+06
pmb2936	591.172	367.2	592.179	C28H32O14	[M-H]-	Disinapoyl glucoside	Phenolic acids	Phenolic acids	-	1	17421.9	19602.5	18781	35986.3	36045.5	35607.4	54046.3	57297.5	54045.5	61058.9	65445.4	63718.2	43584.6	44601.5	45100.9
MWS0442	527.156	365.102	504.169	C18H32O16	[M+Na]+	Maltotriose	Others	Saccharides	1109-28-0	1	3.10149e+06	3.07447e+06	3.94025e+06	5.99545e+06	6.31917e+06	5.501e+06	6.39213e+06	5.86256e+06	6.97289e+06	7.94359e+06	6.94628e+06	7.33625e+06	5.20423e+06	5.03845e+06	5.06121e+06
MWS4295	299.259	253.251	300.266	C18H36O3	[M-H]-	DL-2-hydroxystearic acid*	Lipids	Free fatty acids	629-22-1	3	34577.5	15741.3	32409.5	29772.7	13189	39202.1	19313.1	15356.9	25052.2	16622.7	29622.6	13379.5	25386.2	25365.3	24590.1
Lmbn009444	297.245	183.14	298.251	C18H34O3	[M-H]-	Ricinoleic acid	Lipids	Free fatty acids	141-22-0	1	258910	295817	287185	962116	921480	924787	1.3009e+06	1.17913e+06	1.19436e+06	1.15872e+06	1.11969e+06	1.14476e+06	856875	826965	837210
pmb2792	293.212	193.1	294.219	C18H30O3	[M-H]-	13-Hydroxy-6,9,11-octadecatrienoic acid	Lipids	Free fatty acids	74784-20-6	3	71445.3	72918.4	70340.6	79467.5	71179.1	75058.9	66353.7	68599.4	69437.6	74690.3	70323.8	70580.6	65982.5	64848.5	67246.4
MWSmce056	205.093	146.06	204.09	C11H12N2O2	[M+H]+	DL-Tryptophan	Amino acids and derivatives	Amino acids and derivatives	54-12-6	1	5.22127e+06	5.24713e+06	5.8903e+06	3.82747e+06	3.01454e+06	3.54558e+06	6.77839e+06	7.35731e+06	6.7496e+06	2.33477e+07	2.26393e+07	2.21025e+07	9.81039e+06	9.85199e+06	9.5257e+06
Wmjn007463	425.216	220.147	426.386	C30H50O	[M-H]-	β-amyrin	Others	Others	-	1	325158	303992	311851	1.11043e+06	1.09285e+06	1.09283e+06	1.90844e+06	2.03845e+06	1.82035e+06	2.53287e+06	2.38147e+06	2.6448e+06	1.38069e+06	1.3599e+06	1.33093e+06
mws0254	156.077	110	155.07	C6H9N3O2	[M+H]+	L-Histidine	Amino acids and derivatives	Amino acids and derivatives	71-00-1	3	112213	94217.5	101723	52405.2	42831	41412.7	60815	73842	68123.3	137947	149856	190931	109548	112450	113580
Zmcp102201	205.086	149.023	204.079	C12H12O3	[M+H]+	Senkyunolide B*	Others	Lactones	93236-67-0	1	1.97338e+06	2.11327e+06	2.20283e+06	3.08421e+06	2.90017e+06	2.93328e+06	4.10948e+06	3.96001e+06	4.08322e+06	4.60232e+06	4.76471e+06	4.78846e+06	3.27204e+06	3.37716e+06	3.38215e+06
Zmcp102202	205.086	149.023	204.079	C12H12O3	[M+H]+	Senkyunolide C*	Phenolic acids	Phenolic acids	-	1	1.97338e+06	2.11327e+06	2.20283e+06	3.08421e+06	2.90017e+06	2.93328e+06	4.10948e+06	3.96001e+06	4.08322e+06	4.60232e+06	4.76471e+06	4.78846e+06	3.27204e+06	3.37716e+06	3.38215e+06
MWSmce341	279.159	149.033	278.152	C16H22O4	[M+H]+	Butyl isobutyl phthalate*	Phenolic acids	Phenolic acids	17851-53-5	1	1.69534e+07	1.68916e+07	1.75054e+07	23267521	2.35256e+07	2.48082e+07	3.42204e+07	3.67725e+07	3.42425e+07	3.60059e+07	3.87627e+07	3.86592e+07	2.80237e+07	2.72094e+07	2.8172e+07
mws0289	480.308	339.289	479.301	C23H46NO7P	[M+H]+	LysoPE 18:1*	Lipids	LPE	89576-29-4	3	1.56652e+06	1.56933e+06	1.55101e+06	1.37877e+06	1.43944e+06	1.38299e+06	977379	963735	1.81032e+06	1.23725e+06	1.32126e+06	1.27016e+06	1.63013e+06	1.64535e+06	1.58684e+06
mws0256	118.086	72.1	117.079	C5H11NO2	[M+H]+	L-Valine	Amino acids and derivatives	Amino acids and derivatives	72-18-4	1	1.03024e+07	1.19535e+07	1.12796e+07	8.24103e+06	7.60701e+06	8.27181e+06	8.70089e+06	9.50503e+06	8.48118e+06	1.08649e+07	1.20665e+07	1.20852e+07	9.46989e+06	9.39508e+06	9.73524e+06
pme2433	106.086	88	105.079	C4H11NO2	[M+H]+	Diethanolamine	Alkaloids	Alkaloids	111-42-2	3	109493	98515.7	93754.4	142738	161932	146908	163325	155546	170108	121315	106491	141346	141068	141980	146148
Zmcn005156	529.133	353.085	530.142	C26H26O12	[M-H]-	4,5-O-Dicaffeoylquinic Acid Methyl Ester	Phenolic acids	Phenolic acids	-	1	1.00128e+07	9.11203e+06	8.52413e+06	7.62949e+06	7.38556e+06	7.82613e+06	6.51923e+06	7.56466e+06	6.36273e+06	7.39177e+06	8.38801e+06	8.58797e+06	8.79415e+06	8.71494e+06	8.47452e+06
pmf0297	297.324	183.1	298.324	C20H42O	[M-H]-	1-Eicosanol	Lipids	Free fatty acids	629-96-9	3	307663	303124	302305	1.06795e+06	1.00737e+06	1.01279e+06	1.32602e+06	1.36381e+06	1.29061e+06	1.21666e+06	1.30048e+06	1.27782e+06	929687	902041	896491
Ymjm000146	433.114	161.024	434.121	C21H22O10	[M-H]-	p-Hydroxyphenyl 6-O-(E)-caffeoyl-β-D-glucopyranoside	Phenolic acids	Phenolic acids	-	2	338704	316039	370394	400999	409974	350370	480810	492570	451049	553320	450870	473013	414263	416159	429799
Zmcp102203	279.16	149.024	278.152	C16H22O4	[M+H]+	Senkyunolide M*	Others	Lactones	146986-60-9	1	1.90051e+07	1.83071e+07	1.75551e+07	2.57085e+07	2.36105e+07	2.56532e+07	3.88856e+07	3.51244e+07	3.4611e+07	3.64458e+07	3.92124e+07	3.8278e+07	2.77251e+07	2.7801e+07	2.87494e+07
Zmcp102204	279.16	149.024	278.152	C16H22O4	[M+H]+	Senkyunolide Q*	Phenolic acids	Phenolic acids	-	1	1.90051e+07	1.83071e+07	1.75551e+07	2.57085e+07	2.36105e+07	2.56532e+07	3.88856e+07	3.51244e+07	3.4611e+07	3.64458e+07	3.92124e+07	3.8278e+07	2.77251e+07	2.7801e+07	2.87494e+07
Ymjm000150	353.088	191.059	354.095	C16H18O9	[M-H]-	4-O-Caffeoylquinic acid*	Phenolic acids	Phenolic acids	-	1	3.63427e+07	3.46128e+07	3.74024e+07	2.6965e+07	2.75446e+07	2.74568e+07	1.97389e+07	2.08705e+07	2.22282e+07	2.74429e+07	3.02172e+07	2.97588e+07	2.67056e+07	2.63965e+07	2.74585e+07
mws0567	146.092	87	145.085	C5H11N3O2	[M+H]+	4-Guanidinobutyric acid	Organic acids	Organic acids	463-00-3	3	171805	177932	188117	149020	151259	193275	169053	155708	161532	221796	244673	185559	156342	153178	149974
Lmcn009122	253.217	235.209	254.225	C16H30O2	[M-H]-	(7Z)-Hexadecenoic acid*	Lipids	Free fatty acids	2416-19-5	3	165848	157296	169624	69040.4	67455.1	69977.7	69088.8	72872.7	78489	75518.1	72103.6	71880.2	101356	102132	98180
pmb3101	175.061	115.044	176.069	C7H12O5	[M-H]-	2-Isopropylmalic Acid	Organic acids	Organic acids	49601-06-1	3	93972.1	486903	573849	464966	438709	427433	211220	230320	230985	166207	169628	160685	297708	310335	303236
mws0227	132.102	86.2	131.095	C6H13NO2	[M+H]+	L-Leucine*	Amino acids and derivatives	Amino acids and derivatives	61-90-5	1	2.84042e+07	2.96151e+07	2.89595e+07	2.71891e+07	2.47857e+07	2.59665e+07	3.50874e+07	3.65716e+07	3.38223e+07	4.69982e+07	4.79978e+07	4.88893e+07	3.35776e+07	3.47708e+07	3.48961e+07
Hmyp002315	303.04	257.045	302.042	C15H10O7	[M+H]+	3,5,7,4'-Tetrahydroxy-Coumaronochromone	Others	Chromone	-	2	110872	114181	103426	52887.6	44686.5	41380.4	38073.9	33939.5	39030.6	27806	41724.4	22780.1	49981.4	51544.8	52065
pme1654	209.119	59.0151	210.126	C12H18O3	[M-H]-	Jasmonic acid	Organic acids	Organic acids	77026-92-7	3	129867	152617	130589	32718.7	31064.9	33738.7	65683	60970.1	59957.6	70136.6	70873.6	72309.2	73079.8	76252.3	74360.9
MWSmce607	120.065	56.0499	119.058	C4H9NO3	[M+H]+	DL-Threonine	Amino acids and derivatives	Amino acids and derivatives	80-68-2	3	339199	309932	311528	252632	246642	228029	202893	175550	193278	192502	213285	191938	253205	244477	254277
Lmhp008801	476.277	335.258	475.27	C23H42NO7P	[M+H]+	LysoPE 18:3*	Lipids	LPE	-	1	445526	465321	425657	544995	544573	496326	996195	1.09138e+06	1.00446e+06	906472	955224	979165	789384	755968	772769
MWSmce692	277.218	59.0143	278.225	C18H30O2	[M-H]-	γ-Linolenic Acid	Lipids	Free fatty acids	506-26-3	1	29291.3	26145.7	28402.1	37515	35658.2	34210.2	29780.7	32630	30011.4	41850.9	42170	41532.6	35831.2	34317	35170.5
pme2617	166.053	102	165.046	C5H11NO3S	[M+H]+	L-Methionine Sulfoxide	Amino acids and derivatives	Amino acids and derivatives	3226-65-1	3	943441	927131	967774	1.02613e+06	1.10417e+06	942105	924222	835614	902325	789269	706772	713333	900342	910182	872731
Cmmn013275	301.217	301.217	302.225	C20H30O2	[M-H]-	Isopimaric acid*	Terpenoids	Ditepenoids	5835-26-7	2	4.85102e+06	4.71289e+06	4.66457e+06	9.27148e+06	1.31218e+07	1.41904e+07	126637	155450	148496	87749.2	147880	153512	3.39117e+06	3.45465e+06	3.30669e+06
mws0147	117.056	59	118.063	C5H10O3	[M-H]-	β-Hydroxyisovaleric acid	Organic acids	Organic acids	625-08-1	3	243486	262870	243480	100405	161499	272079	192653	113396	152655	109691	172757	174611	175066	170245	177916
Lhyp111010	301.035	273.038	300.027	C15H8O7	[M+H]+	Demethylwedelolactone	Lignans and Coumarins	Coumarins	6468-55-9	1	558196	486240	515771	194407	248375	241461	208779	228117	254310	115691	120845	128778	262249	274301	267735
pmc0274	167.1	121.1	166.031	C6H6N4S	[M+H]+	6-Methylmercaptopurine	Nucleotides and derivatives	Nucleotides and derivatives	50-66-8	3	6.02299e+06	6.585e+06	6.08054e+06	6.42172e+06	7.08056e+06	6.96662e+06	5.15037e+06	9.25425e+06	9.09202e+06	6.46451e+06	1.16725e+07	1.1299e+07	8.34214e+06	8.10742e+06	8.48917e+06
mws0097	357.134	151	358.142	C20H22O6	[M-H]-	Pinoresinol*	Lignans and Coumarins	Lignans	487-36-5	3	6228.39	9411.8	7625.96	8232.92	6917.65	8992.03	33536.8	34798.2	38470.5	9	9	9	13855.6	14350.9	14483.6
ML10174588	233.155	233.155	234.162	C15H22O2	[M-H]-	Confertifoline	Terpenoids	Sesquiterpenoids	1811-23-0	2	532833	635525	626940	2.64545e+06	2.4889e+06	806969	794880	788543	927553	1.13723e+06	854426	852979	574772	550396	572252
Lmmp010562	391.284	149.023	390.277	C24H38O4	[M+H]+	Diisooctyl Phthalate*	Phenolic acids	Phenolic acids	27554-26-3	1	4.69088e+06	4.83928e+06	5.09429e+06	4.22623e+06	5.46523e+06	4.99643e+06	5.14239e+06	5.94044e+06	5.59083e+06	6.02521e+06	5.56647e+06	6.35463e+06	725171	759252	734176
pmb0876	454.293	313.274	453.286	C21H44NO7P	[M+H]+	LysoPE 16:0	Lipids	LPE	53862-35-4	1	1.0576e+06	879132	898080	630868	639714	644322	802502	815871	896342	685161	791601	714763	887677	895596	855859
MWSmce585	104.071	59.0145	103.063	C4H9NO2	[M+H]+	Methyl 3-aminopropanoate	Amino acids and derivatives	Amino acids and derivatives	4138-35-6	2	2.03368e+06	2.12073e+06	2.10615e+06	1.30313e+06	1.39763e+06	1.49283e+06	1.12848e+06	1.2396e+06	1.17642e+06	368819	258682	383421	1.42835e+06	1.37347e+06	1.4353e+06
Lmjp002906	479.118	317.065	478.111	C22H22O12	[M+H]+	Rhamnetin-3-O-Glucoside*	Flavonoids	Flavonols	27875-34-9	3	83618.6	77950.6	77164.3	54312.1	40308.2	64344.3	63094	67323.1	56325.2	46724.2	41773.7	44240.6	60942.3	63124	60314.4
Smpn011792	471.34	471.34	472.355	C30H48O4	[M-H]-	2,3-Dihydroxy-12-ursen-28-oic acid	Terpenoids	Triterpene	-	2	2.3837e+06	2.47037e+06	2.26008e+06	2.92204e+06	2.56214e+06	2.25729e+06	1.93386e+06	2.10434e+06	2.3544e+06	861093	813168	900943	1.98001e+06	1.97649e+06	1.89621e+06
Lmjp102005	959.521	453.339	958.514	C48H78O19	[M+H]+	Centellasaponin A*	Terpenoids	Triterpene Saponin	-	1	7.35616e+06	7.39635e+06	7.59227e+06	4.63757e+06	4.42944e+06	4.75578e+06	4.39592e+06	4.25244e+06	4.00799e+06	4.46255e+06	4.74579e+06	4.53239e+06	5.13848e+06	5.06507e+06	5.31003e+06
MWS2430	241.218	241.211	242.225	C15H30O2	[M-H]-	13-methylmyristic acid	Lipids	Free fatty acids	2485-71-4	3	1.29657e+06	1.25008e+06	1.25559e+06	558870	559875	570208	643478	603672	679827	609009	599528	708126	853826	826115	814381
Hmtn001120	315.109	153.056	316.116	C14H20O8	[M-H]-	5-(2-Hydroxyethyl)-2-O-glucosylphenol	Phenolic acids	Phenolic acids	-	1	129577	129805	110115	223671	213913	237989	314996	277480	315270	365912	340839	381045	286557	292304	278436
pmn001642	503.083	459.1	504.09	C23H20O13	[M-H]-	Kaempferol-3-O-(2''-O-acetyl)glucuronide	Flavonoids	Flavonols	-	2	1.72688e+06	1.90163e+06	1.62806e+06	492976	444661	462475	1198920	914988	1.04596e+06	753633	794604	831521	924181	921569	884436
Zmdp001647	247.129	184.097	246.122	C10H18N2O5	[M+H]+	γ-Glutamyl-L-valine	Amino acids and derivatives	Amino acids and derivatives	-	3	9	9	9	14676.5	15435	16019.7	19079.3	18380	14793.9	23271.6	22508.9	20294.3	16903.4	16103.9	16404.3
pmb2799	295.228	195.2	296.235	C18H32O3	[M-H]-	12,13-Epoxy-9-Octadecenoic Acid	Lipids	Free fatty acids	6799-85-5	3	9313.77	8667.52	9141.85	17429.2	17430.2	15191	18460.9	14147.1	15850.3	13263.8	14884.1	15115	12617.9	13239.9	13059.1
mws1337	220.118	202.1	219.111	C9H17NO5	[M+H]+	D-Pantothenic Acid	Others	Vitamin	79-83-4	1	3.5739e+06	4.31161e+06	4.06917e+06	1.54281e+06	1.40016e+06	1.5138e+06	1.11873e+06	1.0355e+06	1.02238e+06	1.02175e+06	1.04674e+06	958655	1.69798e+06	1.74457e+06	1.6608e+06
Lmbn013410	205.16	189.127	206.167	C14H22O	[M-H]-	2,4-Di-Tert-Butylphenol*	Phenolic acids	Phenolic acids	96-76-4	3	39191.1	72057.8	74236.6	67099	61319.3	65490.9	81937.8	81459.7	77961	72668.4	65797.5	69901.2	55450	53362.3	52971.1
pme1178	284.099	152	283.092	C10H13N5O5	[M+H]+	Guanosine	Nucleotides and derivatives	Nucleotides and derivatives	118-00-3	1	1.5846e+06	1.33629e+06	1.30989e+06	4.98079e+06	5.82435e+06	5.63489e+06	312070	745261	741230	1.25995e+06	524387	1.27907e+06	2.1257e+06	2.17756e+06	2.07212e+06
pme3017	104.071	58	103.063	C4H9NO2	[M+H]+	2-Aminoisobutyric acid	Organic acids	Organic acids	62-57-7	2	1.89553e+06	1.59471e+06	1.8213e+06	991218	1.0397e+06	1.13347e+06	910843	855688	987372	329947	367879	373944	1.1909e+06	1.24805e+06	1.23766e+06
MWSmce349	282.278	114.092	281.272	C18H35NO	[M+H]+	Laurocapram	Alkaloids	Alkaloids	59227-89-3	1	151631	162115	194930	180549	183505	150284	203960	223078	232369	129952	121629	130796	277235	263629	270626
Hmtp000776	168.066	105.034	167.059	C8H9NO3	[M+H]+	4,5,6-Trihydroxy-2-cyclohexen-1-ylideneacetonitrile	Alkaloids	Alkaloids	-	2	82467.7	83679.2	85685.2	110768	99273.7	107319	136456	139428	126971	156200	174645	164760	114080	119686	115135
Hmpp002612	611.161	287.05	610.153	C27H30O16	[M+H]+	Luteolin-7-O-gentiobioside	Flavonoids	Flavones	-	3	2.38777e+06	2.38803e+06	2.41596e+06	1.50253e+06	1.36487e+06	1.48813e+06	1.42057e+06	1.48346e+06	1.3093e+06	1.17452e+06	1.32062e+06	1.27284e+06	1.60589e+06	1.65635e+06	1.57371e+06
Cmrn003275	347.172	101.024	348.178	C16H28O8	[M-H]-	Kankanoside E	Terpenoids	Monoterpenoids	-	2	90218	132466	97803.9	499335	472201	488367	623387	686573	663282	627951	633480	700352	492625	518695	509024
NK10253223	168.065	94.0645	167.058	C8H9NO3	[M+H]+	2-Amino-3-methoxybenzoic acid	Phenolic acids	Phenolic acids	3177-80-8	3	248789	263081	239724	185449	170237	163263	115351	109592	117185	118733	130511	112095	148297	146493	154175
Lmbn005923	277.217	59.0139	278.225	C18H30O2	[M-H]-	Crepenynic acid	Lipids	Free fatty acids	2277-31-8	3	28725.4	27289.7	25171.3	36023	37926	36078.4	30528.4	33266.5	29394.7	40013.3	40907.1	43317.8	36971.4	38923.4	38534.1
Lmhp001461	229.15	70.066	228.147	C11H20N2O3	[M+H]+	L-Prolyl-L-Leucine	Amino acids and derivatives	Amino acids and derivatives	52899-07-7	2	1.71323e+06	1.71654e+06	1.89558e+06	3.44894e+06	3.26659e+06	832986	8.4953e+06	8.79635e+06	8.11382e+06	6.997e+06	8.02961e+06	7.41408e+06	5.19672e+06	5.35644e+06	5.49124e+06
pmb0142	165.1	95.2	164.047	C9H8O3	[M+H]+	Caffeic aldehyde	Phenolic acids	Phenolic acids	141632-15-7	3	75695.5	76142.5	60910	103598	108262	100524	106031	98430.3	107174	93079.1	87786.8	92186.4	96663.8	102162	98973
pmb3093	351.1	105.1	352.079	C16H16O9	[M-H]-	Esculetin-7-O-quinic acid	Lignans and Coumarins	Coumarins	-	3	3.24973e+06	3.47867e+06	2.58848e+06	1.74686e+06	2.57884e+06	2.1619e+06	2.4794e+06	2.65333e+06	2.81167e+06	3.64729e+06	4.02355e+06	2.84354e+06	3.5026e+06	3.41791e+06	3.61282e+06
MWS0811	130.086	84.0818	129.079	C6H11NO2	[M+H]+	L-Pipecolic Acid	Organic acids	Organic acids	3105-95-1	1	6.53435e+06	8.02581e+06	6.55474e+06	2.68016e+06	2.4604e+06	1.45986e+06	745301	3.31368e+06	2.53629e+06	1.83958e+06	2.11411e+06	1.53398e+06	4.18861e+06	4.06574e+06	4.29907e+06
mws0178	353.088	191.055	354.095	C16H18O9	[M-H]-	Chlorogenic acid (3-O-Caffeoylquinic acid)*	Phenolic acids	Phenolic acids	327-97-9	1	3.68571e+06	3.9932e+06	4.00723e+06	2.59307e+06	3.06851e+06	2.44912e+06	1.94948e+06	2.04044e+06	1.93372e+06	2.25751e+06	1.98608e+06	2.17243e+06	2.84244e+06	2.69353e+06	2.80649e+06
MWS2984	153.052	136.026	152.045	C4H4N6O	[M+H]+	8-Azaguanine	Nucleotides and derivatives	Nucleotides and derivatives	134-58-7	3	166656	129938	131307	562809	470872	509642	82246.7	80908.3	75232.1	142944	159869	134445	208987	198456	207793
pme2828	140	99	139.027	C6H5NO3	[M+H]+	4-Nitrophenol	Phenolic acids	Phenolic acids	100-02-7	3	1.13864e+07	6.19895e+06	1.60107e+07	2.24749e+07	2.93023e+07	2.33999e+07	2.51465e+07	3.02114e+07	2.94754e+07	2.41203e+07	1.77375e+07	1.96884e+07	1.96933e+07	2.0766e+07	2.06093e+07
pmd0136	524.371	184.073	523.364	C26H54NO7P	[M+H]+	LysoPC 18:0(2n isomer)	Lipids	LPC	-	1	2.39372e+06	2.06931e+06	2.00846e+06	1.40524e+06	1.46371e+06	1.33827e+06	1.75542e+06	1.83261e+06	1.91516e+06	1.55991e+06	1.6513e+06	1.62416e+06	1.96575e+06	1.8744e+06	1.86926e+06
Lmcn009539	293.249	293.249	294.256	C19H34O2	[M-H]-	E,E,Z-1,3,12-Nonadecatriene-5,14-diol	Lipids	Free fatty acids	-	3	4.75216e+06	5.16137e+06	5.37556e+06	4.48442e+06	4.81719e+06	5.49575e+06	1.17507e+07	9.18806e+06	7.88133e+06	1.02793e+07	9.51831e+06	9.95203e+06	5.59924e+06	5.91662e+06	5.83863e+06
Lmbp000668	124.039	78.0336	123.032	C6H5NO2	[M+H]+	Isonicotinic acid	Others	Vitamin	55-22-1	3	145317	84176.1	111949	78323.1	87342.9	84821.7	101323	68599.1	58385.9	37989.7	64048	88316.1	94151.9	94744.8	99180.2
MWS80006	311.223	293.214	312.23	C18H32O4	[M-H]-	9-Hydroperoxy-9Z,11E-Octadecadienoic Acid	Lipids	Free fatty acids	-	3	22662.3	19226.8	23780	25487.8	23899.9	24811.9	20237.1	24357	24299.8	27726.3	29781.3	29005.4	24078.3	25143.4	23827.2
Hmmp001310	188.071	118.065	187.063	C11H9NO2	[M+H]+	3-Indoleacrylic acid	Alkaloids	Plumerane	1204-06-4	1	1.34494e+06	1.58501e+06	1.53573e+06	993639	913611	875899	1.80753e+06	1.84918e+06	2.08283e+06	7.69715e+06	7.19228e+06	5.52396e+06	2.67787e+06	2.55749e+06	2.54027e+06
Lmhp010190	522.355	184.073	521.348	C26H52NO7P	[M+H]+	LysoPC 18:1(2n isomer)	Lipids	LPC	-	1	8.03447e+06	9.01322e+06	1.02077e+07	8.02707e+06	6.53008e+06	5.75842e+06	6.24976e+06	9.4898e+06	8.6996e+06	5.32652e+06	5.66471e+06	4.23785e+06	1.00581e+07	1.03166e+07	9.73121e+06
Hmbn005207	471.351	471.351	472.355	C30H48O4	[M-H]-	Hederagenin	Terpenoids	Triterpene	465-99-6	1	2.34852e+06	2.6159e+06	2.36334e+06	3.15406e+06	2.6974e+06	2.81568e+06	2.29456e+06	2.08743e+06	2.14982e+06	1.00438e+06	1.11536e+06	1.14288e+06	2.05307e+06	2.08811e+06	1.97111e+06
Cmmn012461	299.202	299.202	300.209	C20H28O2	[M-H]-	Dehydroabietic acid	Terpenoids	Ditepenoids	1740-19-8	2	824204	831106	840057	689254	633061	192253	710334	711608	602315	703411	653720	678927	501891	474500	480732
pmb0374	136.062	118.9	135.054	C5H5N5	[M+H]+	2-Aminopurine	Nucleotides and derivatives	Nucleotides and derivatives	452-06-2	1	118246	104481	117773	200081	199433	178670	118595	112231	123070	44240.5	43334	37160.8	115406	121919	121098
pmb0492	584.275	325	583.268	C34H37N3O6	[M+H]+	N',N'',N'''-p-Coumaroyl-cinnamoyl-caffeoyl spermidine	Alkaloids	Phenolamine	-	3	25403.7	18474.1	20124.3	7494.98	9795.81	2881.8	6394.06	8068.56	2326.48	7010.34	8119.98	8028.79	10947.3	11523.1	10947.3
pmp001285	149.023	65.0406	148.016	C8H4O3	[M+H]+	Phthalic anhydride	Phenolic acids	Phenolic acids	85-44-9	3	1.71316e+06	1.80081e+06	1.88794e+06	2.6775e+06	2.48751e+06	2.52788e+06	3.80628e+06	4.11005e+06	3.71013e+06	4.01083e+06	4.48586e+06	4.16032e+06	2.89947e+06	3.07261e+06	3.03271e+06
mws1489	283.264	283.265	284.272	C18H36O2	[M-H]-	Stearic Acid	Lipids	Free fatty acids	57-11-4	2	9	9	9	1.65592e+07	1.60707e+07	1.50234e+07	1.25382e+07	1.54206e+07	2.05638e+07	9	9	9	8.48775e+06	7.98988e+06	8.2035e+06
pmp001198	132.102	57.1	131.095	C6H13NO2	[M+H]+	6-Deoxyfagomine	Alkaloids	Piperidine alkaloids	197449-09-5	1	898122	934214	582001	922476	801087	661435	1.18162e+06	1.187e+06	1.3148e+06	1.84293e+06	1.59006e+06	1.35239e+06	1.1209e+06	1.1907e+06	1.16489e+06
mws1587	132.102	86	131.095	C6H13NO2	[M+H]+	L-Norleucine*	Amino acids and derivatives	Amino acids and derivatives	327-57-1	1	3.08098e+07	3.08427e+07	3.12961e+07	2.97833e+07	2.92218e+07	2.89891e+07	3.67512e+07	3.7319e+07	3.52256e+07	5.20013e+07	5.0698e+07	5.21366e+07	3.65029e+07	3.78963e+07	3.56509e+07
pmn001421	337.093	191.05	338.1	C16H18O8	[M-H]-	3-O-p-Coumaroylquinic acid*	Phenolic acids	Phenolic acids	87099-71-6	1	1.42917e+06	2.34076e+06	2.70452e+06	802638	771808	680127	617152	402945	605116	801401	1.39963e+06	1.1582e+06	1.18976e+06	1.1411e+06	1.21263e+06
Lmmp003817	535.108	287.055	534.101	C24H22O14	[M+H]+	Kaempferol-3-O-(6''-malonyl)glucoside*	Flavonoids	Flavonols	-	1	2.37463e+06	1.08595e+06	2.59702e+06	1.07942e+06	947523	1.22153e+06	933917	1.00636e+06	1.13347e+06	1.10335e+06	1.21359e+06	1.26146e+06	1.20549e+06	1.26794e+06	1.27621e+06
Smpn009230	487.34	487.34	488.35	C30H48O5	[M-H]-	2α,3α,23-trihydroxyolean-12-en-28-oic acid	Terpenoids	Triterpene	-	3	8.97898e+07	8.93231e+07	8.92423e+07	8.51262e+07	9.3225e+07	8.84398e+07	7.8944e+07	7.90247e+07	7.99976e+07	5.84788e+07	6.02179e+07	5.95291e+07	7.98823e+07	7.71321e+07	8.20524e+07
MWStz043	531.151	163.041	530.142	C26H26O12	[M+H]+	3,4-Di-O-caffeoylquinic acid methyl ester	Phenolic acids	Phenolic acids	114637-83-1	2	4.53054e+06	9.21414e+06	4.29027e+06	4.14686e+06	4.36549e+06	4.05646e+06	2.43141e+06	3.91439e+06	3.78241e+06	4.6373e+06	2.62958e+06	4.6288e+06	5.12211e+06	5.33944e+06	5.02766e+06
Lmhp008718	506.324	184.073	505.317	C25H48NO7P	[M+H]+	LysoPC 17:2	Lipids	LPC	-	2	61328.7	67705.4	50827	49174.9	46750.3	40343.4	106896	116766	99522.3	83610	95341.7	88736.9	92570.2	94400.6	88806.4
MWSslk177	330.12	168.065	329.111	C14H19NO8	[M+H]+	Lithospermoside	Alkaloids	Alkaloids	63492-69-3	2	9	9	9	49975.8	42456.3	44819.6	61966.6	64079.5	59516.7	91354.7	93584.1	88828.7	55720.6	59232.2	58198.8
mws0126	524.371	184.073	523.364	C26H54NO7P	[M+H]+	LysoPC 18:0	Lipids	LPC	19420-57-6	2	465315	418430	369460	246582	299598	267557	366702	337235	371173	311302	326401	283012	331591	339191	318761
Lmfn003760	477.067	301.037	478.075	C21H18O13	[M-H]-	Quercetin-4'-O-glucuronide	Flavonoids	Flavonols	201463-36-7	1	7.06479e+07	6.51038e+07	7.02366e+07	4.32862e+07	4.22689e+07	4.08458e+07	4.00129e+07	4.09467e+07	4.10565e+07	2.73132e+07	2.81626e+07	2.87001e+07	44339744	4.63546e+07	4.3648e+07
Qmkp093004	146.06	91.0538	145.053	C9H7NO	[M+H]+	Indole-3-carboxaldehyde	Alkaloids	Plumerane	487-89-8	1	240809	247633	230684	202618	192355	201437	399915	360032	372311	1.01589e+06	1.09711e+06	1.14922e+06	525493	497401	498393
Zjmp102702	489.357	407.33	488.35	C30H48O5	[M+H]+	Arjunolic acid(iso-1)	Terpenoids	Triterpene	-	2	144237	125554	125024	124413	126332	132328	106067	109358	110000	70014.3	71067.4	70935.9	106198	109752	113124
Hmjp003123	479.082	303.064	478.075	C21H18O13	[M+H]+	Quercetin-5-O-glucuronide	Flavonoids	Flavonols	-	2	3.60844e+07	3.51093e+07	3.57175e+07	1.34651e+07	13730200	1.19718e+07	1.19037e+07	1.10571e+07	1.04889e+07	8.35253e+06	6.93617e+06	7.34883e+06	1.39176e+07	1.44992e+07	1.4822e+07
pmb0782	86.1	69.2	85.0891	C5H11N	[M+H]+	Piperidine	Alkaloids	Piperidine alkaloids	110-89-4	3	446757	445138	429767	468742	431852	495098	684763	729900	687671	898536	944854	872776	614676	653004	623632
Zmzn000113	146.047	102.056	147.053	C5H9NO4	[M-H]-	L-threo-3-Methylaspartate	Amino acids and derivatives	Amino acids and derivatives	6061-13-8	1	673497	671607	828917	861651	950914	897834	738110	852032	948970	902917	941280	889765	806617	764183	762872
Lmbn000198	133.014	71.0139	134.022	C4H6O5	[M-H]-	3-Dehydro-L-Threonic Acid	Others	Saccharides	-	1	2.57039e+07	2.81426e+07	2.94908e+07	1.37864e+07	1.50437e+07	1.51207e+07	6.98092e+06	7.41054e+06	7.49692e+06	8.25394e+06	8.44076e+06	8.59654e+06	1.66871e+07	1.58411e+07	1.6812e+07
mws0628	121.029	92	122.037	C7H6O2	[M-H]-	4-Hydroxybenzaldehyde	Phenolic acids	Phenolic acids	123-08-0	3	152380	286798	242353	170403	186128	142772	138676	110848	124844	120958	75359.3	110132	152192	158908	149258
pmn001518	331.067	169.014	332.074	C13H16O10	[M-H]-	1-O-Galloyl-β-D-glucose	Phenolic acids	Phenolic acids	58511-73-2	2	165716	131400	113231	82378.5	81730.8	98200.6	61545.7	87568.1	77036	79646.1	86177.2	81992.5	90751	92919.9	87063
pme1383	170.081	134.1	169.074	C8H11NO3	[M+H]+	Pyridoxine	Others	Vitamin	65-23-6	3	104508	126751	92898.4	143765	118588	122597	130481	139434	134024	215059	221765	196391	125043	132119	124423
pme0075	188.056	128	189.064	C7H11NO5	[M-H]-	N-Acetyl-L-glutamic acid	Amino acids and derivatives	Amino acids and derivatives	1188-37-0	3	1.25708e+06	1.01497e+06	584932	969506	1.45124e+06	1.13287e+06	746157	700454	821549	772842	612939	744043	1.05622e+06	1.12133e+06	1.12008e+06
pmb0484	104.1	60.1	104.107	C5H14NO+	[M]+	Choline	Alkaloids	Alkaloids	62-49-7	3	1.75809e+07	1.66385e+07	2.08892e+07	1.3378e+07	1.28591e+07	1.20479e+07	1.03044e+07	1.05867e+07	1.04417e+07	3.46239e+06	3.61942e+06	3.94e+06	1.40258e+07	1.36239e+07	1.30991e+07
Lmhp007598	534.355	184.073	533.348	C27H52NO7P	[M+H]+	LysoPC 19:2(2n isomer)	Lipids	LPC	-	3	74395.4	55547.3	85487.7	66748.1	81894.7	67852	116409	132865	117491	60989.9	69954.2	62758.6	87195.5	91256.6	93307.8
pmb0883	482.324	341.305	481.317	C23H48NO7P	[M+H]+	LysoPE 18:0	Lipids	LPE	69747-55-3	3	51146.4	43061.3	42989	67143.6	70444.9	65769.8	50108.2	48250.7	53969.3	50377.4	48084.5	51220.7	59945.6	59687.3	63455.1
Lmhp010757	506.324	365.305	505.317	C25H48NO7P	[M+H]+	LysoPE 20:2	Lipids	LPE	-	1	42410.4	23419.5	32485.9	11742.8	13717.5	16711.1	15905.4	19734.3	18840.6	13386.3	12605.1	9300.29	19624.9	20927.1	20783.7
Lmcp004436	611.139	287.055	611.139	C30H27O14+	[M]+	Cyanidin-3-O-(6''-O-caffeoyl)glucoside	Flavonoids	Anthocyanidins	-	3	2.12927e+06	2.69022e+06	2.21193e+06	1.52416e+06	1.41082e+06	1.37273e+06	1.33319e+06	1.30152e+06	1.25509e+06	1.25666e+06	1.23033e+06	1.32329e+06	1.46741e+06	1.50928e+06	1.57281e+06
pme0014	148.06	84	147.053	C5H9NO4	[M+H]+	L-Glutamic acid	Amino acids and derivatives	Amino acids and derivatives	56-86-0	1	2.04284e+07	1.81795e+07	2.00429e+07	1.99299e+07	1.98229e+07	1.97366e+07	1.54262e+07	1.48367e+07	1.54552e+07	1.58042e+07	1.43663e+07	1.53342e+07	1.88708e+07	1.75976e+07	1.81773e+07
Ymjm000151	353.088	191.058	354.095	C16H18O9	[M-H]-	5-O-Caffeoylquinic acid*	Phenolic acids	Phenolic acids	-	1	3.17766e+07	3.88427e+07	3.67249e+07	2.74315e+07	2.76873e+07	2.58774e+07	2.17212e+07	1.83809e+07	1.38566e+07	3.02817e+07	2.79979e+07	2.9649e+07	2.58894e+07	25878221	2.74873e+07
pme0040	136.062	119	135.054	C5H5N5	[M+H]+	Adenine	Nucleotides and derivatives	Nucleotides and derivatives	73-24-5	2	294323	301388	285228	368355	331774	325006	221991	261725	254684	163092	167386	167244	238825	247308	230523
pmn001694	329.233	229.146	330.241	C18H34O5	[M-H]-	9,10,13-Trihydroxy-11-Octadecenoic Acid	Lipids	Free fatty acids	29907-57-1	2	62301	63714.2	59695	36504.4	32419.6	41303.8	41546.1	43448.5	41250.3	26995.5	28601.4	29868.5	39496.9	37998.9	40776.3
Zmbp002538	205.097	146.061	204.09	C11H12N2O2	[M+H]+	1-Methoxy-indole-3-acetamide	Alkaloids	Plumerane	-	1	4.25924e+06	4.96681e+06	4.54196e+06	3.3017e+06	2.70427e+06	2.83982e+06	5.5591e+06	5.30127e+06	5.58817e+06	1.84315e+07	1.89094e+07	1.81469e+07	7.9729e+06	7.6339e+06	8.19119e+06
pmb0855	496.34	184.073	495.332	C24H50NO7P	[M+H]+	LysoPC 16:0	Lipids	LPC	17364-16-8	2	8.91349e+06	8.57109e+06	8.29838e+06	4.88149e+06	5.18695e+06	4.54678e+06	6.94766e+06	7.50402e+06	6.83176e+06	5.8931e+06	6.19885e+06	6.95585e+06	7.13551e+06	7.49549e+06	7.65159e+06
pmb3081	288.997	97	290.004	C6H11PO11	[M-H]-	Glucarate O-Phosphoric acid	Others	Saccharides	-	3	1.03016e+06	1.34903e+06	1.51725e+06	1.03165e+06	1.02574e+06	1.9491e+06	953167	999431	550135	898962	1.10679e+06	944616	896450	949305	958327
mws0361	253.217	235.19	254.225	C16H30O2	[M-H]-	Palmitoleic Acid*	Lipids	Free fatty acids	373-49-9	3	172247	171235	183271	79146.2	68942.2	71729.5	73631.2	72746.4	79843	73647.3	74550.8	74971.2	104895	106201	99224.3
pmb0789	332.134	152.072	331.127	C14H21NO8	[M+H]+	Pyridoxine-5'-O-glucoside	Others	Vitamin	-	3	72882.4	61659.7	68259.6	66614.5	79016.9	96853.6	61818.9	101560	71230.6	153825	141330	137685	90649.1	97384.8	93617.6
Zmjp000624	168.065	150.054	167.058	C8H9NO3	[M+H]+	Pyridoxal	Others	Vitamin	66-72-8	3	302126	332148	297686	191483	177675	218258	123594	117115	60503.4	62274.9	126466	108804	176212	165266	166005
Lmlp012720	279.158	149.023	278.152	C16H22O4	[M+H]+	Dibutyl phthalate*	Phenolic acids	Phenolic acids	84-74-2	1	1.71115e+07	1.71618e+07	1.70453e+07	2.4113e+07	2.37408e+07	2.39549e+07	3.48372e+07	3.66937e+07	3.46691e+07	3.48696e+07	3.8382e+07	3.66625e+07	2.63157e+07	2.80419e+07	2.80868e+07
pmf0174	157.16	157.2	158.167	C10H22O	[M-H]-	1-Decanol*	Others	Saccharides	112-30-1	3	1.70713e+06	1.67394e+06	1.63365e+06	1.90153e+06	1.92491e+06	1.81536e+06	1.66659e+06	1.54965e+06	1.69321e+06	609157	1.6621e+06	1.8659e+06	1.70351e+06	1.74752e+06	1.6223e+06
Cmyp007180	181.124	107.087	180.115	C11H16O2	[M+H]+	Dihydroactinidiolide	Others	Lactones	17092-92-1	1	347389	332786	334949	492481	445988	442622	451722	428901	469504	416120	365434	436648	390328	394483	418248
mws2608	222.097	84.0451	221.09	C8H15NO6	[M+H]+	N-Acetyl-D-galactosamine	Others	Saccharides	1811-31-0	2	695881	1.37821e+06	1.22681e+06	1.43219e+06	1.67864e+06	743401	1.33924e+06	1.27774e+06	1.3636e+06	997412	523646	457588	1.51258e+06	1.61598e+06	1.51708e+06
pme0422	193.058	134	194.058	C10H10O4	[M-H]-	Isoferulic Acid*	Phenolic acids	Phenolic acids	25522-33-2	3	459520	511056	470214	596426	622674	544910	470998	488595	443951	518897	537291	530163	549309	569316	527717
Zmyn005026	283.264	283.26	284.272	C18H36O2	[M-H]-	16-Methylheptadecanoic acid	Lipids	Free fatty acids	2724-58-5	2	2.64866e+07	3.60165e+07	2.86011e+07	3.01675e+07	2.69775e+07	2.90732e+07	2.81719e+07	2.89065e+07	3.25461e+07	3.01024e+07	2.90601e+07	2.47869e+07	1.60217e+07	1.55886e+07	1.48555e+07
Lmrj002087	247.129	86.09	246.121	C10H18N2O5	[M+H]+	L-Isoleucyl-L-Aspartate	Amino acids and derivatives	Amino acids and derivatives	-	3	164400	213507	167145	128408	125173	143113	185456	188984	164205	179437	203050	200053	169455	173497	160968
pme0195	120.02	62	121.02	C3H7NO2S	[M-H]-	L-Cysteine	Amino acids and derivatives	Amino acids and derivatives	52-90-4	3	672273	565460	641790	239578	151822	231481	188000	197294	152951	75274	97103.3	97922.4	421157	440042	407774
Jmwn002117	331.103	153.02	332.111	C14H20O9	[M-H]-	2-(3,4-dihydroxyphenyl)ethanediol 1-O-β-D-glucopyranoside	Phenolic acids	Phenolic acids	-	2	31129.2	19530.8	33924.4	90337.2	90279.4	84945.9	143173	141369	175758	154242	178204	206350	126295	122660	116989
mws0258	132.102	86	131.095	C6H13NO2	[M+H]+	L-Isoleucine*	Amino acids and derivatives	Amino acids and derivatives	73-32-5	1	3.16564e+07	3.1966e+07	2.96856e+07	2.96759e+07	2.85633e+07	2.89179e+07	3.6548e+07	3.84544e+07	3.40244e+07	4.89572e+07	5.26737e+07	5.19831e+07	3.40867e+07	3.67485e+07	3.60241e+07
pmp001264	274.274	256.265	273.267	C16H35NO2	[M+H]+	Hexadecylsphingosine	Lipids	Sphingolipids	-	1	1.7272e+06	2.08e+06	2.12354e+06	2.32845e+06	2.11898e+06	2.14306e+06	2.00826e+06	2.04219e+06	1.4247e+06	2.04746e+06	2.01362e+06	2.08246e+06	2.00606e+06	2.11188e+06	1.95835e+06
pme1598	463.125	301	464.132	C22H24O11	[M-H]-	Hesperetin-5-O-glucoside	Flavonoids	Flavanones	69651-80-5	3	778495	809609	654039	294476	333371	253594	275874	300406	280952	182218	227644	225624	356566	331361	336620
Lmtp004126	567.098	319.045	566.091	C24H22O16	[M+H]+	Myricetin-3-O-(6''-malony)glucoside	Flavonoids	Flavonols	-	3	15807.3	13921.6	19361.3	9	9	9	9	9	9	22749	9	27209.6	21002.7	21783.7	20143.5
Lmwp011196	391.284	149.023	390.277	C24H38O4	[M+H]+	Bis(2-ethylhexyl)phthalate*	Phenolic acids	Phenolic acids	117-81-7	1	4.98761e+06	7.63366e+06	7.70916e+06	4.50183e+06	5.83149e+06	7.92705e+06	5374125	6.05595e+06	5.59156e+06	9.15977e+06	5.91244e+06	6.68018e+06	785195	835831	778575
Lmhp008233	474.262	333.242	473.254	C23H40NO7P	[M+H]+	LysoPE 18:4	Lipids	LPE	-	3	17164.3	18372.1	8889.83	26626.3	28839.9	27690.4	43246.6	50447.2	43091.5	38485.9	33421.1	33484.2	31479.8	31324	33590.3
MWS5083	455.097	96.9685	456.105	C17H21N4O9P	[M-H]-	Flavin Single Nucleotide(FMN)	Nucleotides and derivatives	Nucleotides and derivatives	6184-17-4	2	487755	367169	459168	435055	445826	409586	458670	470286	483058	425323	485845	467865	471820	439884	471001
Lmqn008288	299.259	299.256	300.267	C18H36O3	[M-H]-	3-Hydroxyoctadecanoic Acid	Lipids	Free fatty acids	45261-96-9	2	377612	403066	386470	204594	190157	213907	192670	218563	151730	211484	203778	203462	216052	231575	231633
MWSmce425	503.339	437.304	504.345	C30H48O6	[M-H]-	Madecassic acid	Terpenoids	Triterpene	18449-41-7	1	7213.34	4204.1	5639.95	4859.81	8665.62	3547.13	2729.99	5150.71	6214.78	2133.94	5193.95	3259.97	9489.47	8950.23	9669.74
mws0736	189.123	86	188.116	C8H16N2O3	[M+H]+	N-Glycyl-L-leucine*	Amino acids and derivatives	Amino acids and derivatives	869-19-2	1	270199	432636	452751	238436	637074	535397	1.22286e+06	1.44675e+06	1.27783e+06	863118	1.22252e+06	1.32238e+06	887094	925782	961218
pmb2643	225.186	207	226.193	C14H26O2	[M-H]-	Myristoleic acid	Lipids	Free fatty acids	544-64-9	3	15027.2	13497.2	14305	9310.24	10399	10632.3	9598.05	10176.7	10489.5	11206.6	4418.04	9764.2	10824.5	10973	10168.9
pmp000550	447.129	285.07	446.121	C22H22O10	[M+H]+	Calycosin-7-O-glucoside	Flavonoids	Isoflavones	20633-67-4	3	504575	573515	491297	3.60685e+06	3.54181e+06	3.38484e+06	4.68418e+06	4.59144e+06	4.96386e+06	4.65309e+06	4.84022e+06	4.81406e+06	3.67156e+06	3.64339e+06	3.91699e+06
MWSmce119	175.115	70.064	174.112	C6H14N4O2	[M+H]+	L-Arginine	Amino acids and derivatives	Amino acids and derivatives	74-79-3	1	4.04783e+06	4.77851e+06	4.67015e+06	924646	872825	947706	1.00014e+06	945875	1.0033e+06	3.68015e+06	4.06404e+06	3.74035e+06	2.31837e+06	2.16539e+06	2.32841e+06
Zmtn001624	188.035	144.046	189.043	C10H7NO3	[M-H]-	N-Acetylisatin	Alkaloids	Plumerane	574-17-4	3	382002	408678	444681	253113	69662.6	250155	255895	275336	226707	912839	796397	850387	381204	394132	412956
pmp000589	551.103	303.051	550.096	C24H22O15	[M+H]+	Quercetin-7-O-(6''-malonyl)glucoside	Flavonoids	Flavonols	-	1	1.83944e+06	2.10991e+06	2.09801e+06	1.04075e+06	968954	955406	1.17351e+06	1.03663e+06	955633	781138	695018	713182	1.16041e+06	1.09146e+06	1.17966e+06
Hmqp006235	516.304	184.073	515.297	C26H46NO7P	[M+H]+	LysoPC 18:4	Lipids	LPC	-	1	158006	139501	176869	238149	204386	225344	388403	394615	356827	233308	271271	216704	277438	259515	279631
pma0461	277.216	93.1	276.209	C18H28O2	[M+H]+	14,15-Dehydrocrepenynic acid	Lipids	Free fatty acids	4154-44-3	3	56867.8	47525.4	55247.2	109524	113921	113039	149040	136526	127882	114815	133641	128685	105624	102306	97356.3
MWSmce295	245.072	113.032	244.07	C9H12N2O6	[M+H]+	1-beta-D-Arabinofuranosyluracil	Nucleotides and derivatives	Nucleotides and derivatives	3083-77-0	2	20562.5	46345.9	34826.6	78820.7	75932.6	89673	105761	87349.5	143778	107332	114804	108722	65655.3	70793.9	70254
mws5041	189.123	86.1038	188.116	C8H16N2O3	[M+H]+	L-Glycyl-L-isoleucine*	Amino acids and derivatives	Amino acids and derivatives	19461-38-2	1	414564	257915	202030	483954	493308	507142	1.16845e+06	1.30919e+06	767257	1.09871e+06	1.12182e+06	1.10386e+06	786618	781299	840856
Wmzn002116	515.118	353.089	516.127	C25H24O12	[M-H]-	3,5-Dicaffeoylquinic acid	Phenolic acids	Phenolic acids	-	1	163867	146085	182261	335278	229483	303346	434261	455499	448982	1.11646e+06	1.12854e+06	1.06408e+06	545435	571125	526273
pme1816	353.088	191	354.095	C16H18O9	[M-H]-	Neochlorogenic acid (5-O-Caffeoylquinic acid)	Phenolic acids	Phenolic acids	906-33-2	1	216345	251857	284148	196037	247508	167687	150591	120204	120980	195871	119554	245315	181686	197189	187916
MWSmce609	134.044	74.0237	133.037	C4H7NO4	[M+H]+	L-Aspartic acid	Amino acids and derivatives	Amino acids and derivatives	56-84-8	2	2.50272e+06	2.65203e+06	2.4278e+06	625849	636086	613694	367313	315501	310941	380482	388617	343009	959245	958043	1.029e+06
Hmgp002327	188.071	118.06	187.063	C11H9O2N	[M+H]+	3-amino-2-naphthoic acid	Alkaloids	Alkaloids	-	1	1.85073e+06	2.02455e+06	2.08539e+06	1.30997e+06	1.32838e+06	1.35528e+06	2.42742e+06	2.43295e+06	2.37608e+06	8.05612e+06	8.0056e+06	8.51752e+06	3.45856e+06	3.61365e+06	3.32438e+06
mws1138	551.151	303.043	550.144	C24H26N2O13	[M+H]+	Betanin (Betanidin-5-O-glucoside)	Alkaloids	Plumerane	7659-95-2	2	2.17199e+06	2.1088e+06	2.40954e+06	1.32869e+06	1.35921e+06	1.03763e+06	814589	1.18121e+06	1.48948e+06	717726	831313	830034	1.46345e+06	1.38452e+06	1.34924e+06
pmb1754	184	125	184.073	C5H15NO4P+	[M]+	O-Phosphocholine	Alkaloids	Alkaloids	107-73-3	3	229384	114517	148675	77024.1	63695.7	90063.5	74752.6	59281.2	61860.3	64090.9	57368.6	78318.2	99046.5	101636	107441
Lsjp211210	197.116	133.1	196.11	C11H16O3	[M+H]+	Loliolide*	Terpenoids	Monoterpenoids	5989-02-6	1	336690	353170	425382	730619	682403	562785	698814	734716	663434	781674	829748	959239	817494	754877	806779
pme3096	118	74	119.022	C3H5NO4	[M-H]-	Aminomalonic acid	Organic acids	Organic acids	1068-84-4	3	1.54557e+06	1.88223e+06	797390	883779	422846	151792	512545	247469	306260	533585	200822	296112	966056	890704	949695
pmn001695	371.098	249.063	372.106	C16H20O10	[M-H]-	Trihydroxycinnamoylquinic acid	Phenolic acids	Phenolic acids	-	1	1.09832e+07	9.2014e+06	1.03699e+07	1.61784e+07	2.02406e+07	1.75929e+07	2.04032e+07	1.69803e+07	1.97971e+07	2.09569e+07	2.42278e+07	2.61013e+07	1.87937e+07	1.98072e+07	2.0454e+07
Lmyn004037	601.12	439.092	602.127	C28H26O15	[M-H]-	Eriodictyol-7-O-(6''-O-galloyl)glucoside	Flavonoids	Flavanones	-	2	2.05876e+07	2.27089e+07	2.47691e+07	2.24221e+07	2.45818e+07	2.32931e+07	2.0562e+07	1.94918e+07	2.08475e+07	20498364	2.12171e+07	2.14061e+07	2.38733e+07	21934291	2.2752e+07
MWSslk097	195.065	163.04	194.058	C10H10O4	[M+H]+	Dimethyl phthalate	Phenolic acids	Phenolic acids	131-11-3	2	164948	178756	165961	101644	129545	97416.3	89585.4	88277.3	82834.6	76502.1	71801	74123.5	95100	101917	94371.6
Lmhp011549	550.387	184.073	549.379	C28H56NO7P	[M+H]+	LysoPC 20:1	Lipids	LPC	-	2	193710	179018	194436	141354	150931	134011	150344	155367	154525	120425	118851	45891.8	173484	167639	159254
pmb2406	510.355	184.073	509.348	C25H52NO7P	[M+H]+	LysoPC 17:0	Lipids	LPC	50930-23-9	3	138772	128833	126436	97019.1	110298	96309.3	177136	201515	197016	182622	199297	193362	167955	182674	172792
Zmyn000108	209.031	85.0294	210.038	C6H10O8	[M-H]-	D-Saccharic acid	Others	Saccharides	87-73-0	3	486825	530467	557160	911121	680864	795113	699609	617293	701213	519914	596301	580415	524814	557931	571338
pmc1990	299.1	223.1	300.1	C17H16O5	[M-H]-	4'-Hydroxy-5,7-dimethoxyflavanone	Flavonoids	Flavanones	-	3	2.88923e+07	4.06463e+07	3.74106e+07	5.37972e+07	4.77082e+07	5.17886e+07	6.56249e+07	6.68029e+07	6.36325e+07	6.55997e+07	6.98102e+07	6.78971e+07	3.68615e+07	3.93476e+07	3.62761e+07
Ymjm000149	353.088	191.059	354.095	C16H18O9	[M-H]-	3-O-Caffeoylquinic acid*	Phenolic acids	Phenolic acids	-	1	3.49719e+07	3.66839e+07	3.61678e+07	2.8929e+07	2.64058e+07	2.8127e+07	2.21691e+07	2.14812e+07	2.23843e+07	2.69761e+07	3.01654e+07	3.02915e+07	2.70347e+07	2.48031e+07	2.56782e+07
pme2827	239	223	240.245	C16H32O	[M-H]-	Palmitaldehyde	Lipids	Free fatty acids	629-80-1	3	2.96619e+06	4.38072e+06	4.6913e+06	6.69897e+06	5.36425e+06	6.91687e+06	1.74819e+07	7.24488e+06	7.14858e+06	9.03989e+06	8.10758e+06	8.59025e+06	4.45522e+06	4.11487e+06	4.15826e+06
pme2755	222	144	221.09	C8H15NO6	[M+H]+	N-Acetyl-D-glucosamine	Others	Saccharides	7512-17-6	3	2.68478e+06	2.74037e+06	2753862	2.61028e+06	2.91005e+06	2.60758e+06	2.53019e+06	2.33981e+06	2.4908e+06	1.99698e+06	2.03302e+06	2.18865e+06	2.71491e+06	2.57777e+06	2.81356e+06
Hmlp008487	211.169	81.07	210.161	C13H22O2	[M+H]+	Blumenol C	Terpenoids	Terpene	36151-02-7	2	66436.7	65961.4	58833.4	9	9	9	97483.8	91179.7	90801.2	78142.7	69293.7	62833.3	66930.2	64539.8	61284.7
pmp001287	120.081	103.055	119.073	C8H9N	[M+H]+	N-Benzylmethylene isomethylamine	Alkaloids	Alkaloids	-	1	3.11191e+06	3.4595e+06	3.16356e+06	4.27264e+06	4.22069e+06	3.78702e+06	4.99664e+06	5.17037e+06	5.24101e+06	5.8911e+06	6.30718e+06	6.03659e+06	4.44009e+06	4.64175e+06	4.85122e+06
Rfmb25702	561.198	357.134	562.205	C28H34O12	[M-H]-	Pinoresinol-4-O-(6''-acetyl)glucoside	Lignans and Coumarins	Lignans	-	1	106873	108105	103240	84564.5	77333.2	94005	66397.9	100113	61687.3	67929.3	80156.4	53432.3	77291	84422.4	81600.1
Lmjp102008	829.458	451.322	828.451	C42H68O16	[M+H]+	Centellasaponin B	Terpenoids	Triterpene Saponin	-	2	299206	294958	318659	111992	138054	127492	124888	114951	157612	169600	148906	177190	191674	180942	197598
Zmxp003107	611.161	287.057	610.153	C27H30O16	[M+H]+	Luteolin-7,3'-di-O-glucoside	Flavonoids	Flavones	52187-80-1	3	2.42774e+06	2.69172e+06	2.63178e+06	1.53408e+06	1.50433e+06	1.46111e+06	1.46291e+06	1.43196e+06	1.43242e+06	1.30963e+06	1.42237e+06	1.35211e+06	1.73225e+06	1.61424e+06	1.59803e+06
mws4176	237.123	120.088	236.116	C12H16N2O3	[M+H]+	L-Alanyl-L-Phenylalanine	Amino acids and derivatives	Amino acids and derivatives	3061-90-3	2	53710.6	58642.6	64450.2	117881	117279	111819	236303	265361	256826	294966	315769	297707	170488	165006	180118
Lmhp001670	231.16	72.082	230.163	C11H22N2O3	[M+H]+	L-Valyl-L-Leucine	Amino acids and derivatives	Amino acids and derivatives	3989-97-7	3	257480	246776	292410	447950	391273	446426	955519	1.05186e+06	1.35378e+06	968945	1.09889e+06	1.11958e+06	697981	762201	741504
mws0001	133.061	74	132.054	C4H8N2O3	[M+H]+	L-Asparagine	Amino acids and derivatives	Amino acids and derivatives	70-47-3	3	414638	491375	556521	428002	428585	411164	305283	290413	315573	348192	330098	360652	387579	410257	375861
Jmyn002224	357.119	135.04	358.126	C16H22O9	[M-H]-	glucoacetosyringone	Phenolic acids	Phenolic acids	86402-41-7	2	22956.7	32163.1	27994.5	27801.1	27791.2	22324.1	34926	35558.4	28689.6	45091	50413.2	49824.1	29488	31960.4	31828
Hmjn008136	469.333	469.333	470.34	C30H46O4	[M-H]-	Camaldulenic acid	Terpenoids	Triterpene	71850-15-2	3	68978.3	81050.3	75926.1	125705	103220	113797	335406	317213	291705	80987.9	91483.6	94696.6	139400	127752	130639
Wmjn013532	381.228	96.9593	382.131	C15H28O7P2	[M-H]-	FPP	Others	Others	-	1	28382.9	27160.6	24460.6	21485.8	26793.4	27191.7	52273	19499.6	21084.2	20821.8	16618.6	23048.4	19979.1	18958.6	18241.9
Lmdp004892	535.108	287.055	534.101	C24H22O14	[M+H]+	Kaempferol-3-O-(6''-malonyl)galactoside*	Flavonoids	Flavonols	-	1	1.24507e+06	1.27712e+06	1.17153e+06	926342	495297	917466	616144	862856	1.0459e+06	546278	1.02347e+06	1.26222e+06	1.22921e+06	1.27334e+06	1.16208e+06
pmn001498	575.349	279.2	516.335	C33H44N2O3	[M+CH3COOH-H]-	Isodendrocrepine*	Alkaloids	Alkaloids	50906-94-0	2	420946	409343	9	353976	546437	370535	449489	545000	538011	901849	9	1.03308e+06	675431	639847	616205
Cmmn012997	301.217	301.217	302.225	C20H30O2	[M-H]-	Abietic acid	Terpenoids	Ditepenoids	514-10-3	1	2.20025e+07	2.7288e+07	2.78518e+07	1.11871e+07	1.15165e+07	1.01062e+07	77316.8	73478	74798.9	94070.5	85447.4	100807	9.22306e+06	9.00047e+06	9.8371e+06
Zmhp005139	565.12	317.072	564.111	C25H24O15	[M+H]+	Tamarixetin-3-O-(6''-malonyl)glucoside	Flavonoids	Flavonols	-	3	325813	335308	321629	148323	139141	154682	204825	182810	194874	160654	157055	138238	179167	172646	189237
Qmqp101711	193.086	178.064	192.079	C11H12O3	[M+H]+	Trans-p-hydroxycinnamic acid ethyl ester	Terpenoids	Sesquiterpenoids	-	2	78770.1	82519.5	88000.3	218041	212773	209498	284499	275142	282081	366687	355578	373026	226570	222918	243025
Lmyn007883	287.223	287.223	288.23	C16H32O4	[M-H]-	9,16-Dihydroxypalmitic acid	Lipids	Free fatty acids	38076-49-2	2	222510	238050	254961	44873.6	39755.8	38856	23092.6	22333.2	19983.7	18072.8	19395.9	18962.2	76238.8	69939.8	70987.6
Hmgp001986	349.058	303.05	348.05	C16H12O9	[M+H]+	5,7,8,3',4'-Pentahydroxy-6-methoxyxanthone	Flavonoids	Other Flavonoids	-	2	36708.9	33446.9	48130.8	58607.4	54649.9	39155.4	50762.5	31819.2	55631	39987.3	51435.2	44767.6	44317.7	40772.9	44202.1
pme0183	152.057	135	151.049	C5H5N5O	[M+H]+	Isoguanine	Nucleotides and derivatives	Nucleotides and derivatives	3373-53-3	3	182541	158315	187930	701174	669130	649313	110856	102387	97835.9	200081	222986	202073	295741	274855	300455
MWS2442	259.022	96.9688	260.03	C6H13O9P	[M-H]-	D-Fructose 6-Phosphate*	Others	Saccharides	643-13-0	1	1.31e+06	1.00089e+06	1.0387e+06	821132	703922	716064	995553	1.02363e+06	985719	1.25596e+06	1.35883e+06	1.46864e+06	959841	1.05062e+06	982079
pme0271	115.004	71	116.011	C4H4O4	[M-H]-	Maleic acid*	Organic acids	Organic acids	110-16-7	1	720490	514950	686604	191155	434551	457408	70381.8	149874	145465	207366	148280	314758	413935	455060	432495
mws0376	115.004	71	116.011	C4H4O4	[M-H]-	Fumaric acid*	Organic acids	Organic acids	110-17-8	1	720490	514950	686604	191155	434551	457408	70381.8	149874	145465	207366	148280	314758	413935	455060	432495
pme0490	124.039	78	123.032	C6H5NO2	[M+H]+	Nicotinic acid (Vitamin B3)	Others	Vitamin	59-67-6	2	94527.8	85173.4	94877.5	87046.3	76284.2	83125.1	58455.1	92031.5	68354.6	43379.7	70956.1	54850.6	72897.3	77763.5	80098.6
pmb3142	299.1	137.1	300.084	C13H16O8	[M-H]-	Salicylic acid-2-O-glucoside	Phenolic acids	Phenolic acids	10366-91-3	3	2.19808e+06	2.05716e+06	2.46166e+06	1.22842e+06	1.22817e+06	1.46629e+06	872799	839313	830111	856678	834672	924240	1.25321e+06	1.15934e+06	1.2674e+06
Cmmn005231	391.138	59.014	392.147	C20H24O8	[M-H]-	Massoniresinol; Vladinol A	Lignans and Coumarins	Lignans	96087-10-4	2	9	9	9	164283	139484	107955	209786	178218	157102	173280	214364	200008	141972	156181	151631
MWSslk208	301.218	301.218	302.225	C20H30O2	[M-H]-	Kaurenoic Acid	Terpenoids	Ditepenoids	6730-83-2	2	2.32862e+06	1.76943e+06	1.81648e+06	3.72114e+06	2.90903e+06	3.00897e+06	274825	279922	282028	208559	89050.9	230178	1.44014e+06	1.34059e+06	1.31508e+06
pmb2653	649.1	145	650.227	C24H42O20	[M-H]-	DMelezitose O-rhamnoside	Others	Saccharides	-	3	99375.1	121808	139720	194292	172848	274421	229772	261219	316374	216932	166798	135000	165271	153787	150936
Lhhp120812	279.158	149.023	278.152	C16H22O4	[M+H]+	Methylillicinone F	Lignans and Coumarins	Coumarins	-	1	462972	461503	516516	642880	634279	674317	954283	1.05831e+06	977914	980298	1.14139e+06	998040	784733	712098	749614
mws0224	150.1	61	149.051	C5H11NO2S	[M+H]+	DL-Methionine	Amino acids and derivatives	Amino acids and derivatives	59-51-8	3	398828	401181	402946	341106	324552	379153	438537	412528	460935	499229	717318	507862	388426	362351	354152
Lsjp211263	197.116	133.104	196.11	C11H16O3	[M+H]+	(-)-Loliolide*	Terpenoids	Monoterpenoids	-	1	330422	357387	377181	832925	660002	427453	632285	706994	657417	637724	847406	993874	754466	747852	816191
pmb2928	331	313.1	332.074	C13H16O10	[M-H]-	Gallic acid-4-O-glucoside	Phenolic acids	Phenolic acids	84274-52-2	3	2167.9	14137.3	16810.2	16865.5	16753.8	16359.1	31421.7	31114.9	22494.5	40349.3	47261.9	38852.2	20526.6	21889	19899.2
Lmzn006795	453.339	453.34	454.345	C30H46O3	[M-H]-	Ursonic acid	Terpenoids	Triterpene	6246-46-4	3	281916	258734	304006	218101	212199	216120	276653	190594	196310	249388	254104	239791	175351	193386	185997
pme0026	147.113	84	146.106	C6H14N2O2	[M+H]+	L-Lysine	Amino acids and derivatives	Amino acids and derivatives	56-87-1	2	220649	138900	140494	239484	237824	238130	385069	363384	366724	627782	599175	610865	421583	383171	395265
pme1109	152.057	135	151.049	C5H5N5O	[M+H]+	Guanine	Nucleotides and derivatives	Nucleotides and derivatives	73-40-5	1	1.78376e+06	1.69595e+06	1.72205e+06	7.85702e+06	6.16293e+06	7.78075e+06	986360	1.01764e+06	986877	1.77383e+06	2.06663e+06	1.92156e+06	2.66216e+06	2.86997e+06	2.61536e+06
mws0089	447.093	285.041	448.101	C21H20O11	[M-H]-	Kaempferol-7-O-glucoside*	Flavonoids	Flavonols	16290-07-6	3	47011.3	92766.9	86907	78432.4	107053	116656	173813	154826	173378	161235	175887	165227	145289	150430	136231
Lhyn080507	623.198	339.123	624.205	C29H36O15	[M-H]-	Acteoside; Verbascoside	Phenolic acids	Phenolic acids	61276-17-3	2	25596.9	35251	28047.4	41063.3	35035.4	34818.1	69809.4	55560.4	48928.4	56256.2	82338	61888.3	51179.5	56533.3	54616.3
Hmjp002325	957.507	487.343	956.497	C48H76O19	[M+H]+	Centelloside E	Terpenoids	Triterpene Saponin	-	1	2.83061e+06	2.97128e+06	2.8835e+06	1.29377e+06	1.40145e+06	1364357	1315211	1.16505e+06	1.22932e+06	1.48726e+06	1.32974e+06	1.42621e+06	1888609	1.72541e+06	1742633
pmp000263	455.352	409.346	454.345	C30H46O3	[M+H]+	Sanguisorbigenin	Terpenoids	Triterpene	-	2	222572	204481	188347	202723	216268	208113	148327	153058	157165	72353.2	63817.5	72864.8	157481	173901	163711
pme3033	104.071	86	103.063	C4H9NO2	[M+H]+	N,N-Dimethylglycine	Amino acids and derivatives	Amino acids and derivatives	1118-68-9	3	451861	485670	442697	288269	313630	272401	377233	354880	406493	217868	252832	206082	347477	314185	331112
Zmyn000453	191.02	111.009	192.027	C6H8O7	[M-H]-	Isocitric Acid	Organic acids	Organic acids	320-77-4	1	3.37958e+07	3.23238e+07	3.51648e+07	1.39567e+07	1.55904e+07	1.3108e+07	5.33822e+06	5.31444e+06	4.63762e+06	4.50807e+06	4.48164e+06	4.23714e+06	2.19021e+07	1.98104e+07	2.06434e+07
Yynp000008	237.184	161.132	236.178	C15H24O2	[M+H]+	10α-hydroxycadin-4-en-15-al	Terpenoids	Sesquiterpenoids	-	1	92385	93419.5	105422	84918.2	88319.9	91202.4	9	9	9	69212.3	57088.4	51668.5	74715.4	67554.2	70545.6
pmf0175	157.16	157.2	158.167	C10H22O	[M-H]-	2-Decanol*	Others	Saccharides	1120-06-5	3	1.00821e+06	1.10338e+06	1.02063e+06	1.202e+06	1.32042e+06	1.207e+06	1.07733e+06	854476	981290	1.29385e+06	1.06676e+06	1.04507e+06	1.05896e+06	1.14907e+06	1.16461e+06
Zmdp000376	130.091	84.0806	129.09	C5H11N3O	[M+H]+	4-Guanidinobutanal	Others	Aldehyde compounds	-	2	1.33706e+07	1.49136e+07	1.40199e+07	5.73188e+06	5.01164e+06	5.03158e+06	5.04658e+06	5.2324e+06	5.98341e+06	3.5512e+06	3.83166e+06	3.74235e+06	7.26595e+06	6.75924e+06	6.59338e+06
Lmpp003255	641.15	303.051	641.15	C31H29O15+	[M]+	Delphinidin-3-O-(6''-O-feruloyl)glucoside	Flavonoids	Anthocyanidins	-	3	23810.7	11495.9	18064.9	3445.51	18881.9	16010	9691.84	13168.3	15923.5	10004.7	7933.51	3325.29	12243.9	13306.3	13464.5
ML10171848	147.03	85.0291	148.037	C5H8O5	[M-H]-	D-Arabinono-1,4-lactone	Others	Saccharides	2782-09-4	3	452681	474864	481787	221208	201509	192190	91532.5	101225	15826.9	86125.8	101334	94753.8	245589	240300	222533
Hmln003398	503.34	485.329	504.346	C30H48O6	[M-H]-	2α,3α,19α,23-Tetraydroxyurs-12-en-28-oic acid	Terpenoids	Terpene	-	2	38484.1	53873.3	50178.9	374193	377165	360813	93622.5	104252	106338	65743.5	70809.8	36789.9	158208	155298	143385
mws0983	326.305	62.065	325.298	C20H39NO2	[M+H]+	N-Oleoylethanolamine	Alkaloids	Alkaloids	111-58-0	3	3342.38	3833.45	3953.26	10770.4	6119.93	6295.97	11842.2	3733	3735.86	3451.29	4522.47	2640.78	6462.36	6023.88	6673.15
pmb0808	353.1	179	352.079	C16H16O9	[M+H]+	Esculetin-6-O-quinic acid	Lignans and Coumarins	Coumarins	-	3	391366	239450	417693	393428	265216	495513	373570	375831	357736	367561	326168	222986	426469	389529	390204
pmp001142	492.186	145	491.179	C24H29NO10	[M+H]+	Cimicifugamide A	Alkaloids	Phenolamine	-	3	141954	106467	104693	344560	310158	331304	562216	539305	533567	742195	710258	607157	459116	430036	477567
MWSmce577	207.101	161.061	206.094	C12H14O3	[M+H]+	(E)-Ethyl p-methoxycinnamate	Phenolic acids	Phenolic acids	24393-56-4	3	9	9	9	9	9	9	57239.2	61134.7	57817.3	27935.3	28325.5	25698.3	29753.1	26766.6	28370
MWSmce549	303.252	57.0702	302.246	C17H34O4	[M+H]+	1-Monomyristin	Lipids	Free fatty acids	589-68-4	3	145857	170123	174773	237471	202847	247964	231244	275433	200520	200363	192797	238141	139775	127658	127724
pmp001309	465.103	303.1	464.096	C21H20O12	[M+H]+	6-Hydroxykaempferol-7-O-glucoside	Flavonoids	Flavonols	-	1	2.02505e+06	1.88047e+06	1.73503e+06	960797	1.04687e+06	923756	808837	904182	851545	626103	589986	538172	937263	995693	896292
mws1488	255.233	237.222	256.24	C16H32O2	[M-H]-	Palmitic acid	Lipids	Free fatty acids	57-10-3	3	36937.5	36237	43533	52147.8	33571	53012.2	49879.1	35604.9	29064.8	24463.2	25141.3	31485.8	33202.2	29896.7	32136.6
pme3514	301.035	151	302.043	C15H10O7	[M-H]-	Morin	Flavonoids	Flavonols	480-16-0	1	117453	109213	109328	90507.2	81025.1	81243.7	79825.7	98263.1	79826.6	55318	55388.8	57872	78955.7	85414.2	87523.5
pme1216	122.03	78	123.032	C6H5NO2	[M-H]-	2-Picolinic acid	Organic acids	Organic acids	98-98-6	3	56044.6	41664.7	38244.5	69746.9	62362.5	69378.4	46916.7	61571.1	56577.8	39288.2	44778.3	70228.9	55331.4	57163.3	61349.7
Lmmn000806	131.035	87.0459	132.042	C5H8O4	[M-H]-	Dimethylmalonic acid*	Organic acids	Organic acids	595-46-0	3	412814	431724	463864	53116.5	63136.5	50142.5	20485.6	30561	23014.9	23565.8	27971.1	27352.7	142980	128839	133549
MWS1771	196.097	91.0546	195.089	C10H13NO3	[M+H]+	L-Tyrosine methyl ester	Amino acids and derivatives	Amino acids and derivatives	1080-06-4	2	203070	157906	170626	164341	149088	195918	206723	244805	210742	348273	345607	346249	220704	224149	243498
MWS1882	132.03	88.0403	133.037	C4H7NO4	[M-H]-	Iminodiacetic acid	Organic acids	Organic acids	142-73-4	3	275225	215711	217715	140926	149149	170320	82571.5	107960	89861	130029	111461	127998	148036	164921	157085
MWSHY0035	463.087	287.055	462.08	C21H18O12	[M+H]+	Scutellarein-7-O-glucuronide (Scutellarin)	Flavonoids	Flavones	27740-01-8	1	7.53511e+07	7.65153e+07	8.04122e+07	4.41425e+07	4.36259e+07	5.1433e+07	3.67153e+07	4.16839e+07	3.9359e+07	3.58159e+07	4.10302e+07	3.30875e+07	4.81447e+07	5.34531e+07	4.97294e+07
mws4167	463.087	287.057	462.08	C21H18O12	[M+H]+	Luteolin-7-O-glucuronide	Flavonoids	Flavones	29741-10-4	1	7.53511e+07	7.65153e+07	8.04122e+07	4.41425e+07	4.36259e+07	5.1433e+07	3.67153e+07	4.16839e+07	3.9359e+07	3.58159e+07	4.10302e+07	3.30875e+07	4.81447e+07	5.34531e+07	4.97294e+07
Lmxp010913	676.455	184.076	675.447	C35H66NO9P	[M+H]+	1-(9Z-Octadecenoyl)-2-(9-oxo-nonanoyl)-sn-glycero-3-phosphocholine	Lipids	Glycerol ester	-	1	123462	191443	172857	74670	45474.8	72745.2	51324.8	54869.4	52001.6	35167.1	31497.9	29688.8	103418	96072.7	93164.4
pmp000724	166.123	121.065	165.115	C10H15NO	[M+H]+	Pseudoephedrine	Alkaloids	Alkaloids	90-82-4	2	80440	73437.3	74439.7	94690.4	93238.1	84170.1	118306	106042	114553	132383	143735	141342	115186	104068	113595
MWSmce689	293.248	95.0855	292.24	C19H32O2	[M+H]+	Methyl linolenate	Lipids	Free fatty acids	301-00-8	3	25292.9	23488.1	30551.1	24187.1	9506.51	21601.4	27410.4	31653.6	25527.7	11783.3	12885.7	15738.3	22752.7	23277.8	25205.6
pmb0863	492.308	184.073	491.301	C24H46NO7P	[M+H]+	LysoPC 16:2(2n isomer)	Lipids	LPC	-	1	133202	115355	133962	120999	148352	128516	273945	293213	255333	186307	197996	184435	213056	204493	191113
mws0024	169.014	125.024	170.022	C7H6O5	[M-H]-	Gallic acid	Phenolic acids	Phenolic acids	149-91-7	3	213851	228502	231482	154590	132090	121895	96917.1	85924.8	91837.3	9	9	9	123917	138061	129509
pme2292	89.1073	72.0808	88.1	C4H12N2	[M+H]+	Putrescine	Alkaloids	Alkaloids	110-60-1	3	9	9	9	262511	333169	272264	369039	371261	335027	537829	253632	543184	405635	380006	364074
Hmmn002544	355.104	193.05	356.111	C16H20O9	[M-H]-	Ferulic acid-4-O-glucoside	Phenolic acids	Phenolic acids	117405-51-3	2	587536	618567	632344	447033	449566	403101	311360	337061	395333	452904	526184	478233	451266	471338	422526
YC512118	282.279	247.243	281.272	C18H35NO	[M+H]+	Oleamide (9-Octadecenamide)	Lipids	Free fatty acids	301-02-0	1	29576.4	24568.7	27059.8	2118.46	1980.96	1876.33	11670.4	11139.8	12467.2	12423.8	11647.4	16161.2	17675.1	15844	16916.6
MWSHY0136	449.108	287.055	448.101	C21H20O11	[M+H]+	Kaempferol-3-O-glucoside (Astragalin)*	Flavonoids	Flavonols	480-10-4	1	2.69273e+06	2.50722e+06	2.46491e+06	1.53798e+06	1.41267e+06	1.59095e+06	1.39729e+06	1.44111e+06	1.43422e+06	1.51346e+06	1.62579e+06	1.51728e+06	1.84989e+06	1.65781e+06	1.75974e+06
Lmqp000329	296.067	104.108	295.056	C8H14N3O7P	[M+H]+	5-Aminoimidazole ribonucleotide	Nucleotides and derivatives	Nucleotides and derivatives	25635-88-5	3	171085	155087	135060	16945	20854.4	26070.3	13395	18020.7	15210.3	57253.1	44504.8	53452.8	60121.5	53982.5	56031.6
Lmyn001269	609.146	285.039	610.154	C27H30O16	[M-H]-	Kaempferol-3-O-sophoroside	Flavonoids	Flavonols	19895-95-5	3	58608.4	81387	71471	115393	107304	102145	73716.7	71233.9	73482	64703.7	91341.8	67870.1	70466.5	71399.5	77882.1
zjgp122320	163.038	89.0417	162.032	C9H6O3	[M+H]+	6-hydroxycoumarin	Others	Others	6093-68-1	1	4.03944e+07	4.25022e+07	4.295e+07	3.09006e+07	3.16565e+07	2.86017e+07	2.70381e+07	2.48329e+07	1.39412e+07	3.02163e+07	2.80041e+07	2.43742e+07	2.88107e+07	3.13345e+07	3.20412e+07
MWS1816	183.139	183.135	184.146	C11H20O2	[M-H]-	10-Undecenoic acid	Lipids	Free fatty acids	112-38-9	3	37970.1	38376.1	39955	42532	41064.8	39679.4	39563.4	42036.7	39358	43223.8	40515.2	40908.1	42430.5	38451.5	38785.4
Zmyn004449	309.208	171.103	310.214	C18H30O4	[M-H]-	9-Hydroxy-12-oxo-10(E),15(Z)-octadecadienoic acid	Lipids	Free fatty acids	-	3	6484.61	6752.28	5611.43	11035.8	9869.59	10569.8	11216.3	9387.08	10436.5	6626.87	6485.19	7191.41	8686.55	7833.8	7997.25
pme0516	179.056	87	180.063	C6H12O6	[M-H]-	Inositol	Others	Saccharides	87-89-8	3	372240	375368	353670	260702	232002	423640	211494	257538	235620	212367	267807	280276	292609	302798	325945
Lmmn004491	987.485	987.49	988.488	C48H76O21	[M-H]-	Medicagenic acid-3-O-glucosyl-(1,6)-glucosyl-(1,3)-glucoside	Terpenoids	Triterpene Saponin	37838-43-0	2	32880.8	32414.4	35954	29924.5	27979.7	29714.1	49512.7	50003.8	48230.9	52279.3	62890.8	60803.1	43453.8	48467.7	46992.2
Lmln010063	205.158	189.129	206.167	C14H22O	[M-H]-	2,6-Di-tert-butylphenol*	Phenolic acids	Phenolic acids	128-39-2	3	120784	161291	165447	179930	160114	172511	152222	165903	188796	185277	174728	178691	144043	134494	129111
mws0367	277.217	277.217	278.225	C18H30O2	[M-H]-	α-Linolenic Acid	Lipids	Free fatty acids	463-40-1	2	5.16519e+06	5.26336e+06	5.20231e+06	7.48515e+06	8.00824e+06	7.71801e+06	5.99831e+06	5.64845e+06	6.13287e+06	8.71884e+06	9.38808e+06	8.43455e+06	7.09738e+06	6.99623e+06	7.74319e+06
mws0282	203.083	116.051	204.09	C11H12N2O2	[M-H]-	L-Tryptophan	Amino acids and derivatives	Amino acids and derivatives	73-22-3	1	789514	811452	873682	576412	564334	593283	1.07759e+06	1.01704e+06	1.01923e+06	3.16783e+06	3.30051e+06	2.94885e+06	1.2959e+06	1.44948e+06	1.36729e+06
MWSslk132	285.208	223.211	286.214	C16H30O4	[M-H]-	Hexadecanedioic acid	Lipids	Free fatty acids	505-54-4	3	30553.4	30213.9	30882.1	40165.4	41326.8	43791.5	33246.6	29938.1	27525.1	31951.5	33115.9	32038	30231.6	31081.6	27823.5
pme3732	244.093	112	243.085	C9H13N3O5	[M+H]+	Cytidine	Nucleotides and derivatives	Nucleotides and derivatives	65-46-3	3	71480.2	79449.1	73581.6	104106	117798	100036	44536.9	61678.3	41447.2	23426.1	30537.9	33069.8	56493.1	50714.3	52053.8
mws2108	353.088	191.05	354.095	C16H18O9	[M-H]-	Cryptochlorogenic acid (4-O-Caffeoylquinic acid)*	Phenolic acids	Phenolic acids	905-99-7	1	1.2868e+06	4.86636e+06	4.99449e+06	3.18103e+06	3.24062e+06	3.13897e+06	2.19206e+06	2.18932e+06	2.32394e+06	2.61804e+06	2.55405e+06	2.80031e+06	3.41667e+06	3.13741e+06	3.50323e+06
pme2596	184.06	148	183.053	C8H9NO4	[M+H]+	4-Pyridoxic acid	Others	Vitamin	82-82-6	2	180640	193124	175612	101843	173550	218108	109609	197065	217513	181196	75055.3	177981	195634	196024	177102
MWS0933	170.092	124.087	169.085	C7H11N3O2	[M+H]+	1-Methylhistidine*	Amino acids and derivatives	Amino acids and derivatives	332-80-9	3	107154	86307.7	73663.7	9	9	9	9	9	9	9	9	9	30926.8	31469.4	28241.1
Lmqn012798	453.337	453.337	454.345	C30H46O3	[M-H]-	Urs-12(13)-en-3-one-28-oic acid	Terpenoids	Triterpene	-	3	194754	192956	211465	150170	145411	146914	156743	131592	123499	170336	174588	164142	111948	121287	108622
Lmmn004032	163.113	148.058	164.12	C11H16O	[M-H]-	Cis-Jasmone	Others	Ketone compounds	488-10-8	2	3.03963e+06	3.18528e+06	3.32276e+06	2.07416e+06	1.73284e+06	1.76071e+06	1.63884e+06	1.82914e+06	1.89135e+06	1.40153e+06	1.4721e+06	1.46236e+06	1.78135e+06	1.98296e+06	1.95819e+06
Hmhn003518	355.104	175.04	356.111	C16H20O9	[M-H]-	4-O-β-D-glucopyranosylferulic acid*	Phenolic acids	Phenolic acids	-	3	73851.4	85712	9	105978	86051.1	81763.6	39022.5	67107.1	90628.1	99152.5	9	103109	77589	87089	81884
Lmsn003318	355.103	175.04	356.111	C16H20O9	[M-H]-	1-O-Feruloyl-β-D-glucose*	Phenolic acids	Phenolic acids	7196-71-6	3	73851.4	85712	9	105978	86051.1	81763.6	39022.5	67107.1	90628.1	99152.5	9	103109	77589	87089	81884
MWS2099	137.06	77.0403	136.052	C8H8O2	[M+H]+	4-Methylbenzoic acid	Phenolic acids	Phenolic acids	99-94-5	3	111482	112008	92789.5	106112	112140	106853	74157.8	20551.1	76883.3	85757.9	83186.3	104929	81558.3	91020.1	89471.9
mws0018	203.223	83	202.216	C10H26N4	[M+H]+	Spermine	Alkaloids	Alkaloids	71-44-3	3	1.44251e+07	1.13473e+07	1.56996e+07	1.57707e+07	1.18572e+07	1.5975e+07	9.11739e+06	1.46752e+07	1.10655e+07	1.17199e+07	1.04241e+07	10241435	1.46125e+07	1.61992e+07	1.61786e+07
mws0470	117.019	73	118.027	C4H6O4	[M-H]-	Methylmalonic acid*	Organic acids	Organic acids	516-05-2	3	3.53068e+07	3.63901e+07	3.58049e+07	1.95427e+07	2.02158e+07	2.02726e+07	1.24103e+07	1.2819e+07	1.22958e+07	1.38894e+07	1.37774e+07	1.39433e+07	2.30415e+07	2.19723e+07	2.05111e+07
mws0192	117.019	73	118.027	C4H6O4	[M-H]-	Succinic acid*	Organic acids	Organic acids	110-15-6	3	3.53068e+07	3.63901e+07	3.58049e+07	1.95427e+07	2.02158e+07	2.02726e+07	1.24103e+07	1.2819e+07	1.22958e+07	1.38894e+07	1.37774e+07	1.39433e+07	2.30415e+07	2.19723e+07	2.05111e+07
mws1329	463.088	301.036	464.096	C21H20O12	[M-H]-	Quercetin-7-O-glucoside*	Flavonoids	Flavonols	491-50-9	1	630241	653871	578432	315993	279547	272591	296935	303483	257591	172510	159785	209641	355637	323984	319975
zjgp122321	355.103	163.046	354.095	C16H18O9	[M+H]+	4-O-acetyl-3-O-caffeoyl-2-C-methyl-D-erythronate	Others	Others	-	1	1.269e+07	1.47689e+07	1.29392e+07	8.61399e+06	7.67978e+06	7.4429e+06	4.85754e+06	5.06212e+06	4.82445e+06	5.58436e+06	6.36034e+06	6.49348e+06	8.75038e+06	7.90034e+06	7.93493e+06
zjgp122326	286.092	124.039	285.085	C12H15NO7	[M+H]+	Pyridine-4-formyl-O-β-D-glucopyranoside	Others	Others	-	2	9	9	9	18143.7	17838.2	11245.5	20721.5	17356.2	16337.5	32192.3	24769.4	28278.3	21037.7	22461.5	19985.5
pme1419	164.074	104	163.067	C6H13NO2S	[M+H]+	L-Methionine methyl ester	Amino acids and derivatives	Amino acids and derivatives	10332-17-9	3	76443.7	90354.7	67416.6	78810.4	57811.8	62024.8	77961.9	80659.4	80864	101128	34560.8	115312	76846.9	86230.3	83574.6
mws0344	165.041	75.0091	166.048	C5H10O6	[M-H]-	D-Xylonic acid	Others	Saccharides	526-91-0	3	2.22226e+06	2.21827e+06	1.90513e+06	1.73839e+06	1.83434e+06	1.74687e+06	893797	969235	985417	812982	757211	908348	1.39909e+06	1.56961e+06	1.45502e+06
pmp000678	408.23	211.09	390.096	C16H22O11	[M+NH4]+	Forsythide	Terpenoids	Monoterpenoids	43043-09-0	2	183518	150439	174855	139413	124456	125107	134802	163603	139198	9	9	9	162316	173086	153869
Hmjp003725	505.352	469.331	504.346	C30H48O6	[M+H]+	Isothankunic acid	Terpenoids	Triterpene	22882-19-5	1	433660	437883	407071	361305	374808	385163	252732	262622	240600	106078	99873.6	102637	296699	264058	286305
mws0748	353.088	191.055	354.095	C16H18O9	[M-H]-	1-Caffeoylquinic acid	Phenolic acids	Phenolic acids	1241-87-8	1	2.52049e+07	2.26193e+07	2.59799e+07	1.8223e+07	1.88892e+07	1.89776e+07	1.51603e+07	1.5012e+07	1.44831e+07	1.9366e+07	2.04565e+07	2.24616e+07	1.77861e+07	1.94468e+07	1.99324e+07
pmn001427	471.348	471.24	472.355	C30H48O4	[M-H]-	Jujubogenin	Terpenoids	Triterpene	54815-36-0	2	2.7332e+06	2.88207e+06	2.81623e+06	3.08545e+06	3.1712e+06	3.01571e+06	2.55587e+06	2.50956e+06	2.50621e+06	1.07638e+06	1.2854e+06	1.1843e+06	2.16083e+06	2.39518e+06	2.16931e+06
mws0250	182.081	136.1	181.074	C9H11NO3	[M+H]+	L-Tyrosine	Amino acids and derivatives	Amino acids and derivatives	60-18-4	1	4.90825e+06	4.75922e+06	4.4251e+06	4.41843e+06	3.8694e+06	4.15314e+06	5.00957e+06	5.77966e+06	4.9002e+06	8.15922e+06	8.06064e+06	7.2939e+06	4.75019e+06	5.35174e+06	5.11099e+06
mws5038	341.109	89.0249	342.116	C12H22O11	[M-H]-	Isomaltulose	Others	Saccharides	13718-94-0	1	61450.4	111659	57486.5	74708.2	71899.5	38024.2	160505	133199	151793	141898	101714	122890	119111	118662	106999
mws0520	224.092	136	223.084	C11H13NO4	[M+H]+	N-Acetyl-L-tyrosine	Amino acids and derivatives	Amino acids and derivatives	537-55-3	3	340283	325986	350778	280674	254655	287240	293861	307465	290883	144215	173459	155627	258267	245974	276934
Hmcp009963	180.137	123.07	180.138	C11H18NO+	[M]+	Candicine	Alkaloids	Phenolamine	6656-13-9	2	72971.8	65459	63955.2	122849	156578	101601	47757.7	27066.9	63201.5	117561	64364.1	88049.3	93430.4	90159.5	82970.4
Hmlp006964	237.073	176.04	236.068	C12H12O5	[M+H]+	5,6,7-Trimethoxycoumarin*	Lignans and Coumarins	Coumarins	55085-47-7	1	14407.5	14407.5	9369.03	57346.5	53831.7	62491.6	790088	1.0005e+06	896111	1.89025e+06	2.03492e+06	1.66495e+06	775448	686978	737523
pme3967	312.13	180	311.123	C12H17N5O5	[M+H]+	2-(Dimethylamino)guanosine	Nucleotides and derivatives	Nucleotides and derivatives	2140-67-2	3	33458.6	30875.5	36775	99545.7	106270	116237	21389.4	31155.1	23776	35250.4	38085	39481.7	57565.2	52129.1	58391.4
pme0264	243.098	127	242.09	C10H14N2O5	[M+H]+	Thymidine	Nucleotides and derivatives	Nucleotides and derivatives	50-89-5	3	36056.1	39898.9	25889.9	46811.1	52172.2	54783.9	26537.8	23302.3	21943.4	29208.5	32285.2	28575.4	35811.3	31714.8	34250.3
Smgp004575	465.1	303.05	464.096	C21H20O12	[M+H]+	Quercetin-5-O-β-D-glucoside*	Flavonoids	Flavonols	-	1	1.74535e+06	1.64102e+06	1.69558e+06	724555	751663	721155	597821	778968	705617	432922	516354	369471	750011	748231	831080
pme0010	106	60	105.043	C3H7NO3	[M+H]+	L-Serine	Amino acids and derivatives	Amino acids and derivatives	56-45-1	3	1.2055e+06	930477	1.21575e+06	1.64042e+06	1.89463e+06	1.5436e+06	1.8705e+06	1.81033e+06	2.27518e+06	1.55515e+06	1.37984e+06	1.66106e+06	1.76102e+06	1.65145e+06	1.86639e+06
MWS3036	147.03	85.0297	148.037	C5H8O5	[M-H]-	3-Hydroxyglutaric acid	Organic acids	Organic acids	638-18-6	3	385301	38173.8	418722	32647.8	163382	200662	59992.4	89276.3	71641.7	9	9	9	187223	178713	165700
mws0629	281.113	166	280.106	C13H16N2O5	[M+H]+	L-Aspartyl-L-Phenylalanine	Amino acids and derivatives	Amino acids and derivatives	13433-09-5	2	38219.8	57046.7	51346.7	46100.4	34983.4	53901.4	86550.7	87022.2	93903.7	56333.2	82015.5	70427.3	60695.5	68238.6	62650.2
mws0043	403.139	373.096	402.132	C21H22O8	[M+H]+	Nobiletin (5,6,7,8,3',4'-Hexamethoxyflavone)	Flavonoids	Flavones	478-01-3	1	21385.7	17205.8	15154	20051.3	22856.2	21501.1	46907.2	47064.1	44574.9	21045.2	20205.7	18799.1	25800.1	23572.1	26563.2
pmf0256	101.097	84.7	102.105	C6H14O	[M-H]-	3-Methyl-1-pentanol	Others	Saccharides	589-35-5	3	1.73905e+06	2.01916e+06	1.7645e+06	3.83686e+06	2.95998e+06	3.4744e+06	4.26411e+06	4.0922e+06	4.35973e+06	4.77476e+06	5.05393e+06	5.44872e+06	3.41765e+06	3.06254e+06	3.4144e+06
mws0671	120.066	74.1	119.058	C4H9NO3	[M+H]+	L-Homoserine	Amino acids and derivatives	Amino acids and derivatives	672-15-1	3	647397	639203	632515	513455	465927	479008	401947	421633	472868	373254	421634	463794	550595	514078	486662
mws0847	150.077	133	149.07	C6H7N5	[M+H]+	1-Methyladenine	Nucleotides and derivatives	Nucleotides and derivatives	5142-22-3	2	56758.5	50573.7	60536.5	65141.3	50751.2	48083.7	51891.4	50522	53153.7	56091	47338	16970	60968	54873.1	54834.4
pmb0964	366.2	204.1	365.17	C16H23N5O5	[M+H]+	Isopentenyladenine-7-N-glucoside	Nucleotides and derivatives	Nucleotides and derivatives	-	3	37924.6	27282.9	45890.8	67189.5	66331.1	68519.7	85088.3	95132.1	106738	123724	127278	153654	88473.1	99788.3	97119.5
pme3961	252.109	136	251.102	C10H13N5O3	[M+H]+	2'-Deoxyadenosine	Nucleotides and derivatives	Nucleotides and derivatives	958-09-8	2	63419.9	69688.4	56779.9	216435	230965	192706	54574.1	54651.4	50333.9	90229	91447.6	102559	103418	91793.4	101236
HX1365	147.043	91.0538	146.037	C9H6O2	[M+H]+	Coumarin	Lignans and Coumarins	Coumarins	91-64-5	2	578290	549200	659429	188982	249997	106650	9	9	9	302870	333424	374552	332764	301762	340349
Zmfn000481	535.037	323.026	536.044	C14H22N2O16P2	[M-H]-	Uridine-5'-Diphosphate-D-Xylose	Nucleotides and derivatives	Nucleotides and derivatives	3616-06-6	2	233123	141711	151144	145016	145302	200674	167534	136709	194525	242741	179274	174841	174867	195151	175770
pme2598	167.035	123.04	168.042	C8H8O4	[M-H]-	3,4-Dihydroxybenzeneacetic acid	Phenolic acids	Phenolic acids	102-32-9	3	1.03949e+06	875841	1.01436e+06	1.24328e+06	1.38948e+06	1.29132e+06	1.47362e+06	1.45974e+06	1.42121e+06	1.52577e+06	1.70268e+06	1.6015e+06	1.48052e+06	1.58071e+06	1.39348e+06
mws0823	115.04	71	116.047	C5H8O3	[M-H]-	3-Methyl-2-Oxobutanoic acid	Organic acids	Organic acids	759-05-7	3	201077	183651	172984	110124	118325	115356	82650.5	89205	99412.2	75043	79416.8	76504.8	129905	129772	116103
mws0383	267.233	267.233	268.24	C17H32O2	[M-H]-	10-Heptadecenoic Acid	Lipids	Free fatty acids	29743-97-3	3	477759	371588	448716	192529	9	220592	208413	179283	9	201413	1.77253e+06	284686	272775	309631	295725
pmb0752	369.118	177.1	368.111	C17H20O9	[M+H]+	3-O-Feruloylquinic acid	Phenolic acids	Phenolic acids	1899-29-2	2	87193.9	65620.8	93679.9	148487	146778	132884	151518	113308	145583	219423	180933	214898	167285	173975	153352
pme3382	160.061	98	161.069	C6H11NO4	[M-H]-	N-Acetyl-L-threonine	Amino acids and derivatives	Amino acids and derivatives	17093-74-2	3	228325	205899	329737	106913	129962	158003	120647	136181	107879	116073	103181	102374	182405	163827	163335
Hmcn004128	339.109	159.04	340.116	C16H20O8	[M-H]-	P-Methoyxcinnamate glucoside	Phenolic acids	Phenolic acids	-	3	40374.6	33681.9	43386.5	65885.8	45878.3	47004.8	61020.7	56972.8	70341.7	52522.9	60178.8	59512.8	68971.9	61365.7	68456.9
zjmp120213	471.345	435.325	470.34	C30H46O4	[M+H]+	4-Epihederagonic acid	Terpenoids	Triterpene	-	2	391163	357735	353572	238526	242207	250022	195563	247082	237956	284208	227057	288513	281192	248806	275403
pmb0981	348.07	136	347.063	C10H14N5O7P	[M+H]+	Adenosine 5'-monophosphate	Nucleotides and derivatives	Nucleotides and derivatives	61-19-8	3	189693	221964	188800	277312	214698	274332	461446	400236	464436	470072	522551	436571	331537	368028	328334
MWS5164	203.15	70.0653	202.143	C8H18N4O2	[M+H]+	N,N'-Dimethylarginine;SDMA*	Amino acids and derivatives	Amino acids and derivatives	30344-00-4	3	135293	142718	141311	186736	152173	169482	276445	281276	293726	336729	361332	377371	205257	189333	215334
pmn001553	315.108	153.057	316.116	C14H20O8	[M-H]-	Cimidahurinine	Phenolic acids	Phenolic acids	142542-89-0	1	160214	170990	145902	273142	285419	266735	378815	382988	438131	505796	452558	485284	380769	339696	380834
Zmjp000182	189.134	70.0652	188.127	C7H16N4O2	[M+H]+	N-Monomethyl-L-arginine*	Amino acids and derivatives	Amino acids and derivatives	17035-90-4	2	174144	159166	189451	100735	102216	23673.7	96959.9	108734	112286	196449	215928	202381	137774	121345	126748
mws0230	120.066	74	119.058	C4H9NO3	[M+H]+	L-Threonine	Amino acids and derivatives	Amino acids and derivatives	72-19-5	3	634244	642181	640092	526210	524685	515172	453692	457073	455773	435247	447607	396682	493583	489187	549192
Li512111	519.114	315.051	520.122	C24H24O13	[M-H]-	Isorhamnetin-3-O-(6''-acetylglucoside)	Flavonoids	Flavonols	-	3	31763.7	36165.6	22335.5	38213.5	39171.1	41933.4	47935.6	50026.7	58510	26062.4	50089.3	30961.1	36229.7	31906.3	33188.6
MWS1900	215.129	153.127	216.136	C11H20O4	[M-H]-	Undecanedioic acid	Lipids	Free fatty acids	1852-04-6	3	14993.6	14410.4	15171.2	21501.2	22916.9	24134.1	20209.7	22366.2	20074	19637.8	16445.7	15399.3	15445.9	17621.9	16811.2
mws1350	181.051	151	182.058	C9H10O4	[M-H]-	Syringaldehyde; 4-Hydroxy-3,5-Dimethoxybenzaldehyde	Phenolic acids	Phenolic acids	134-96-3	2	765174	983841	972472	789186	608725	704504	748058	657974	708754	808569	559416	618100	777219	716715	682382
mws1333	341.109	113.022	342.116	C12H22O11	[M-H]-	Melibiose	Others	Saccharides	585-99-9	1	29573	59623.2	32468	36362.2	56333.8	54596.1	79592.1	62074.3	33758.4	50843.7	55188.3	75469.2	57269.4	59986.6	52571.3
Lhmp091613	975.519	439.354	974.509	C48H78O20	[M+H]+	Dihydrocalyx saponin glucuronic acid glucose rhamnoside	Terpenoids	Triterpene Saponin	-	2	366835	379758	359780	145364	183833	176261	156919	94725.9	79043.3	232224	139832	219462	194735	196990	219165
Lmqp000873	101.022	55.0171	100.017	C4H4O3	[M+H]+	Succinic anhydride	Organic acids	Organic acids	108-30-5	3	267991	296570	288403	191326	181255	200536	142506	134057	116927	84083.6	140456	142270	198182	193972	219567
MWSHY0162	627.156	303.058	626.148	C27H30O17	[M+H]+	Quercetin-3-O-sophoroside (Baimaside)	Flavonoids	Flavonols	18609-17-1	1	969164	813176	915027	480188	468199	452558	455843	471520	434072	387118	397560	356644	466556	462822	521330
Lmnn002886	477.14	179.03	478.147	C23H26O11	[M-H]-	1'-O-(3,4-Dihydroxyphenethyl)-O-caffeoyl-glucoside	Phenolic acids	Phenolic acids	-	3	1.65371e+06	1.28062e+06	1.44065e+06	733390	796820	647261	656327	758435	762362	537002	460324	485844	796168	818569	904212
pmb2871	315.072	153.019	316.079	C13H16O9	[M-H]-	1-O-Gentisoyl-β-D-glucoside	Phenolic acids	Phenolic acids	23445-11-6	1	110521	145139	145581	167647	172984	163668	202820	199842	175021	196416	210663	208931	176515	157914	179316
pmp000327	513.357	435.32	512.35	C32H48O5	[M+H]+	3β-Hydroxy-16-O-Acetyl-dehydrotrametenolic acid	Terpenoids	Triterpene	-	2	39521.1	39465	41549.8	29118.8	34741.3	34355.8	11461.4	23753.3	26400.2	9	9	9	25986.5	28674.6	29690.3
pmd0146	548.371	184.073	547.364	C28H54NO7P	[M+H]+	LysoPC 20:2(2n isomer)*	Lipids	LPC	-	3	16586.2	20000.3	18556.8	26391	20398.3	22718.6	33941.2	33103.9	34886.5	22037	27039.8	27250	30548.5	31013.7	27305.4
mws5042	223.108	120.088	222.101	C11H14N2O3	[M+H]+	L-Glycyl-L-phenylalanine*	Amino acids and derivatives	Amino acids and derivatives	721-66-4	1	705148	666811	638300	1.04354e+06	951154	899282	1.89336e+06	1.78438e+06	1.90527e+06	1.78029e+06	2.04557e+06	1.77558e+06	1.48285e+06	1.35528e+06	1.29897e+06
pmb0542	535.108	287.055	535.108	C24H23O14+	[M]+	Cyanidin-3-O-(6''-O-malonyl)glucoside	Flavonoids	Anthocyanidins	171828-62-9	3	4.49872e+07	4.51752e+07	4.15063e+07	1.03762e+07	9.72919e+06	7.95714e+06	4.2227e+06	4.60525e+06	4.47692e+06	1.58164e+06	1.98853e+06	2.07766e+06	1.4264e+07	1.2572e+07	1.28623e+07
pmn001705	471.348	471.35	472.355	C30H48O4	[M-H]-	3,24-Dihydroxy-17,21-semiacetal-12(13)oleanolic fruit	Terpenoids	Triterpene	-	3	1.85435e+06	1.80569e+06	1.78375e+06	1.64822e+06	1.92491e+06	1.83141e+06	1.48976e+06	1.73347e+06	1.60615e+06	687847	789596	730100	1.37942e+06	1.40181e+06	1.23296e+06
mws1336	138.055	120	137.048	C7H7NO2	[M+H]+	4-Aminobenzoic acid	Phenolic acids	Phenolic acids	150-13-0	3	384542	578124	524472	108159	179275	169223	110585	125912	113668	122503	118538	120795	228977	257305	229017
Lmlp003531	449.108	287.058	448.101	C21H20O11	[M+H]+	Luteolin-3'-O-glucoside*	Flavonoids	Flavones	-	3	2.19419e+06	2.34662e+06	2.61075e+06	1.35001e+06	1.42251e+06	1.29238e+06	1.53282e+06	1.54495e+06	1.35686e+06	1.54195e+06	1.55646e+06	1.51589e+06	1.69664e+06	1.85181e+06	1.61973e+06
Zmbp010362	329.139	245.082	328.131	C19H20O5	[M+H]+	E-deltoin	Lignans and Coumarins	Coumarins	-	3	75229.7	82590.9	41586.3	94692.6	99329.3	87240.7	107003	112208	103842	103832	115082	107431	93482.7	81949.1	91352
Zmdp000972	136.042	91.0537	135.035	C4H9NO2S	[M+H]+	S-Methyl-L-cysteine	Amino acids and derivatives	Amino acids and derivatives	1187-84-4	2	307269	319113	305453	285259	252289	269844	304488	369321	322371	473209	476867	514104	309383	344652	304040
Lmwp003442	449.108	287.055	448.101	C21H20O11	[M+H]+	Amoenin	Flavonoids	Flavonols	-	2	187356	359379	249749	168915	200715	287210	275979	396894	238746	217980	322733	265030	272217	236528	254937
Zmzn003953	309.205	227.203	310.214	C18H30O4	[M-H]-	13(s)-hydroperoxy-(9z,11e,15z)-octadecatrienoic acid	Lipids	Free fatty acids	67597-26-6	3	217192	212589	196283	166388	154092	149966	155190	177994	151902	164520	134896	139107	194169	170684	192545
Lmbn001467	158.082	116.072	159.089	C7H13NO3	[M-H]-	5-Acetamidopentanoic Acid	Organic acids	Organic acids	1072-10-2	3	46164.3	125937	120949	158967	143103	157982	141866	154978	139772	185354	179598	151970	128679	145416	129197
Zmdp000441	178.053	88.04	177.046	C6H11NO3S	[M+H]+	3-(Allylsulphinyl)-L-alanine	Amino acids and derivatives	Amino acids and derivatives	17795-26-5	3	9	9	9	43295.6	42744.5	41913.6	47900	44676.6	39211.7	34471.2	58491.8	45259.9	46519	42375	48821.7
Zmyn004676	293.213	113.098	294.219	C18H30O3	[M-H]-	17-Hydroxylinolenic acid	Lipids	Free fatty acids	-	3	28800.7	29627.3	26980.8	40344.9	35409.8	36006.7	39935.4	46124.1	44762.3	31239.7	39044.5	37420.5	36161.7	31383.6	33383.5
HX1364	355.104	163.036	354.095	C16H18O9	[M+H]+	isoscopoletin-glucoside	Lignans and Coumarins	Coumarins	-	1	1.23611e+07	1.37836e+07	1.40226e+07	8.54395e+06	7.88355e+06	8.27623e+06	5.25798e+06	4.92936e+06	5.33176e+06	6.10932e+06	6.92053e+06	6.00008e+06	8.38074e+06	7.80547e+06	9.00465e+06
Zmyn004732	293.213	185.119	294.219	C18H30O3	[M-H]-	2R-hydroxy-9Z,12Z,15Z-octadecatrienoic acid	Lipids	Free fatty acids	-	3	23126.5	23067.4	24860.4	37883	36001.8	34103.5	35363.2	34728.7	37077.4	21337.4	21154.5	21729.2	28854.1	25654.1	29322.8
Lmbn001288	131.035	87.0443	132.042	C5H8O4	[M-H]-	2-Hydroxy-2-methyl-3-oxobutanoic acid	Organic acids	Organic acids	71698-08-3	3	453644	430733	474371	54586.6	58145.3	46464.7	27407.5	27769.3	27222.3	29580.4	27626.1	23942.1	163906	142878	148212
pmn001367	315.072	153.017	316.079	C13H16O9	[M-H]-	Protocatechuic acid-4-O-glucoside	Phenolic acids	Phenolic acids	-	3	121849	149916	146679	177464	199931	181134	242094	221419	222676	277002	260159	257476	218436	198991	189796
MWSmce328	517.132	163.04	516.127	C25H24O12	[M+H]+	Isochlorogenic acid C*	Phenolic acids	Phenolic acids	57378-72-0	1	9.6953e+07	1.03602e+08	9.92162e+07	6.47928e+07	6.53328e+07	6.78248e+07	5.1023e+07	4.8904e+07	5.13925e+07	4.96026e+07	5.66249e+07	5.77462e+07	7.15074e+07	6.30454e+07	7.17952e+07
pmd0130	468.308	184.073	467.301	C22H46NO7P	[M+H]+	LysoPC 14:0	Lipids	LPC	20559-16-4	2	26746.2	83672	22230.3	19338.2	71563.4	62728.1	107811	26205.3	20070.3	18072.9	23856.2	18263.3	27779.2	24398.1	24759.7
pme0534	195.051	75.0095	196.058	C6H12O7	[M-H]-	Gluconic acid	Others	Saccharides	526-95-4	2	487367	421882	452734	359155	317390	330605	278382	253536	298107	286019	273893	261507	320176	336472	369083
pmb0856	480.308	339.289	479.301	C23H46NO7P	[M+H]+	LysoPE 18:1(2n isomer)*	Lipids	LPE	-	3	757381	596463	716972	641963	608668	605073	883926	846559	908193	542400	561311	545108	644313	744052	712884
pmb1650	279.2	149.4	278.225	C18H30O2	[M+H]+	Octadeca-11E,13E,15Z-trienoic acid	Lipids	Free fatty acids	25575-00-2	3	6.36164e+06	4.55608e+06	8.95561e+06	7.57675e+06	6.37062e+06	1.2077e+07	1.19276e+07	9.24668e+06	8.84917e+06	1.18727e+07	1.39622e+07	1.94008e+07	8.33489e+06	9.45355e+06	8.36218e+06
Lmmn002260	551.213	389.167	552.221	C27H36O12	[M-H]-	5'-Methoxyisolariciresinol-9'-O-glucoside	Lignans and Coumarins	Lignans	-	3	96693.2	93646.7	111538	71970.9	52002.3	63450.7	66146.9	50734.9	75160.1	51733.8	47394.8	38512.8	70902.5	81337.1	73054.3
Zmpn003368	293.214	195.139	294.219	C18H30O3	[M-H]-	13S-Hydroxy-9Z,11E,15Z-octadecatrienoic acid	Lipids	Free fatty acids	87984-82-5	3	11843.8	10376.4	8914.54	15986.8	13238	13431.1	11312.3	22899.9	28900.7	26101.1	18122.1	26990	18106.9	19559.5	20983.3
pme2380	145.014	101	146.022	C5H6O5	[M-H]-	α-Ketoglutaric acid	Organic acids	Organic acids	328-50-7	3	423169	465615	506200	904603	1.03771e+06	913305	835051	776791	746911	678217	721651	687287	770659	669561	752561
pme0243	131.035	87.045	132.042	C5H8O4	[M-H]-	Glutaric acid*	Organic acids	Organic acids	110-94-1	3	165236	143259	189044	161706	162262	170815	148996	154952	158434	123001	124618	121969	140113	142775	124247
Lmzn006169	471.35	471.35	472.355	C30H48O4	[M-H]-	Pomolic acid	Terpenoids	Triterpene	13849-91-7	1	1.8593e+06	1.88209e+06	1.83966e+06	1.83111e+06	1.80772e+06	1.74922e+06	1.26709e+06	1.34441e+06	1.25118e+06	458178	581588	597769	1.46551e+06	1.33594e+06	1.26694e+06
Lmzn001582	387.166	207.102	388.174	C18H28O9	[M-H]-	5'-Glucosyloxyjasmanic acid	Phenolic acids	Phenolic acids	-	3	169506	203892	105108	31430.3	38987.3	43407.6	76670.6	83766.2	75589.3	85352.9	69364.9	64505.3	69008.3	78972.2	78537.4
MWS1709	133.014	71.0097	134.022	C4H6O5	[M-H]-	D-Malic acid*	Organic acids	Organic acids	636-61-3	1	2.74148e+07	2.54643e+07	2.47182e+07	1.64839e+07	1.35534e+07	1.37548e+07	6.45641e+06	6.7441e+06	7.38199e+06	8.54276e+06	8.56416e+06	8.49548e+06	1.48864e+07	1.69424e+07	1.70638e+07
pme1184	268.104	152	267.097	C10H13N5O4	[M+H]+	2'-Deoxyguanosine	Nucleotides and derivatives	Nucleotides and derivatives	961-07-9	3	20924.1	34482.4	12768.8	186972	71041.6	66316.3	13594.7	24160.7	29017	66882.1	35412.6	77681.5	57472.1	66494	60295.9
Lmgn002250	677.171	191.055	678.18	C31H34O17	[M-H]-	Dicaffeoylquinic acid-O-glucoside	Phenolic acids	Phenolic acids	-	2	1.43592e+06	1.26584e+06	1.39855e+06	1.18811e+06	1.23881e+06	1.14559e+06	998705	947262	953395	1.12486e+06	1.13754e+06	1.01785e+06	1.18454e+06	1.30007e+06	1.12143e+06
Lmtn003096	523.21	361.14	524.226	C26H36O11	[M-H]-	Secoisolariciresinol 4-O-glucoside	Lignans and Coumarins	Lignans	-	3	46443.6	28545.5	41511.5	22269.8	26586.4	23667.4	40158.9	34250.7	48436.4	67205.8	54916.3	61114.6	49656	45841.4	42720.5
Rfmb320	144.102	84.0813	143.095	C7H13NO2	[M+H]+	1-Methylpiperidine-2-carboxylic acid	Organic acids	Organic acids	7730-87-2	3	170189	170189	141847	119279	110581	110995	140109	137296	123848	526004	447349	444892	196729	178257	207186
pmb2319	482.324	184.073	481.317	C23H48NO7P	[M+H]+	LysoPC 15:0*	Lipids	LPC	108273-89-8	3	76532.5	38552.1	28120	28005.4	30435.1	21800.5	43156.1	56438.9	56070.7	50165.3	50384.5	44433.4	40622.8	41607.1	46687.1
pme3009	175.024	99	174.016	C6H6O6	[M+H]+	Trans-Citridic acid	Organic acids	Organic acids	4023-65-8	3	9	9	9	1.77956e+06	1.21724e+06	1.74867e+06	2.014e+06	1.77072e+06	1.83301e+06	1.60654e+06	1.40457e+06	1.45509e+06	1.70952e+06	1.4916e+06	1.51682e+06
Zmjn001813	159.066	97.0649	160.074	C7H12O4	[M-H]-	Pimelic acid*	Organic acids	Organic acids	111-16-0	3	76331.2	50610.6	74650.4	30369.2	20143.9	21402.8	21044.6	22728.6	13328.4	14870.9	17166	8388.06	27512.4	31886.8	31047.9
MWSslk133	257.177	195.178	258.183	C14H26O4	[M-H]-	1,14-Tetradecanedioic Acid	Lipids	Free fatty acids	821-38-5	3	14312.8	13097.1	13970.6	16823.6	15473.6	16680.8	21515.2	19476.2	16905.9	23084.9	24893.3	24831	15510.1	17428	18018.5
Smsp001640	611.161	317.066	611.161	C27H31O16+	[M]+	Petunidin-3-O-glucoside-5-O-arabinoside	Flavonoids	Anthocyanidins	-	3	76127.6	72716.1	76645.3	198461	178063	209514	158060	174780	206988	157238	186117	160805	132213	154535	143968
mws0055	373.128	343.09	372.121	C20H20O7	[M+H]+	Tangeretin (4',5,6,7,8-Pentamethoxyflavone)	Flavonoids	Flavones	481-53-8	3	6215.98	8835.63	8028.07	11756	10183.6	7645.6	16673.8	16081.2	18112	10560.5	8919.52	10404.2	9152.83	10702.5	9914.44
mws0889	135.03	75.01	136.037	C4H8O5	[M-H]-	D-Threonic Acid	Others	Saccharides	3909-12-4	3	190578	814175	878687	260170	256939	251116	128772	132021	188683	138149	124446	119118	395196	433339	371370
pme0519	341.109	119.035	342.116	C12H22O11	[M-H]-	D-Sucrose*	Others	Saccharides	57-50-1	1	88317.2	108429	42114.6	103673	46129.2	108177	153600	104758	130082	87785.3	162885	180616	86582.7	78541.7	74288
Lmsn002548	341.088	161.025	342.095	C15H18O9	[M-H]-	1-O-Caffeoyl-β-D-glucose	Phenolic acids	Phenolic acids	14364-08-0	3	64804.4	84585.9	75074.9	64326.5	53831.7	65907.1	58772.6	46329.4	25976.2	61109.7	92342.1	95711.4	79583.3	82285.9	70690.4
Hmpp003270	449.108	287.05	448.101	C21H20O11	[M+H]+	Luteolin-4'-O-glucoside*	Flavonoids	Flavones	6920-38-3	3	2.12891e+06	2.39213e+06	2.69702e+06	1.30756e+06	1.37051e+06	1.26867e+06	1.55329e+06	1.3055e+06	1.44408e+06	1.51522e+06	1.66033e+06	1.46662e+06	1.64506e+06	1.88213e+06	1.89789e+06
Lmhn003074	309.06	193.05	310.069	C14H14O8	[M-H]-	Feruloylmalic acid	Phenolic acids	Phenolic acids	-	3	150325	199673	181062	160974	142475	125317	87745	84717.2	83885.5	90195.4	96589.9	98400.7	111066	98995.2	115397
Lmgp000796	150.057	61.01	149.048	C8H7NO2	[M+H]+	4-Hydroxymandelonitrile	Alkaloids	Phenolamine	13093-65-7	1	566583	532801	720459	587824	485067	552991	745006	845035	666482	903590	986584	872627	599187	699092	670561
mws0159	163.04	91	164.047	C9H8O3	[M-H]-	Phenylpyruvic acid	Organic acids	Organic acids	156-06-9	3	183040	177390	193872	129284	124326	130482	128793	97483.3	102681	95601.3	109532	109315	111922	130989	122388
pme1286	385.129	250	384.122	C14H20N6O5S	[M+H]+	S-(5'-Adenosy)-L-homocysteine	Amino acids and derivatives	Amino acids and derivatives	979-92-0	1	9	73206.4	15718.6	36606.1	40576.5	35928.6	32566.7	11850.8	28266.8	24332.9	35750.3	25177.9	40951.4	34967.7	38494.4
Zmyn005384	299.26	253.255	300.266	C18H36O3	[M-H]-	2R-Hydroxyoctadecanoic Acid*	Lipids	Free fatty acids	26633-48-7	3	55023	51051.5	60071.1	49897.8	52816.3	63243.3	57594.1	56831.6	19637.2	75596.7	56158.7	53153.9	40807.5	47062.1	46852.2
pmn001610	307.264	307.3	308.272	C20H36O2	[M-H]-	Eicosadienoic acid	Lipids	Free fatty acids	5598-38-9	3	455279	384552	414376	74537.7	330809	310179	230231	243137	346701	273387	273380	246112	368350	358319	316468
zjgp122323	355.102	163.039	354.095	C16H18O9	[M+H]+	4-O-acetyl-3-O-caffeoyl-2-C-methyl-D-erythronate(iso-2)	Others	Others	-	1	2.28347e+06	2.31405e+06	2.20092e+06	1.48913e+06	1.30436e+06	1.42466e+06	808545	1.01148e+06	930247	1.29021e+06	1.24418e+06	1.04884e+06	1.39199e+06	1.30746e+06	1.18504e+06
Hmmn002691	903.265	449.1	904.285	C39H52O24	[M-H]-	Eriodictyol-5,3'-Di-O-rutinoside	Flavonoids	Flavanones	-	3	5365.59	10815.3	3003.6	4786.39	8875.99	20028.5	21559	16777.8	13711.6	31482.1	33997	26854.2	21556.8	19090.7	18589.5
Cmcp006013	651.403	453.335	650.403	C36H58O10	[M+H]+	Kajiichigoside F1(Euscaphic acid 28-O-β-D-glucopyranoside)	Terpenoids	Triterpene Saponin	95298-47-8	2	35143.9	36193.8	37123.3	18354.9	18304.5	17350.1	16746.8	17176.4	15090.3	17390.9	19666.7	20121.1	21216	19462.6	18047.1
Qmgp102504	332.133	152.07	331.132	C20H17N3O2	[M+H]+	Angustoline	Alkaloids	Plumerane	40041-95-0	1	305381	317114	262570	385132	308398	406359	385228	467924	392449	633818	629339	568510	472722	461543	405161
Lmmn006306	293.212	293.212	294.219	C18H30O3	[M-H]-	Machilusolide D	Others	Lactones	-	2	115164	65676.5	70595.8	99452.9	95562.1	57860.4	97332.5	154225	88250.4	67442.9	67569.8	63977	82419.1	94738.9	82673.7
pme3472	271.09	107.6	272.09	C12H16O7	[M-H]-	Arbutin	Phenolic acids	Phenolic acids	497-76-7	3	15348.3	15078.7	15129.5	23689	22276.4	19573.2	35244.6	35828.4	35920.7	58714.7	46045	42589.4	25828	30382.6	27892.6
Li512115	515.12	353.088	516.127	C25H24O12	[M-H]-	Isochlorogenic acid B	Phenolic acids	Phenolic acids	14534-61-3	1	2.76437e+06	3.46467e+06	3.07827e+06	1.83336e+06	1.66573e+06	1.78613e+06	1.40993e+06	1.3827e+06	1.62976e+06	1.44687e+06	1.65262e+06	1.69856e+06	2.40606e+06	2.07785e+06	2.1147e+06
Cmcp006262	505.35	423.328	504.345	C30H48O6	[M+H]+	Roxburic Acid	Terpenoids	Triterpene	108657-25-6	2	100207	104473	109980	107372	109153	95781.6	76842.4	79637.2	80276.1	9617.21	37103	37762.3	72744.6	75698.7	84969.9
mws0277	191.056	85.0296	192.063	C7H12O6	[M-H]-	Quinic Acid	Organic acids	Organic acids	77-95-2	1	1.42264e+07	1.55289e+07	1.34267e+07	4.86065e+06	5.9861e+06	5.24525e+06	1.85175e+06	1.98407e+06	1.89932e+06	829391	1.62462e+06	2.06944e+06	8.03077e+06	7.72578e+06	6.83894e+06
mws0866	259.022	96.9702	260.03	C6H13O9P	[M-H]-	D-Glucose 6-phosphate*	Others	Saccharides	56-73-5	1	1.36568e+06	1.33615e+06	1.56781e+06	1.38128e+06	1.01197e+06	899301	1.47489e+06	1.84067e+06	1.22503e+06	1.58145e+06	1.7486e+06	1.11967e+06	1.32155e+06	1.21034e+06	1.42838e+06
pme0124	173.092	115.5	172.085	C7H12N2O3	[M+H]+	L-Glycyl-L-proline	Amino acids and derivatives	Amino acids and derivatives	704-15-4	3	23976.2	22034.9	24521	39949.9	38959.5	44750	131779	106361	115580	119737	116394	103676	69773.9	82213.6	74924
pmp001284	331.284	313.273	330.277	C19H38O4	[M+H]+	Monopalmitin	Lipids	Glycerol ester	542-44-9	1	22708.2	26704.1	27892.9	45644.6	39304.5	47066.1	44115.8	27477.3	44364.6	24936.9	40425.8	27709.9	34169.7	32715.3	38307.1
Lmhp009190	679.39	263.237	678.383	C33H58O14	[M+H]+	2-Linoleoylglycerol-1,3-di-O-glucoside	Lipids	Glycerol ester	-	1	41799.8	45771.7	55122	43166.2	45808.9	41533.8	33794.5	51536	36200.8	28966.3	23362.2	23050.4	37688.2	41112.2	34812.7
pmb0530	664.116	136.2	663.109	C21H27N7O14P2	[M+H]+	Nicotinic acid adenine dinucleotide	Nucleotides and derivatives	Nucleotides and derivatives	53-84-9	3	834847	930819	841331	609566	657999	729849	389701	504289	575469	455495	517363	546991	636345	652970	556912
mws0216	132.065	86	131.058	C5H9NO3	[M+H]+	Trans-4-Hydroxy-L-proline	Amino acids and derivatives	Amino acids and derivatives	51-35-4	2	1.49494e+06	1.727e+06	1.51377e+06	1.05014e+06	1.17616e+06	980366	1.19458e+06	1.04139e+06	1.2068e+06	1.84624e+06	2.01699e+06	2.1616e+06	1.74484e+06	1.47368e+06	1.62114e+06
Zmhn000563	343.104	197.047	344.111	C15H20O9	[M-H]-	Syringic acid 4-O-rhamnoside	Lignans and Coumarins	Lignans	-	3	10811.6	10669.8	11638.7	15379.3	19702.3	14321.4	20108.5	27414.7	32296.7	33482.9	23825.5	28366.4	17674.1	20300.3	20714.5
pme1474	298.097	136	297.09	C11H15N5O3S	[M+H]+	5'-Deoxy-5'-(methylthio)adenosine	Nucleotides and derivatives	Nucleotides and derivatives	2457-80-9	1	1.01186e+07	1.11158e+07	8.74486e+06	5.72548e+06	5.5543e+06	6.17051e+06	5.34354e+06	5.18591e+06	6.01813e+06	5.91613e+06	5.71046e+06	5.36993e+06	7.52318e+06	6.35208e+06	7.01685e+06
mws1068	285.041	151	286.048	C15H10O6	[M-H]-	Kaempferol (3,5,7,4'-Tetrahydroxyflavone)	Flavonoids	Flavonols	520-18-3	3	10012.4	9385.89	10849.8	10587.9	10517.1	10144	13350.3	13696.7	11705.9	6437.16	6878.66	7650.79	10890.3	9190.37	10073.8
Lmtn000940	345.083	139.04	346.09	C14H18O10	[M-H]-	1-O-(3,4-Dihydroxy-5-methoxy-benzoyl)-glucoside	Phenolic acids	Phenolic acids	-	3	9	9	9	18721	21416.8	15969.2	46676.7	47062.1	47223.2	43113.2	37545	45935.7	28546.3	32745.9	28197.8
mws1491	279.233	279.233	280.24	C18H32O2	[M-H]-	Linoleic acid	Lipids	Free fatty acids	60-33-3	2	7.99287e+06	7.54076e+06	7.27008e+06	7.56155e+06	7.05422e+06	6.11005e+06	4.60935e+06	3.69662e+06	4.23049e+06	5.10089e+06	6.57948e+06	5.99958e+06	9.12193e+06	7.95307e+06	7.84823e+06
pmb0889	279.232	95.1	278.225	C18H30O2	[M+H]+	Punicic acid (9Z,11E,13Z-octadecatrienoic acid)	Lipids	Free fatty acids	544-72-9	3	98574.3	98846.2	92193.1	110003	100015	116876	96654.2	97874.8	93556.8	72887.3	86644.2	76368.8	81927.6	89804.9	97228.5
MWStz070	182.081	91.0548	181.074	C9H11NO3	[M+H]+	N-(2-Hydroxy-4-methoxyphenyl)acetamide	Alkaloids	Phenolamine	58469-06-0	1	2.96981e+06	2.78441e+06	2.68449e+06	2.39252e+06	2.14393e+06	2.45563e+06	2.77157e+06	3.1257e+06	2.6154e+06	4.34011e+06	4.26334e+06	4.1108e+06	2.61822e+06	2.92044e+06	3.10676e+06
Lmtn002997	493.099	331.046	494.106	C22H22O13	[M-H]-	Mearnsetin-3-O-glucoside	Flavonoids	Flavones	-	3	18570	10945.5	9411.02	25421.6	19540.1	16917.8	22416.8	36430.9	27915.6	37469.1	30898.3	28433	25084.5	28317.3	29703.6
MWSHY0104	449.108	287.062	448.101	C21H20O11	[M+H]+	Luteolin-7-O-glucoside (Cynaroside)	Flavonoids	Flavones	5373-11-5	1	2.63866e+06	2.39015e+06	3.13486e+06	1.64549e+06	1.46525e+06	1.29759e+06	1.70278e+06	1.49451e+06	1.53993e+06	1.51803e+06	1.93171e+06	1.68254e+06	1.84226e+06	1.73025e+06	2.04642e+06
MWS0611	159.077	88.0413	160.085	C6H12N2O3	[M-H]-	D-Alanyl-D-Alanine*	Amino acids and derivatives	Amino acids and derivatives	923-16-0	3	78807	73372.6	47800.2	262467	252224	227045	147890	127233	156733	138574	224856	220251	140623	118833	135209
Hmjn003948	487.354	487.354	488.35	C30H48O5	[M-H]-	Madasiatic acid	Terpenoids	Triterpene	26532-66-1	1	7.98465e+07	8.24189e+07	8.11732e+07	8.23273e+07	8.00808e+07	7.35994e+07	7.40923e+07	7.32521e+07	6.89397e+07	6.03012e+07	5.99372e+07	5.69703e+07	6.85261e+07	8.09701e+07	7.82963e+07
mws0281	191.02	111.009	192.027	C6H8O7	[M-H]-	Citric Acid	Organic acids	Organic acids	77-92-9	1	5.50721e+06	5.3562e+06	6.25256e+06	1.66794e+06	1.55193e+06	1.63806e+06	445954	445194	475660	411448	469096	502239	2.37288e+06	2.30349e+06	2.01004e+06
mws0232	377.146	243	376.138	C17H20N4O6	[M+H]+	Riboflavin (Vitamin B2)	Others	Vitamin	83-88-5	1	1.14913e+06	1.15816e+06	1.07524e+06	954867	871102	909822	544106	628266	546172	385749	471272	378298	858606	751341	733076
Hmlp000935	154.087	137.06	153.078	C8H11NO2	[M+H]+	Vanillylamine	Alkaloids	Phenolamine	1196-92-5	3	13707.1	11327.3	12090.2	44180.8	41109.7	35981.1	9	9	9	10231.1	13108.7	11389.7	16245.3	17309.9	14547.8
pmb0786	180.087	163.06	179.079	C6H13NO5	[M+H]+	D-Glucosamine	Others	Saccharides	3416-24-8	3	1.75824e+06	1.28e+06	1.16458e+06	1.23679e+06	1.25606e+06	1.14033e+06	1.10356e+06	1.16138e+06	2.25422e+06	1.71084e+06	1.14159e+06	1.07016e+06	1.33272e+06	1.27069e+06	1.12259e+06
Lmyn002403	313.093	101.024	314.1	C14H18O8	[M-H]-	Mandelic acid-β-glucoside	Phenolic acids	Phenolic acids	-	3	40922.2	34364.9	34759.2	64510.6	66499	62028.8	101895	111865	99330.8	155190	165793	163720	97006.4	83072.6	97154.3
Zmtn001464	204.031	160.039	205.037	C10H7NO4	[M-H]-	4,8-Dihydroxyquinoline-2-carboxylic acid	Organic acids	Organic acids	59-00-7	1	618390	677302	686783	556925	489923	556022	369414	348788	358362	419199	398208	445958	419554	366074	433814
Zmcn005010	1041.54	571.372	1042.53	C52H82O21	[M-H]-	3-O-Ara-Oleanolic acid-20(29)-ene-28-O-glc-glc-rha	Terpenoids	Triterpene Saponin	-	1	47901.7	61768.3	63297.3	18338	21623.3	16325.6	17917.8	19869.1	16010.9	13483.7	11791	12473.2	26222	30654.9	26643.6
pmb0532	349.054	137.3	348.047	C10H13N4O8P	[M+H]+	Inosine 5'-monophosphate	Nucleotides and derivatives	Nucleotides and derivatives	131-99-7	3	11834	16289.5	13076.6	17872.9	13778.7	17815	22711.2	26806.3	28027.5	26648.6	31461.1	36059.9	19255.8	19704.6	22581.2
HX1341	163.039	89.0379	162.032	C9H6O3	[M+H]+	7-hydroxy-2H-1-benzopyran-2-one	Lignans and Coumarins	Coumarins	-	1	1.6987e+06	1.56199e+06	1.44919e+06	1.16593e+06	1.11924e+06	1.10714e+06	920448	850755	744739	967627	1.06239e+06	853761	1.22863e+06	1.06574e+06	1.05151e+06
Hmhn002787	443.192	161.04	444.2	C21H32O10	[M-H]-	(1'R,3R,5R,8'S)-Dihydrophaseic acid-O-β-D-glucoside	Phenolic acids	Phenolic acids	-	2	47879.9	54270.4	60828.2	53867	60169.5	48019.3	43015.6	42767.7	47014.6	47273.4	90603.6	40187.5	65955.7	61131.8	55197.3
pmb0885	291	190.9	290.188	C18H26O3	[M+H]+	4-Oxo-9Z,11Z,13E,15E-Octadecatetraenoic Acid	Lipids	Free fatty acids	-	3	152813	152117	147919	123395	120138	97790.6	67936.2	68055.2	62323.7	61040.1	76657.8	91692.9	89184.2	106256	101479
pme1086	306.077	143	307.084	C10H17N3O6S	[M-H]-	Glutathione reduced form	Amino acids and derivatives	Amino acids and derivatives	70-18-8	1	1.40888e+06	1.69981e+06	1.77182e+06	1.80339e+06	2.60463e+06	1.63497e+06	3.10741e+06	2.35175e+06	3.36398e+06	5.05203e+06	4.11365e+06	5.33274e+06	3.01297e+06	2.51878e+06	2.78765e+06
pme1292	167.1	123.04	168.042	C8H8O4	[M-H]-	Homogentisic acid	Phenolic acids	Phenolic acids	451-13-8	3	158714	94580.5	152367	184073	185986	169005	253825	190548	218583	202323	191399	206728	176921	211729	197018
Lmgn001670	137.027	108.023	138.032	C7H6O3	[M-H]-	Salicylic acid	Phenolic acids	Phenolic acids	69-72-7	3	237561	280464	251340	307737	266195	244030	217846	235817	200650	311436	341303	325153	220665	264119	243504
Lmsp003655	521.202	131.049	520.194	C26H32O11	[M+H]+	Dehydrodiconiferyl alcohol-gamma'-O-glucoside	Phenolic acids	Phenolic acids	-	3	64908.6	86790.1	68227.5	57878	56854.2	41979.6	57583.5	56343.6	59117.4	49749.2	56920.9	49943.7	67417	57873	68288.9
pmb2795	177	145	178.063	C10H10O3	[M-H]-	4-Methoxycinnamic acid	Phenolic acids	Phenolic acids	830-09-1	3	14666.6	16608.9	14380.7	8353.15	7743.23	6526.62	5233.67	4643.79	5001.51	3474.06	4283.28	1441.77	9888.72	9246.42	8259.1
mws1200	177	145	178.063	C10H10O3	[M-H]-	Trans-4-Hydroxycinnamic Acid Methyl Ester	Phenolic acids	Phenolic acids	19367-38-5	3	14666.6	16608.9	14380.7	8353.15	7743.23	6526.62	5233.67	4643.79	5001.51	3474.06	4283.28	1441.77	9888.72	9246.42	8259.1
MWSmce706	129.065	56.0494	128.059	C5H8N2O2	[M+H]+	Cyclo(Ala-Gly)	Amino acids and derivatives	Amino acids and derivatives	4526-77-6	3	37319	31083.4	35730.2	28121.7	21990.5	22011.8	31895.5	24607.9	26726.5	21990.5	29850	24178.3	27848.8	26944.5	23359.5
mws0863	213.017	97	214.024	C5H11O7P	[M-H]-	2-Deoxyribose-5'-phosphate	Nucleotides and derivatives	Nucleotides and derivatives	102916-66-5	3	32814.4	37854	43018.9	66168.7	53848.4	86123.9	66086.7	52302.9	40558.8	79399.9	58717.2	92930.5	65152.1	60361.9	54191.2
MWSmce499	685.271	523.218	686.279	C32H46O16	[M-H]-	Secoisolariciresinol diglucoside	Lignans and Coumarins	Lignans	158932-33-3	3	110519	123959	74500.6	126355	163285	123658	164509	192957	175804	130505	137093	151962	169859	157344	141224
pmp000120	463.123	427.1	462.116	C22H22O11	[M+H]+	Diosmetin-6-C-glucoside	Flavonoids	Flavones	-	3	63629.5	62099.6	61960.7	36048.4	43996.9	44330.5	38228.9	23602	38714.3	26950.6	33219.2	22874.7	35686.6	42534.2	37487.1
MWSHY0113	465.102	303.058	464.096	C21H20O12	[M+H]+	Quercetin-3-O-galactoside (Hyperin)*	Flavonoids	Flavonols	482-36-0	1	1.96599e+06	1.6046e+06	1.53062e+06	766827	734657	697976	708745	737208	732163	461839	441628	458242	774791	932602	859825
Lmcn002982	197.046	166.999	198.053	C9H10O5	[M-H]-	Methyl 3-O-Methyl Gallate	Phenolic acids	Phenolic acids	3934-86-9	3	10104	14439.9	8413.6	15330	13080.9	10176.4	25926.4	17003.8	13667	16458	16022.4	10903.4	11750.2	10023.3	10070.6
Zmpn000638	130.05	88.0413	131.07	C4H9N3O2	[M-H]-	3-Guanidinopropionic acid	Organic acids	Organic acids	353-09-3	3	138608	131588	148461	78686.1	129491	23378.6	58139	32527.2	33769.2	41495.9	17132.5	52844.3	136217	117168	115791
mws1610	471.348	471.348	472.355	C30H48O4	[M-H]-	Maslinic acid	Terpenoids	Triterpene	4373-41-5	2	1.23897e+06	1.16953e+06	1.18539e+06	877492	1.0822e+06	1.22497e+06	894292	860910	900874	290540	296727	329932	802943	947522	951668
Zmpn000199	209.03	85.0297	210.038	C6H10O8	[M-H]-	D-Galactaric acid	Others	Saccharides	526-99-8	3	600638	281021	655396	535976	819774	1.01916e+06	821299	496776	702554	724162	465082	548603	755783	679944	626822
Lmhp007595	488.277	184.073	487.27	C24H42NO7P	[M+H]+	LysoPC 16:4	Lipids	LPC	-	3	20803.8	21836	21559.4	22544.2	22405.7	20048.8	17671.9	15905.2	17423.3	11823.4	12291.1	9430.52	16954.2	19203.2	16001.5
pme2735	399.2	250	398.137	C15H22N6O5S	[M+H]+	S-(5'-Adenosyl)-L-methionine	Amino acids and derivatives	Amino acids and derivatives	29908-03-0	3	444743	490007	402417	253911	241020	207112	270854	225258	284907	325254	292524	275026	303028	314756	361470
Zmhn001926	299.077	137.025	300.084	C13H16O8	[M-H]-	1-O-Salicyloyl-β-D-glucose	Phenolic acids	Phenolic acids	60517-74-0	1	1.34312e+07	1.32242e+07	1.50266e+07	5.6789e+06	5.80265e+06	6.42974e+06	6.3413e+06	8.07085e+06	7.64282e+06	5.19635e+06	5.10472e+06	5.50216e+06	8.46493e+06	7.063e+06	8.23422e+06
pmp000587	535.108	287.05	534.101	C24H22O14	[M+H]+	Luteolin-7-O-(6''-malonyl)glucoside	Flavonoids	Flavones	-	1	2.06017e+06	480786	2.14518e+06	870951	924771	871555	874128	859055	967781	1.17827e+06	1.08209e+06	1.16982e+06	1.29046e+06	1.29932e+06	1.09007e+06
Hmsp003093	179.034	77.04	178.027	C9H6O4	[M+H]+	3,7-Dihydroxychromen-4-one	Others	Chromone	-	2	57671.6	58764.2	42447.7	100994	91314.7	90454.5	118120	111386	115536	144635	135732	157267	128228	141694	116764
MWSmce461	102.054	56.0497	101.048	C4H7NO2	[M+H]+	L-Azetidine-2-carboxylic acid*	Alkaloids	Alkaloids	2133-34-8	3	154074	161189	160377	133481	170742	124598	120197	117310	129036	167999	154847	129617	134149	157570	161224
Jmzn006005	177.055	117.04	178.063	C10H10O3	[M-H]-	3,4-Methylenedioxy cinnamyl alcohol	Lignans and Coumarins	Lignans	58095-76-4	3	28740	26111.3	27591.8	13835	13115.9	13849.9	7551.76	7213.57	7570.73	6615.28	6353.75	7099.16	14611.5	12346.2	12441.2
Lmmn001643	163.04	119.046	164.047	C9H8O3	[M-H]-	2-Hydroxycinnamic acid*	Phenolic acids	Phenolic acids	583-17-5	3	105634	141004	123019	167749	163882	140067	99421.2	85574.3	142277	54645.9	58654.1	63385.1	93453.1	104519	113860
Lmbn002648	163.04	119.05	164.047	C9H8O3	[M-H]-	α-Hydroxycinnamic Acid*	Phenolic acids	Phenolic acids	5801-57-0	3	105634	141004	123019	167749	163882	140067	99421.2	85574.3	142277	54645.9	58654.1	63385.1	93453.1	104519	113860
Lmdn001925	537.198	375.152	538.205	C26H34O12	[M-H]-	Olivil-4'-O-glucoside	Lignans and Coumarins	Lignans	76880-93-8	3	17231.5	23382.1	23065.4	29957.3	35736.5	34479.4	46658.2	50999	51136.1	52910.6	49694	46759.6	38447.8	39252.8	45879.6
mws2124	154.982	78.8	155.982	C2H5O6P	[M-H]-	2-Phosphoglycolate	Organic acids	Organic acids	13147-57-4	3	9	9	9	101536	77770.8	97499.4	189193	171852	210988	350711	299187	185947	136163	165826	148757
Hmhp002580	413.141	136.07	412.133	C19H24O10	[M+H]+	Methylpicraquassioside A	Lignans and Coumarins	Coumarins	-	3	227675	226536	235487	355685	302191	342596	464448	379017	471501	520150	479815	511120	395579	355685	434001
pme3083	164.04	120	165.043	C8H7NO3	[M-H]-	2-(Formylamino)benzoic acid	Phenolic acids	Phenolic acids	3342-77-6	3	22358.7	23240.4	25749	33909.8	19363.6	20929.5	42698.3	27711.4	32937.4	30795.6	17956.9	21669.6	27970.2	23621.1	28401.9
mws2214	449.108	287	449.108	C21H21O11+	[M]+	Cyanidin-3-O-glucoside chloride	Flavonoids	Anthocyanidins	7084-24-4	3	1.57297e+06	1.52875e+06	1.7563e+06	331097	355640	353346	250007	278742	229997	161206	159404	203655	473264	563219	479887
HX1355	713.259	177.053	712.252	C40H40O12	[M+H]+	Boehmenan	Lignans and Coumarins	Lignans	-	1	436251	477601	465657	844419	624760	590253	889004	748144	871544	2.54521e+06	1.02272e+06	1.18027e+06	871753	770165	718065
Hmsn002598	301.092	139.04	302.1	C13H18O8	[M-H]-	Salirepin	Phenolic acids	Phenolic acids	26652-12-0	3	9	9	9	28867.4	17202.2	14022.2	24944.8	34923.6	27656.1	18805.9	21733.3	42780.9	25442.6	21189.4	21919.2
Lmmn009932	469.369	469.369	470.376	C31H50O3	[M-H]-	Ambolic acid	Terpenoids	Triterpene	13878-93-8	3	3635.69	4095.24	4292.28	3831.27	3161.84	9	4138.61	9	3398.2	2923.22	3607.75	3774.04	3023.08	2867.34	3466.81
Lmsn011015	485.327	455.317	486.334	C30H46O5	[M-H]-	1-Oxo-Siaresinolic acid	Terpenoids	Triterpene	-	1	42783	44111	44806	79280.2	78119.6	82492.1	351663	345945	347050	44931.2	55200.9	38210.4	130234	158136	152226
Lmsn011201	485.327	455.317	486.334	C30H46O5	[M-H]-	Swinhoeic acid	Terpenoids	Triterpene	-	2	42783	44111	44806	79280.2	78119.6	82492.1	351663	345945	347050	44931.2	55200.9	38210.4	130234	158136	152226
Lmjp003044	479.118	317.062	478.111	C22H22O12	[M+H]+	Isorhamnetin-3-O-Glucoside*	Flavonoids	Flavonols	5041-82-7	3	80141.1	87618.2	79296.1	45589.9	52576.5	48619.2	43996.9	51619.2	64771.9	55925	34709.4	36092	64339.3	67166.8	55183.1
Wmqn000820	193.087	163.039	194.094	C11H14O3	[M-H]-	dehydrololiolide	Terpenoids	Terpene	19355-58-9	3	498132	568604	544279	626085	617420	673662	638104	705591	727062	604607	648104	601468	623355	632467	524681
Lmqn000351	325.114	59.0139	326.121	C12H22O10	[M-H]-	Rutinose	Others	Saccharides	90-74-4	3	69814.6	65207	66712.3	140391	148891	136440	216099	231150	205538	243702	299405	235028	163440	194777	164433
Hmgp002033	623.198	163.03	622.19	C29H34O15	[M+H]+	Isocrenatoside	Phenolic acids	Phenolic acids	221895-09-6	3	124159	113702	131545	127491	95761.7	144776	126231	86765.7	75823	83832.2	89246.2	91574.2	100411	88489.2	108670
pmc0066	333.052	137.05	332.052	C10H13N4O7P	[M+H]+	2'-Deoxyinosine-5'-monophosphate	Nucleotides and derivatives	Nucleotides and derivatives	3393-18-8	3	739314	619865	664476	151184	160153	180599	143213	123582	140341	821102	684146	888302	412087	440627	502916
pmb2999	461.109	299.1	462.116	C22H22O11	[M-H]-	Chrysoeriol-5-O-glucoside	Flavonoids	Flavones	-	3	98755.3	95819.1	69470.8	42085.5	45112.8	23776.6	16871	40562	41466.8	39158.5	20982	54662.6	38073.8	35536.3	43397.4
Lmgp004731	433.113	271.06	432.106	C21H20O10	[M+H]+	Genistein-7-O-galactoside	Flavonoids	Isoflavones	-	3	32457.2	42367.3	39563.1	43130.7	50073.7	57824.5	53689.2	67052.1	41378.7	51034.9	43003.7	54648	49902	54622.5	61226.6
mws1050	148.06	88	147.053	C5H9NO4	[M+H]+	O-Acetylserine	Amino acids and derivatives	Amino acids and derivatives	5147-00-2	3	274060	310852	256483	252381	235488	267944	173912	218572	200316	178648	182032	213816	214133	253104	211440
mws0237	187.098	125	188.105	C9H16O4	[M-H]-	Azelaic acid	Organic acids	Organic acids	123-99-9	3	361107	370230	359877	534346	291335	472117	414744	440157	430010	287149	252502	282970	279762	313605	344351
HX1360	177.054	89.0419	176.047	C10H8O3	[M+H]+	7-methoxycoumarin(ISO3)	Lignans and Coumarins	Coumarins	-	1	7.10097e+06	7.79562e+06	7.54735e+06	3.72797e+06	4.00741e+06	4.23748e+06	2.53121e+06	2.62589e+06	2.41911e+06	3.05619e+06	3.16742e+06	3.54834e+06	3.84379e+06	4.5498e+06	3.80088e+06
MWSmce598	829.282	325.115	828.275	C30H52O26	[M+H]+	Maltopentaose	Others	Saccharides	34620-76-3	3	115471	93485.7	89065.2	52253.5	75487.3	68120.2	30575.2	38930.2	49861	47954.9	37419.9	41104.8	72886.4	89514.5	84482.1
pmn001515	325.057	93	326.064	C14H14O9	[M-H]-	3-Galloylshikimic acid	Phenolic acids	Phenolic acids	110082-91-2	3	25337.7	26023.9	21961.3	11300.1	30264.2	22966.3	30377.4	18427.2	20398.4	23831.8	30693.6	31074.5	25390.9	24238.5	20711.6
mws0856	463.088	301	464.096	C21H20O12	[M-H]-	Quercetin-4'-O-glucoside (Spiraeoside)*	Flavonoids	Flavonols	20229-56-5	1	734782	743146	740815	300624	308109	325868	308616	333030	295503	199891	203180	219582	314763	365173	387173
Lmmn000774	343.103	181.051	344.111	C15H20O9	[M-H]-	Dihydrocaffeoylglucose	Phenolic acids	Phenolic acids	-	3	109398	100554	63052	82607.1	42703.8	81966.8	73748.7	93332.8	97307.9	57013.9	51084.7	44692.7	75819.1	91606.1	77970.7
pmp000441	471.347	453.336	470.34	C30H46O4	[M+H]+	11-Keto-ursolic acid	Terpenoids	Triterpene	105870-59-5	3	26094.7	14452.5	18862.8	79294.1	69254.8	72798.7	61292	52271.1	51911.3	9	9	9	50301	48542.5	58844.6
pmc0281	400.146	136.11	399.139	C15H21N5O8	[M+H]+	Ribosyladenosine	Nucleotides and derivatives	Nucleotides and derivatives	-	3	752174	659335	732426	704317	660219	610799	615293	654919	695326	636798	734190	693050	572850	666568	705338
mws2523	421.075	241.1	422.083	C12H23O14P	[M-H]-	Trehalose 6-phosphate	Others	Saccharides	4484-88-2	3	8040.88	6988.05	11408.8	5117.02	11385.4	4651.91	5437.53	4888.16	7248.03	9722.95	9	10026.8	9000.79	7928.93	9811.32
Zmcp102709	797.465	489.357	796.461	C42H68O14	[M+H]+	Saikosaponin L	Terpenoids	Triterpene Saponin	-	1	25405.4	61917.9	53516.6	13869.2	19164	8021.72	16063.7	18959.9	22203.1	26451.7	20273.3	20278.9	25384.8	29844.1	31227.5
Cmbn007148	429.12	429.121	430.126	C22H22O9	[M-H]-	1-O-Feruloyl-3-O-caffeoylglycerol	Phenolic acids	Phenolic acids	-	3	9	9	9	58731.1	50596.3	19249.1	56818.1	66844.8	68266	72541.1	85629	81881.7	58513	62294.2	50449.1
MWS0502	90.055	61.0281	89.0477	C3H7NO2	[M+H]+	β-Alanine	Amino acids and derivatives	Amino acids and derivatives	107-95-9	3	116911	104395	120753	168977	144630	171318	203568	200814	156356	127643	143936	133143	171413	139747	165569
Lmhp007836	448.246	307.227	447.239	C21H38NO7P	[M+H]+	LysoPE 16:3	Lipids	LPE	-	3	6421.51	5406.32	3121.64	7612.27	8457.79	5922.89	10727.8	12130.2	10204.5	10168.8	11815.7	3921.49	8087.13	8914.81	9993.66
Lhqp101818	187.039	131.052	186.032	C11H6O3	[M+H]+	Bakuchicin(iso-03)	Lignans and Coumarins	Coumarins	-	3	9	9	9	48995.5	12402	50903.2	63297.3	58606.7	12436.5	18529.2	17686.6	15752.2	55736.1	49843	45063.5
pme3200	74	57	73.064	C2H7N3	[M+H]+	1-Methylguanidine	Alkaloids	Alkaloids	471-29-4	3	48854.9	54967.5	47232.5	58561.5	74779.1	72957.9	88299.2	75741.8	88258.7	74273.3	78699	65052.1	73957.2	63194.7	78028.7
HJAP064	565.118	317.076	564.088	C25H24O15	[M+H]+	Isorhamnetin-3-O-(6''-malonyl)glucoside	Flavonoids	Flavonols	-	2	320667	232292	309919	150103	134364	143336	179268	221438	207200	129600	180940	148323	178570	180952	215338
Cmhn002057	403.161	343.141	404.168	C18H28O10	[M-H]-	2,7-Dimethyl-2,4-diene-deca-α,x-diacid 8-O-β-glucoside	Tannins	Tannin	-	3	13567.7	31282.9	18309.1	41486.4	60738.9	59470.8	62550.9	62495.1	75451.9	68832.6	66977.3	52628.2	52033.8	43854	53955.3
HJAP035	207.101	176.084	206.094	C12H14O3	[M+H]+	1-(4-Methoxyphenyl)allyl acetate	Phenolic acids	Phenolic acids	61691-82-5	3	9	9	9	9	9	9	31252.6	39846.5	30223.3	18149.7	17880.3	15299.7	12439.3	14935.9	15204.1
mws1013	177.019	133.2	178.027	C9H6O4	[M-H]-	Esculetin (6,7-Dihydroxycoumarin)	Lignans and Coumarins	Coumarins	305-01-1	3	236061	178620	230538	234784	231232	245614	293247	239107	303364	235728	223750	201161	281489	229066	273701
Lmmn002179	313.093	107.05	314.1	C14H18O8	[M-H]-	Methyl salicylate-2-O-glucoside	Phenolic acids	Phenolic acids	10019-60-0	3	12081	10796.2	11370.8	14435.7	19029.3	18155.9	20036.3	28945	20425.8	33800.2	23368	33137.9	21391.5	20095.1	24730.2
mws0208	145.051	101	146.058	C6H10O4	[M-H]-	Adipic Acid*	Organic acids	Organic acids	124-04-9	3	146012	629258	148390	163828	175412	173231	188122	165015	168718	169489	159492	150813	280179	294596	237909
mws0924	145.051	101	146.058	C6H10O4	[M-H]-	2-Methylglutaric acid*	Organic acids	Organic acids	617-62-9	3	146012	629258	148390	163828	175412	173231	188122	165015	168718	169489	159492	150813	280179	294596	237909
Rfmb091	295.228	195.139	296.235	C18H32O3	[M-H]-	9S-Hydroxy-10E,12Z-octadecadienoic acid*	Lipids	Free fatty acids	15514-85-9	1	30679.4	73218.2	31998.9	58169.9	56589.9	48311	50062.1	44993.3	47059.6	48922.4	50602.2	40151.6	44724.9	36746	37792.6
Zmzp000145	189.16	84.0803	188.153	C9H20N2O2	[M+H]+	Trimethyllysine	Amino acids and derivatives	Amino acids and derivatives	23284-33-5	3	237975	273794	246453	9	9	9	312588	308882	300971	515404	483982	614520	335390	295971	270260
pmf0420	149.061	74.9	150.068	C9H10O2	[M-H]-	Benzyl acetate	Organic acids	Organic acids	140-11-4	3	235045	276040	312662	431132	292136	486903	528163	507871	349919	377840	377890	353551	194014	206400	166013
pmb0554	519.113	271.06	519.113	C24H23O13+	[M]+	Pelargonidin-3-O-(6''-O-malonyl)glucoside	Flavonoids	Anthocyanidins	165070-68-8	3	132247	101513	106289	9	9	9	9	9	9	9	9	9	32496	27907.6	34729
pme2527	133	116	132.09	C5H12N2O2	[M+H]+	L-Ornithine	Amino acids and derivatives	Amino acids and derivatives	70-26-8	3	28225.1	37234.3	34279.8	25354	26400.7	25907.4	13744.2	19029.1	19942.9	21860.9	27325	25703.9	30559.2	30160.8	24933.9
pmb0874	478.293	337.274	477.286	C23H44NO7P	[M+H]+	LysoPE 18:2(2n isomer)*	Lipids	LPE	-	1	2.78717e+06	1.00682e+07	3.06161e+06	2.37565e+06	1.60935e+06	2.08283e+06	1.35298e+07	3.36822e+06	1.33222e+07	2.95635e+06	3.02688e+06	2.50752e+06	2.44717e+06	3.0295e+06	2.90868e+06
mws0017	146.165	72.2	145.158	C7H19N3	[M+H]+	Spermidine	Alkaloids	Alkaloids	124-20-9	3	403543	352534	478023	806377	1.02377e+06	863264	1.27364e+06	1.40344e+06	1.25612e+06	1.37501e+06	1.07619e+06	1.42513e+06	747844	890133	927576
pmf0432	959.521	635.4	958.514	C48H78O19	[M+H]+	Asiaticoside	Terpenoids	Triterpene Saponin	16830-15-2	1	3.0946e+06	2.93781e+06	3.22999e+06	1.81028e+06	2.03211e+06	1.74841e+06	1.58857e+06	1.53149e+06	1.57156e+06	1.99615e+06	1.90902e+06	1.75024e+06	2.09128e+06	2.04902e+06	1.69732e+06
MWSmce267	329.131	187.039	328.131	C19H20O5	[M+H]+	Columbianadin	Lignans and Coumarins	Coumarins	5058-13-9	3	9	9	9	9	9	9	10052.1	10600.3	12785.3	16041	15277.6	14416.8	10524.2	8502.41	10188.3
Zmsp000366	148.097	130.086	147.089	C6H13NO3	[M+H]+	Fagomine	Alkaloids	Piperidine alkaloids	53185-12-9	2	22705.9	25919.6	26372.4	18906	20573.8	24352.6	12557.1	9087.34	18213.2	14949.8	15218.5	22140.2	19520.7	19936.3	23804.3
Lmqn000780	606.076	384.985	607.082	C17H27N3O17P2	[M-H]-	Uridine 5'-diphospho-N-acetylglucosamine	Nucleotides and derivatives	Nucleotides and derivatives	528-04-1	1	21468.6	30202	28910.3	24325.5	29062.8	26654.8	20485	14584	19955.4	28297.9	34425.4	19893	23149.1	26917.7	29031.9
pmb2591	245.093	203.084	246.101	C13H14N2O3	[M-H]-	N-Acetyl-L-Tryptophan	Amino acids and derivatives	Amino acids and derivatives	1218-34-4	3	9	9	9	18180.2	10202.4	21996.2	15424.1	19277.2	21205.8	26999.1	16182.8	17761.7	17352.3	14236.5	17531.3
Hmyn007168	483.272	255.232	484.278	C22H45O9P	[M-H]-	LysoPG 16:0	Lipids	Glycerol ester	-	3	41945.2	103773	40521.2	41966.4	22046.1	20300.9	14592.7	38030.4	25522.5	20993	12339.9	9862.69	36932.8	29763.1	31641.1
HJN110	455.359	455.359	456.36	C30H48O3	[M-H]-	Betulinic acid	Terpenoids	Triterpene	472-15-1	3	92434.8	82258.1	118934	51167.1	64018.1	64093.9	42076.4	51554.5	40232.2	64325.3	65436.3	70343.3	73579.5	59602.5	72744.7
Rfmb056	591.208	387.144	592.216	C29H36O13	[M-H]-	Medioresinol-4'-O-(6'''-acetyl)glucoside	Lignans and Coumarins	Lignans	-	3	28373.6	23991	27672.2	63285.6	57459.1	55708.1	99527.5	92379.7	93241.6	79407.2	84425.3	61293.4	58298.9	60937.4	72035.9
pme0193	147.076	84	146.069	C5H10N2O3	[M+H]+	L-Glutamine	Amino acids and derivatives	Amino acids and derivatives	56-85-9	2	328905	532575	364982	323409	344766	332347	478688	478592	415750	885457	874863	923823	444535	550913	540039
Lmgn003073	735.221	367.107	368.111	C17H20O9	[2M-H]-	5-O-Feruloylquinic acid	Phenolic acids	Phenolic acids	-	1	1.4121e+06	1.31169e+06	1.32571e+06	556262	576878	512332	329549	332186	348610	407295	447365	454660	471907	589020	508525
Cmcp007058	505.351	451.32	504.345	C30H48O6	[M+H]+	1α,2β,3β,19α-Tetrahydroxyurs-12-en-28-oic acid	Terpenoids	Triterpene	-	3	70532.1	74518.8	70341.5	73885.3	68338	61958.4	47161.8	46920.1	8854.42	18789.9	17770.6	16548.8	47872.1	49505	58964.4
Zmjn014062	455.35	455.35	456.36	C30H48O3	[M-H]-	(23S)-3β-hydroxydammara-21-oic acid 21,23-lactone	Terpenoids	Triterpene	-	3	9	35821.5	29822.1	25395.8	23797.1	23031.8	16343.1	17060.1	24990.2	29636.4	25372	30680.9	29851.5	27196.2	23630
MWSslk120	208.097	120.082	207.089	C11H13NO3	[M+H]+	N-Acetyl-DL-phenylalanine	Amino acids and derivatives	Amino acids and derivatives	2901-75-9	3	38893	35893.4	53839.9	23063	28068.1	24476.4	28040.4	31976.9	25806	9	9	9	37969.8	38265.5	30933.9
Lmbn001162	339.074	177.023	340.079	C15H16O9	[M-H]-	Esculetin-7-O-glucoside*	Lignans and Coumarins	Coumarins	-	3	39364.2	37939.4	41270.9	21523.5	23757	36365	28336.1	22068.6	21762.4	18699.1	18276.4	18693	22668.9	26507.3	28616.5
Lmgp003989	499.126	163.04	498.116	C25H22O11	[M+H]+	Dicaffeoylshikimic acid	Phenolic acids	Phenolic acids	-	1	3.58069e+07	3.82088e+07	3.08272e+07	2.0624e+07	1.78337e+07	2.09865e+07	1.69002e+07	1.5077e+07	1.83499e+07	1.70298e+07	1.25615e+07	1.67725e+07	2.71807e+07	3.13616e+07	2.49591e+07
mws2368	137.061	119.05	138.068	C8H10O2	[M-H]-	Tyrosol; 4-Hydroxyphenylethanol	Phenolic acids	Phenolic acids	501-94-0	3	35758.9	34305.1	37053.9	37400.3	36195.4	40433.2	29624.8	46236	37286.7	44839.5	53403.4	43222.3	45293.2	36003.2	39163.7
pmb0818	206.1	147.5	205.074	C11H11NO3	[M+H]+	Methoxyindoleacetic acid	Alkaloids	Plumerane	3471-31-6	3	34986.4	47367.5	27508.3	34813.1	27941.7	29112.6	77607	70760.3	52053.3	176290	191737	176880	61060.9	72821.4	77016.5
mws4134	611.145	306.079	612.152	C20H32N6O12S2	[M-H]-	Oxiglutatione	Amino acids and derivatives	Amino acids and derivatives	27025-41-8	3	168761	247411	140049	97300.5	79623.3	72176.2	44531.1	60313.2	45560.5	116309	143039	119841	144492	135369	114260
pma3724	369.1	177.1	368.111	C17H20O9	[M+H]+	1-O-Feruloylquinic acid	Phenolic acids	Phenolic acids	-	3	1.78474e+07	1.5243e+07	1.75965e+07	9.20193e+06	9.90106e+06	9.48339e+06	6.65734e+06	6.5241e+06	7.57923e+06	7.63169e+06	7.93407e+06	7.82484e+06	9.81519e+06	7.93113e+06	9.82747e+06
Lmbn004685	311.223	223.171	312.23	C18H32O4	[M-H]-	5S,8R-DiHODE; (5S,8R,9Z,12Z)-5,8-Dihydroxyoctadeca-9,12-dienoate	Lipids	Free fatty acids	-	3	12159.4	9930.91	10562	13227.4	15105.7	13955.2	9964.47	12989.5	11654.2	12817.4	11804.2	12022.8	10779.5	8480.38	9915.68
Lmhp008513	677.374	261.221	676.367	C33H56O14	[M+H]+	2-α-Linolenoyl-glycerol-1,3-di-O-glucoside*	Lipids	Glycerol ester	-	1	55218.7	58090	63920.8	38869.1	40803.7	46142.2	38726.9	38842.6	48610.5	23271	26170.5	35482.7	52854.2	42048.4	45077.5
pmn001382	515.12	353.088	516.127	C25H24O12	[M-H]-	Isochlorogenic acid A	Phenolic acids	Phenolic acids	2450-53-5	1	2.04537e+06	1.93341e+06	1.82133e+06	844935	649041	840785	870526	1.01877e+06	675193	1.17645e+06	1.1725e+06	713139	1.19778e+06	1.33274e+06	1.04653e+06
MWSmce022	973.506	469.157	974.509	C48H78O20	[M-H]-	Asiaticoside A (Madecassoside)*	Terpenoids	Triterpene Saponin	34540-22-2	1	2.49139e+06	1.53347e+06	2.23443e+06	1.3017e+06	1.28221e+06	1.09962e+06	1.09499e+06	1.69859e+06	1.35973e+06	1.24037e+06	1.00505e+06	1.22427e+06	1.60026e+06	1.3035e+06	1.6336e+06
zjgp122335	197.041	152.064	196.035	C13H8S	[M+H]+	2-(5-hexene-1,3-diynyl)-5-(1-propylyne)-thiophene	Others	Others	-	2	111437	130545	108468	85612.7	128581	84542.4	80319.1	122771	58438.1	66614	117130	71752.8	141055	134638	111536
pme2266	245.095	227	244.088	C10H16N2O3S	[M+H]+	Biotin	Others	Vitamin	58-85-5	3	43257.2	96173.2	91368.6	41478	48496.3	37179.3	9	9	9	9	9	9	38007.6	38810.1	46999.4
Lmhn002321	461.07	167.04	462.08	C21H18O12	[M-H]-	Vnilloylcaffeoyltartaric acid	Phenolic acids	Phenolic acids	-	2	26850	19902	25791.1	58836.6	61448.3	67901	98442.2	100594	119135	119618	88308.5	113993	69399.5	63524.7	80484.7
Xmyp005654	449.106	287.056	448.101	C21H20O11	[M+H]+	Kaempferol-4'-O-glucoside*	Flavonoids	Flavonols	-	1	2.94445e+06	2.7187e+06	2.72036e+06	1.50138e+06	1.3366e+06	1.59033e+06	1.53266e+06	1.56012e+06	1.40903e+06	1.5292e+06	1.57998e+06	1.69112e+06	1.81327e+06	1.91784e+06	1.50941e+06
pmn001706	471.348	471.35	472.355	C30H48O4	[M-H]-	2-Hydroxyoleanolic acid*	Terpenoids	Triterpene	26707-60-8	1	638024	504508	524703	636628	621302	543065	423870	440158	427928	187866	190289	200103	470831	539448	423945
Hmln000873	331.067	169.01	332.075	C13H16O10	[M-H]-	2-O-Galloyl-D-glucose	Phenolic acids	Phenolic acids	-	2	115105	115613	137215	92183.5	84136.2	74877	77414.3	75962.4	95388.5	103983	82685.1	83843.1	107535	98067.1	84184.1
pme1398	465.103	303.05	465.103	C21H21O12+	[M]+	Delphinidin-3-O-glucoside (Mirtillin)	Flavonoids	Anthocyanidins	50986-17-9	3	9	9	9	40200.3	47698.2	44415.9	83062	70731.9	70759.7	129943	108578	132684	56289	59540.5	46814.4
pmp000583	477.103	301.07	476.096	C22H20O12	[M+H]+	Diosmetin-7-O-glucuronide	Flavonoids	Flavones	35110-20-4	3	458443	438033	565988	292808	237858	215878	325778	260457	220218	111473	80552.3	129446	283388	332843	262978
pme2890	269.062	136	268.055	C8H16N2O4S2	[M+H]+	L-Homocystine	Amino acids and derivatives	Amino acids and derivatives	626-72-2	2	5014.54	9142.78	1991.65	6938.18	12957.9	6334.13	6334.13	7874.79	14117.5	9736.94	13904.2	16639.7	6443.79	7649.17	8233.02
MWStz019	371.197	91.0626	370.189	C21H26N2O4	[M+H]+	11-Hydroxyhumantenine	Alkaloids	Plumerane	122590-04-9	2	9	9	9	14878.8	12681.6	15894	23168.3	22820.2	16306.1	17529.6	15806.5	19438.9	14841	18764.8	15925.2
MA10039641	341.109	89.0246	342.116	C12H22O11	[M-H]-	Lactobiose	Others	Saccharides	63-42-3	1	144031	191781	148704	240411	174998	163533	274969	217753	205912	215654	260071	163850	212077	170339	175100
mws0582	322.107	130	321.099	C11H19N3O6S	[M+H]+	S-(Methyl)glutathione	Amino acids and derivatives	Amino acids and derivatives	2922-56-7	3	317594	424143	318664	85529.4	67696.1	74194.7	44545.9	46026.7	48354.7	57020.3	26127.4	10317.9	139472	149838	117112
mws2212	179.035	135.046	180.042	C9H8O4	[M-H]-	Caffeic acid	Phenolic acids	Phenolic acids	331-39-5	3	1.09625e+06	2.07489e+06	979732	804388	597069	699989	742015	620143	690424	1.04727e+06	854652	2.24065e+06	666321	726468	847375
Ymjm000148	299.111	137.024	300.121	C14H20O7	[M-H]-	Salidroside	Phenolic acids	Phenolic acids	10338-51-9	2	1.29058e+07	1.15597e+07	1.40621e+07	5.97866e+06	5.36727e+06	5.25805e+06	6.557e+06	6.43483e+06	6.83578e+06	4.37316e+06	4.10437e+06	4.41347e+06	8.00822e+06	6.39717e+06	6.62221e+06
pme1210	150.058	61	149.051	C5H11NO2S	[M+H]+	L-Methionine	Amino acids and derivatives	Amino acids and derivatives	63-68-3	1	450344	257143	250856	249125	277369	315678	400642	469422	689126	484828	920578	904102	286886	364838	310227
pme3504	431.134	269.08	430.126	C22H22O9	[M+H]+	Formononetin-7-O-glucoside (Ononin)	Flavonoids	Isoflavones	486-62-4	3	9	9	9	9	9	9	9	9	9	28003.9	27911.1	24461.4	25732.9	20996.9	26748.9
pme3388	189.135	144	188.127	C7H16N4O2	[M+H]+	Homoarginine	Amino acids and derivatives	Amino acids and derivatives	156-86-5	3	28603.8	25861.4	22994.2	12052.2	10460	12934.1	9	9	9	25516.2	31628	23406.3	17315.8	21436.7	17315.8
Lmhp009526	515.322	261.221	514.314	C27H46O9	[M+H]+	2-α-Linolenoyl-glycerol-1-O-glucoside*	Lipids	Glycerol ester	-	1	26996.6	24418.3	34776.9	21948.9	57992.8	65261.7	41566	18148.6	80124.2	104534	93940.2	110677	76337.5	75370.7	93916.9
Lmbn005369	295.228	195.141	296.235	C18H32O3	[M-H]-	13(S)-HODE;13(S)-Hydroxyoctadeca-9Z,11E-dienoic acid*	Lipids	Free fatty acids	10219-69-9	1	13748	26021	24890.6	27030.5	48686.6	48314.6	49178.4	56224.5	46698.1	46396.8	50492.3	50971.6	40101.7	49323.8	39552.6
Ymjm000140	369.115	177.053	368.111	C17H20O9	[M+H]+	3-O-Caffeoylquinic acid methyl ester	Phenolic acids	Phenolic acids	123483-19-2	1	98581.1	76470.6	80554.4	98128.1	136636	121550	109788	121338	128685	150344	178615	169023	124269	143969	111860
MWSmce333	284.099	152.056	283.092	C10H13N5O5	[M+H]+	Crotonoside; 2-Hydroxyadenosine	Nucleotides and derivatives	Nucleotides and derivatives	1818-71-9	3	109048	108349	103755	399181	331918	242667	33473.2	32116.7	27591.9	73584	76975	83722.7	122578	117045	148028
pmb0302	126.1	96	125.024	C2H8NO3P	[M+H]+	2-Aminoethylphosphonate	Others	Others	2041-14-7	3	22439.6	22427.1	21392.3	24220.3	24074	22715.6	19730.2	21579.6	23276	26971.8	21523.2	17265.6	19726.5	18000.4	15247.7
mws4174	222.097	138	221.09	C8H15NO6	[M+H]+	N-Acetyl-D-mannosamine	Others	Saccharides	7772-94-3	3	26644.6	22176	15379.4	13333.1	16842.6	18484.6	12677.1	15954.7	12573.5	7722.97	15261.2	18307.2	16194.9	14683.9	12511
pmb0686	537.124	289	536.117	C24H24O14	[M+H]+	Eriodictyol-7-O-(6''-malonyl)glucoside	Flavonoids	Flavanones	-	3	206745	205937	124224	463940	177833	410120	483997	479418	464738	379816	419243	415751	451907	491382	379966
Lmcp002302	312.13	180.088	311.123	C12H17N5O5	[M+H]+	N6-(2-Hydroxyethyl)adenosine	Nucleotides and derivatives	Nucleotides and derivatives	4338-48-1	3	39914.2	17226.9	30743.2	149752	110988	109680	20316.9	32288.2	28846.7	45273	38533.6	38817.6	50624.5	50769.9	62877.8
HJKP000649	136.071	91.0544	135.068	C8H9NO	[M+H]+	N-benzylformamide	Alkaloids	Alkaloids	6343-54-0	1	259141	292313	265904	241413	240187	248567	287716	336982	311081	475586	433259	448584	273503	331131	261217
Rfmb26201	621.219	417.156	622.226	C30H38O14	[M-H]-	Syringaresinol-4'-O-(6''-acetyl)glucoside	Lignans and Coumarins	Lignans	-	3	51168	69828.9	57601.6	148420	180876	188861	370469	383399	315941	398797	383516	310039	287954	257799	221171
pme3437	213.076	154.1	212.069	C10H12O5	[M+H]+	Eudesmic acid (3,4,5-trimethoxybenzoic acid)	Phenolic acids	Phenolic acids	118-41-2	3	9	9	9	31177.3	49399.6	34954.1	56682.5	46327.9	27671.2	47431.6	14548.1	39614.7	46490.3	37347.2	47979.4
HJN102	677.173	515.137	678.158	C34H30O15	[M-H]-	3,4,5-Tricaffeoylquinic acid	Phenolic acids	Phenolic acids	86632-03-3	3	108680	99531.2	91859.9	93407.5	59805.7	62681.1	112221	108665	96570.3	293420	261483	328479	178364	145688	140815
mws1077	355.102	193.049	354.095	C16H18O9	[M+H]+	Scopoletin-7-O-glucoside (Scopolin)	Lignans and Coumarins	Coumarins	531-44-2	3	54504.5	46247.1	48238.6	84011.7	138324	85539.1	167705	193888	183769	307997	332541	238165	156494	183763	204660
MWSslk190	433.112	271.076	432.106	C21H20O10	[M+H]+	Oroxin A	Flavonoids	Flavones	57396-78-8	3	44198.5	38950.8	48132.7	26011.3	18003.3	17015.8	9	9	9	9	9	9	21596.7	22915.4	17616.5
mws5035	279.17	120.085	278.163	C15H22N2O3	[M+H]+	L-Leucyl-L-phenylalanine	Amino acids and derivatives	Amino acids and derivatives	56217-82-4	2	44045.9	90871.3	66016.4	91513.9	126596	111062	324129	238555	297301	306673	311093	359041	236090	182167	225805
mws0913	447.093	285.041	448.101	C21H20O11	[M-H]-	Kaempferol-3-O-galactoside (Trifolin)*	Flavonoids	Flavonols	23627-87-4	3	68203.3	108014	67059.1	101491	98086.3	103476	168812	197993	173096	174209	168242	194847	107962	134597	139698
pme2559	174.041	88	175.048	C6H9NO5	[M-H]-	N-Acetyl-L-Aspartic Acid	Amino acids and derivatives	Amino acids and derivatives	997-55-7	3	9	9	9	49237.2	60378.2	62722.3	78822.5	73852.4	88760.9	127118	112633	131526	65596.5	81886.3	65139.1
pme0122	189.123	126	188.116	C8H16N2O3	[M+H]+	N6-Acetyl-L-lysine	Amino acids and derivatives	Amino acids and derivatives	692-04-6	3	28743.5	19291.6	20466.6	15337.3	17530.1	14843	24850.9	12726.4	17939.8	28869.9	31428.4	24323.4	24555.9	19959	19294.4
pmb1096	118.065	91	117.058	C8H7N	[M+H]+	Indole	Alkaloids	Plumerane	120-72-9	1	23513.6	15502.6	28146.5	25202.6	16638.3	22915.6	22330.3	29777.4	35436.3	70408.4	53630.1	69260.9	35492.1	42351.8	32630.8
Hmtn001302	299.078	137.024	300.085	C13H16O8	[M-H]-	Glucosyloxybenzoic acid	Phenolic acids	Phenolic acids	-	1	1.39673e+07	1.33633e+07	1.3176e+07	5.97408e+06	6.6119e+06	6.60357e+06	6.75061e+06	7.1848e+06	7.06705e+06	4.44694e+06	5.93107e+06	4.38844e+06	6.82708e+06	8.45238e+06	8.91766e+06
mws0396	281.249	281.248	282.256	C18H34O2	[M-H]-	Elaidic Acid*	Lipids	Free fatty acids	112-79-8	3	6.86148e+06	4.14407e+06	5.33097e+06	4.64225e+06	2.98812e+06	4.53878e+06	3.15983e+06	2.70358e+06	2.66247e+06	3.96143e+06	2.90466e+06	3.72175e+06	3.18688e+06	4.19721e+06	3.76907e+06
Lmyn012331	281.249	281.249	282.256	C18H34O2	[M-H]-	Petroselinic acid*	Lipids	Free fatty acids	593-39-5	3	6.86148e+06	4.14407e+06	5.33097e+06	4.64225e+06	2.98812e+06	4.53878e+06	3.15983e+06	2.70358e+06	2.66247e+06	3.96143e+06	2.90466e+06	3.72175e+06	3.18688e+06	4.19721e+06	3.76907e+06
pmf0096	88.988	70.9	89.9953	C2H2O4	[M-H]-	Oxalic acid	Organic acids	Organic acids	144-62-7	3	9	9	9	208330	198183	160473	179831	274617	235319	188845	153466	155971	151387	178605	136677
Lmmn003398	489.107	285.04	490.111	C23H22O12	[M-H]-	Kaempferol-3-O-(6''-O-acetyl)glucoside	Flavonoids	Flavonols	-	1	118850	67646.6	105523	141594	116486	125651	151815	214823	159775	151222	170311	135354	158652	123704	129102
Zmhn002227	385.114	223.06	386.121	C17H22O10	[M-H]-	4-O-Glucosyl-sinapate	Phenolic acids	Phenolic acids	-	1	441783	463767	445869	957340	1.04917e+06	1.05429e+06	1.49662e+06	1.71506e+06	1.4993e+06	1.48125e+06	1.60056e+06	1568008	1.12554e+06	1.30632e+06	993204
mws1714	473.073	149.01	474.08	C22H18O12	[M-H]-	Chicoric Acid	Phenolic acids	Phenolic acids	70831-56-0	2	86086.6	69054.3	50095.3	43527	42368.2	44163.4	42620.1	52549.2	37239.4	20343.1	31562.7	30735.3	39660.3	41386.5	50943.3
zjgp122319	515.153	177.054	514.148	C26H26O11	[M+H]+	4-O-(2''-O-acetyl-6''-P-coumaroyl-β-D-glucopyranosyl)-P-coumaric acid(iso-2)	Others	Others	-	2	329402	285682	318023	1.10617e+06	1.10975e+06	992384	1.4022e+06	1.29899e+06	1.36022e+06	1.04748e+06	1.17584e+06	1.04336e+06	849249	1.11569e+06	951947
pmb0645	627.192	465.2	626.185	C28H34O16	[M+H]+	Hesperetin-6-C-glucoside-7-O-glucoside	Flavonoids	Flavonols	-	3	13014.5	18144.5	17478.7	9832.91	9017.78	4764.43	8188.27	17317.5	10603.1	12390.8	6551.27	11785.9	14640.5	17317.5	19360
pme1261	206.139	76	205.131	C9H19NO4	[M+H]+	D-Panthenol	Others	Saccharides	81-13-0	3	23417.5	37474	48778.6	24506.4	21781	73503.9	65157.5	37566.6	36503.6	73515.1	60006.3	78955.7	34212.9	29401.6	38921.7
mws0242	173.082	111	174.089	C8H14O4	[M-H]-	Suberic Acid	Organic acids	Organic acids	505-48-6	3	77039.5	58755	109097	98074.5	67712.4	95876.2	65602.8	73124.6	55534.6	32813.2	44869.7	59216.8	73161.9	55286.5	67622.7
Lmhp009129	482.324	184.073	481.317	C23H48NO7P	[M+H]+	LysoPC 15:0(2n isomer)*	Lipids	LPC	-	3	62722.3	54425.7	55730	43730.2	10731.1	34085.1	73757.4	71032.1	68140.6	47180.5	51608.6	57340.7	70675.9	61999	53224.1
pme2550	173.016	137	174.016	C6H6O6	[M-H]-	Cis-Aconitic acid	Organic acids	Organic acids	585-84-2	3	110554	124076	112048	61225.8	61107.3	35743.2	59078.3	56868.3	47185.5	36947.5	43981.3	49078.3	57529.7	63959.8	75819.9
Qmyp101234	207.137	95.0869	206.131	C13H18O2	[M+H]+	Dehydrovomifoliol	Terpenoids	Monoterpenoids	15764-81-5	1	93699.7	110336	76710.2	264925	205586	219763	278470	253407	237694	525409	539646	583400	299479	398371	351247
Hmcp009386	271.097	147.05	270.089	C16H14O4	[M+H]+	Alloimperatorin	Lignans and Coumarins	Coumarins	642-05-7	3	12721.3	14297.9	12746.3	31489.7	31696.9	27410.4	37847.5	31917.3	32870.3	36155.8	38780.1	26849.8	30393.7	33401.9	25092.2
Zmgn000173	149.046	75.0088	150.053	C5H10O5	[M-H]-	D-Ribose	Others	Saccharides	50-69-1	3	189969	174519	213671	103263	94336.5	126995	47502.8	54678.6	38106.3	15722.8	30140.6	30661.9	100153	132416	111930
Lmsn000363	325.129	145.066	326.137	C16H22O7	[M-H]-	Raspberryketone glucoside	Phenolic acids	Phenolic acids	38963-94-9	3	121227	152090	165937	41823.8	23289	54890	32406	22372.7	23508.7	51057.5	57957.3	71138.4	58977.1	78569.6	68635.5
mws1290	593.13	285	594.137	C30H26O13	[M-H]-	Kaempferol-3-O-(6''-p-Coumaroyl)glucoside (Tiliroside)	Flavonoids	Flavonols	20316-62-5	3	27073.5	33511.7	29448.4	21110.4	14797.5	16442.1	12809.6	10665.2	12896.5	8106.41	6964.09	10280.6	19527.3	16892.6	14668.7
Lmmn001294	331.103	153.02	332.111	C14H20O9	[M-H]-	Koaburaside	Phenolic acids	Phenolic acids	41653-73-0	2	33169	26245.4	15068.8	77321.4	81423.8	65780.8	120094	110893	132852	129066	125694	160532	102796	131127	103661
MWSmce190	148.093	74.0223	147.089	C6H13NO3	[M+H]+	4-Hydroxy-L-Isoleucine	Amino acids and derivatives	Amino acids and derivatives	781658-23-9	3	123429	126802	109927	72700.6	89876.7	93603.7	54424.5	72733.4	76569	66671.3	72434.7	42715	100337	90246.4	75118.3
Lmdp003509	435.092	303.061	434.085	C20H18O11	[M+H]+	Quercetin-3-O-xyloside (Reynoutrin)	Flavonoids	Flavonols	549-32-6	3	47244.6	27132.4	26012.5	13005.1	15509.5	7792.17	10719.2	17881.4	16614.2	12427.1	9054.91	9345.28	8593.35	10063.4	11475.4
Hmcn000192	209.067	59.0139	210.073	C7H14O7	[M-H]-	Sedoheptulose	Others	Saccharides	3019-74-7	3	109346	233858	315971	305706	303016	365899	413884	284919	599133	429962	402221	431960	460997	363747	361539
mws0120	258.11	104.111	257.103	C8H20NO6P	[M+H]+	Choline Alfoscerate	Lipids	PC	28319-77-9	1	202797	210129	190966	34993.1	53593.2	41908.1	57318.2	40480.7	50967.9	98841.7	92273.4	74803.6	128782	96985.9	108874
pme0274	132.102	69	131.095	C6H13NO2	[M+H]+	6-Aminocaproic acid	Organic acids	Organic acids	60-32-2	3	271767	387861	321075	202996	266897	176270	221733	207591	280237	405136	410751	403880	343782	270343	357968
Hmsp000364	144.098	98.09	143.095	C7H13NO2	[M+H]+	L-Cyclopentylglycine	Amino acids and derivatives	Amino acids and derivatives	2521-84-8	3	146597	161463	158199	142389	103857	103847	89783.2	84492.1	96579.7	125968	134113	136861	140345	105252	119206
mws1526	359.134	197	358.126	C16H22O9	[M+H]+	Sweroside	Terpenoids	Monoterpenoids	14215-86-2	2	27852.2	44962.7	40499.5	120900	115569	113874	156044	161996	168176	255715	265684	177637	187262	149631	144578
pmf0440	163.075	91.1	162.068	C10H10O2	[M+H]+	4-MethoxycinnaMaldehyde	Phenolic acids	Phenolic acids	1963-36-6	3	22727.5	23612.1	59679.8	66502.9	40195.9	79273.6	54709.2	22918.2	69604.3	79380.6	26104.9	34596.9	35738.9	26932.8	29771.3
zjmp120214	471.345	435.325	470.34	C30H46O4	[M+H]+	22-Hydroxy-oleanonic acid	Terpenoids	Triterpene	-	2	145400	156548	166628	80188.8	80525.4	71249.6	81098.5	85190.9	77696.7	92724.3	93423.1	94588.7	91192.6	98423.3	120176
MWSmce199	149.049	59.0162	150.053	C5H10O5	[M-H]-	L-Xylose	Others	Saccharides	609-06-3	3	72962.7	98953.8	108911	57193.9	55026	89692.6	51008.7	52309.3	59378.6	9	9	9	88589.4	69541.6	92308.3
HJN003	385.113	223.062	386.122	C17H22O10	[M-H]-	1-O-Sinapoyl-β-D-glucose	Phenolic acids	Phenolic acids	-	2	55508.1	52794.8	55645.8	108590	74770.8	89886.6	135524	156645	183401	257057	338276	252729	173209	151067	128949
Lmrj002793	277.119	120.08	276.112	C14H16N2O4	[M+H]+	Cyclo(Phe-Glu)	Amino acids and derivatives	Amino acids and derivatives	-	3	9	9	9	14399.9	13026.2	19115.6	17978.8	10061	21507.6	28104.4	15663.7	19465.2	21748.5	16536.9	17702
HX1286	225.147	95.0845	224.141	C13H20O3	[M+H]+	Vomifoliol	Terpenoids	Monoterpenoids	189351-15-3	2	43674.7	10471.4	16891.7	81756.1	34616	9	54017.6	81337.1	69901.4	165819	168315	100278	105379	80717.8	84643.4
Zmbp003916	427.159	247.095	426.153	C20H26O10	[M+H]+	Praeroside VI	Lignans and Coumarins	Coumarins	-	3	9997.1	14540.6	9	52149.8	40672.2	52251.4	65505.8	71385.5	68723	74615.8	80016.2	79272.4	56644.3	71919.3	75514.6
pmd0160	454.293	313.274	453.286	C21H44NO7P	[M+H]+	LysoPE 16:0(2n isomer)	Lipids	LPE	-	3	1.80218e+06	1.68575e+06	1.74288e+06	1.13938e+06	1.07898e+06	1.02228e+06	1.58742e+06	1.46263e+06	1.51634e+06	1.03078e+06	1.27656e+06	1.25349e+06	1.72251e+06	1.30798e+06	1.69619e+06
MWSmce061	237.072	176.045	236.069	C12H12O5	[M+H]+	Dimethylfraxetin; 6,7,8-Trimethoxycoumarin*	Lignans and Coumarins	Coumarins	6035-49-0	1	10814.7	16447.8	9403.2	48740.3	55458.1	41839.5	1.02965e+06	817021	821493	1.75265e+06	1.90017e+06	1.66656e+06	822916	611837	707185
pmb2826	147.03	87.0081	148.037	C5H8O5	[M-H]-	L-Citramalic acid	Organic acids	Organic acids	6236-09-5	3	483549	588198	468677	125201	78653	141149	40846.3	25622.4	35095.2	18771.3	37289.5	42271.8	137572	159183	118103
MWSmce446	469.173	307.121	468.163	C22H28O11	[M+H]+	Cimifugin-7-O-glucoside	Others	Chromone	80681-45-4	3	23754.3	25640.1	34892.7	113844	115626	31125.3	113919	144334	59556.3	76255	31917.5	116469	139940	141486	107344
mws4053	455.353	455.353	456.36	C30H48O3	[M-H]-	Ursolic acid	Terpenoids	Triterpene	77-52-1	3	9	9	9	25292.8	19312.9	27634.3	9293.06	17173	18762.5	21884	29343.9	31672.9	26940.8	21532.1	20591.5
mws0359	241.217	241.218	242.225	C15H30O2	[M-H]-	Pentadecanoic Acid	Lipids	Free fatty acids	1002-84-2	2	485703	582925	591115	293296	308353	297695	344268	313376	309640	306479	316643	331300	489425	386941	377095
pme0428	237.084	103	238.084	C12H14O5	[M-H]-	3,4,5-Trimethoxycinnamic acid	Phenolic acids	Phenolic acids	90-50-6	3	9	9	9	9	9	9	21541.1	26447.7	22491.4	9	9	9	9984.38	7433.97	8395.76
MWStz079	445.213	224.113	444.205	C27H28N2O4	[M+H]+	Aurantiamide acetate	Alkaloids	Alkaloids	56121-42-7	2	7226.16	4949.71	5193.75	15565.9	14801.1	16531.5	12112.6	9615.05	10357.8	41034.4	49197	48792.2	20979	20982.5	15946.7
pme2816	301.2	209.2	300.209	C20H28O2	[M+H]+	4-Oxoretinol	Others	Vitamin	62702-55-0	3	6583.87	1477.98	6295.8	9	9	9	9	9	9	9	9	9	8360.76	7111.74	6188
pme3337	384.115	252	383.108	C14H17N5O8	[M+H]+	Succinyladenosine	Nucleotides and derivatives	Nucleotides and derivatives	4542-23-8	3	112973	111869	102538	116697	114765	123042	91963.1	121144	120142	134407	135583	138146	138488	114629	103017
mws0636	313.155	166	312.147	C18H20N2O3	[M+H]+	L-Phenylalanyl-L-phenylalanine	Amino acids and derivatives	Amino acids and derivatives	2577-40-4	1	26397.3	20526.6	21255.4	33770.1	20370.2	33648.2	54013.9	58064.8	55357.8	70372.3	89318.1	69874.5	46046.2	42440.8	56663.4
Lmmn005092	955.461	955.461	956.462	C47H72O20	[M-H]-	Medicagenic acid-3-O-glucuronide-28-O-rhamnosyl(1,2)-arabinoside	Terpenoids	Triterpene Saponin	-	2	812615	637687	787648	291682	339430	338704	270090	305393	269385	508287	472067	490772	376213	417915	505937
mws1499	149.046	59.0131	150.053	C5H10O5	[M-H]-	D-Arabinose	Others	Saccharides	10323-20-3	3	106204	117673	128480	78925.8	93521.3	80875.2	16715.2	57538.3	64907.8	9	9	9	80400.8	92260.6	67762.2
mws1589	503.162	179	504.169	C18H32O16	[M-H]-	D-Panose	Others	Saccharides	33401-87-5	2	175293	212958	198025	91531.6	95637.8	48678.9	50966.2	104533	85467.2	98952.9	87992.3	95443.6	147318	108136	127906
MWSslk140	192.069	56.0494	191.062	C7H13NO3S	[M+H]+	N-Acetyl-L-Methionine	Amino acids and derivatives	Amino acids and derivatives	65-82-7	3	25565	30785.9	17071.9	21705.7	23662	20062.8	22736.3	32084	22708.7	16473.7	29500.3	16536.6	21738	29500.3	24898.4
pmb0881	478.293	337.274	477.286	C23H44NO7P	[M+H]+	LysoPE 18:2*	Lipids	LPE	-	1	7.17361e+06	6.51299e+06	5.76139e+06	4.59812e+06	5.60891e+06	5.39449e+06	9.03363e+06	9.38237e+06	7.92752e+06	6.7937e+06	7.80662e+06	7.81495e+06	7.89023e+06	7.23145e+06	5.78761e+06
pmb2640	199.17	199.17	200.178	C12H24O2	[M-H]-	Dodecanoic acid (Lauric acid)	Lipids	Free fatty acids	143-07-7	3	53639.6	53810.6	53116.9	70427.5	76680.1	67254.3	66901.2	58369.5	45630	69884.1	57572.8	69119.8	61594.7	45495.8	58365.5
mws2125	166.975	78.7	167.982	C3H5O6P	[M-H]-	Phosphoenolpyruvate	Organic acids	Organic acids	138-08-9	3	68959	46965.3	62050.1	254364	155254	208071	236566	182686	168022	199858	280994	274018	169679	147447	124200
pmb0998	364.065	152.1	363.058	C10H14N5O8P	[M+H]+	Guanosine 5'-monophosphate	Nucleotides and derivatives	Nucleotides and derivatives	85-32-5	3	10378.2	15355.6	14529.7	25635.5	29338.3	20323.3	35990	29390	34887.7	29003.3	27747.4	23220.4	26755.8	23408.7	19565.8
pme2125	503.162	179	504.169	C18H32O16	[M-H]-	Raffinose	Others	Saccharides	512-69-6	3	655797	940118	954401	510964	611509	545164	845435	352664	427210	457609	410330	551866	552865	734955	732358
Zmhn001358	299.077	137.025	300.084	C13H16O8	[M-H]-	4-O-Glucosyl-4-hydroxybenzoic acid	Phenolic acids	Phenolic acids	-	1	1.4429e+07	1.38759e+07	1.58511e+07	5.62637e+06	5.6011e+06	6.5574e+06	6.69934e+06	6.56327e+06	5.77909e+06	4.32574e+06	4.70342e+06	4.83874e+06	8.11066e+06	7.01794e+06	9.56827e+06
Lmhp001732	263.13	70.066	262.132	C14H18N2O3	[M+H]+	L-Prolyl-L-Phenylalanine	Amino acids and derivatives	Amino acids and derivatives	13589-02-1	2	101989	85926.4	102036	198096	145237	73918.1	296862	227051	333264	273708	241656	259960	165819	227112	197930
Zmhn002508	471.151	309.098	472.158	C21H28O12	[M-H]-	4-p-Cumaroyl-rhamnosyl-(1→6)-D-glucose	Phenolic acids	Phenolic acids	-	3	37284.9	13779.8	38789.3	44193.6	41402.2	33496.8	49011.4	48585.1	43750.3	54756.2	67846.1	54724.9	35435	41531.2	48589.3
pmb0464	458.1	116.3	457.143	C16H27NO14	[M+H]+	L-Aspartic acid-O-diglucoside	Amino acids and derivatives	Amino acids and derivatives	-	3	9643.7	12882.9	4826.07	14523	12943.8	20077.7	25737.2	23628.2	34596.2	33061.2	33228.4	25883.3	28025.7	21800.8	21346.3
Lmhp002031	245.18	86.097	244.179	C12H24N2O3	[M+H]+	L-Leucyl-L-Leucine	Amino acids and derivatives	Amino acids and derivatives	3303-31-9	1	235258	209609	250675	328902	287282	262911	771998	715684	837803	783871	759436	652845	396175	514477	540743
Lmsn003628	547.167	223.06	548.174	C23H32O15	[M-H]-	6'-O-Sinapoylsucrose	Phenolic acids	Phenolic acids	-	3	7216.1	4668.02	8705.46	11978.8	10812.1	17341.4	26266.6	26875.2	19475.2	23377.4	31964.2	25428	19920.7	17106.1	23613.6
pme3207	141.019	59	142.027	C6H6O4	[M-H]-	Muconic acid	Organic acids	Organic acids	1119-72-8	3	2.36361e+06	2.1901e+06	2.18289e+06	1.33469e+06	2.13109e+06	1.90372e+06	1.85719e+06	1.35797e+06	1.77399e+06	5.10757e+06	4.37143e+06	4.55432e+06	3.0107e+06	3.97678e+06	3.06824e+06
Hmlp002821	495.077	319.045	494.07	C21H18O14	[M+H]+	Myricetin-3-O-glucuronide	Flavonoids	Flavonols	77363-65-6	3	9	9	9	16460.9	18091.4	18070.4	18952.7	12051.5	19526.1	20109.7	22279	16365.5	20650.9	18802	14883.8
mws1038	277.123	146	278.13	C11H22N2O4S	[M-H]-	Pantetheine	Alkaloids	Alkaloids	496-65-1	2	169526	177744	172568	146766	202853	151108	191097	111338	152009	199505	189834	168041	153779	114226	121176
MWS0205	157.037	97.0027	158.044	C4H6N4O3	[M-H]-	Allantoin	Organic acids	Organic acids	97-59-6	3	33320.1	32004.7	26595.1	31393.1	31584.9	46034.6	26895	36060	20584.6	73920.5	66626.1	50231.4	49132.2	39599.9	55101.4
Wmjp001948	247.041	131.972	246.006	C5H12O7P2	[M+H]+	IPP	Others	Others	-	1	9	9	9	9	9	9	116168	126381	120613	190929	193915	205877	87953.5	109568	80386
mws1389	455.353	455.353	456.36	C30H48O3	[M-H]-	Oleanolic acid	Terpenoids	Triterpene	508-02-1	3	152458	135000	86780.1	66262.6	62612.7	61950.7	46281.1	50668.6	41679.4	67607.1	52354.4	71013.2	77803.7	56384.3	73769.2
pme0253	174.113	86	173.105	C8H15NO3	[M+H]+	N-Acetyl-L-leucine	Amino acids and derivatives	Amino acids and derivatives	1188-21-2	3	76798.8	65325.5	64692.2	43254	49439.4	45909.1	77956.4	76798.8	36314.4	48768.8	43583.1	37175.4	73528	76663.5	55755.2
mws2623	281.249	281.25	282.256	C18H34O2	[M-H]-	11-Octadecanoic acid(Vaccenic acid)*	Lipids	Free fatty acids	506-17-2	3	3.12677e+06	2.24562e+06	2.67553e+06	1.94591e+06	2.13259e+06	2.31642e+06	1.24277e+06	1.31877e+06	1.5516e+06	1.42503e+06	1.4144e+06	1.44467e+06	2.1865e+06	2.14502e+06	1.60151e+06
pma0134	121.042	93.058	120.042	C4H8O4	[M+H]+	D-Threose	Others	Saccharides	95-43-2	3	80206	62341.3	60944.8	97113.8	106140	88072	128086	116752	148010	56319.9	48333.1	69119.1	82003.3	114452	98367.1
Lmdn003699	509.166	179.035	510.174	C24H30O12	[M-H]-	6-O-Trans-Caffeoyl Ajugol	Terpenoids	Monoterpenoids	-	2	116932	89066.4	99296.3	126730	177917	263983	212998	183160	188122	93385.3	67504.6	135222	218272	156439	198952
pma3649	132.1	86.1	131.058	C5H9NO3	[M+H]+	5-Aminolevulinic Acid	Alkaloids	Alkaloids	106-60-5	3	1.46634e+06	1.53827e+06	1.55684e+06	906852	1.14705e+06	773782	1.2695e+06	873736	1.09627e+06	1.52343e+06	1.72818e+06	1.85613e+06	1.60159e+06	1.15399e+06	1.50427e+06
pme0033	137.046	119	136.038	C5H4N4O	[M+H]+	Hypoxanthine	Nucleotides and derivatives	Nucleotides and derivatives	68-94-0	3	16792.5	9596.05	15739.8	18693.1	18350.2	26348.5	19193.9	16039.5	20366.3	14717.9	9701.95	11322.5	14214.2	11028.5	15371.9
MWS20152	417.156	402.1	418.163	C22H26O8	[M-H]-	Syringaresinol	Lignans and Coumarins	Lignans	21453-71-4	3	2681.9	809.443	2571.72	4579.97	5515.59	4312.96	14070	14837.3	13402.6	8243.57	5365.55	4950.61	8045.22	7475.98	5772.35
Jmwn002620	341.086	161.02	342.095	C15H18O9	[M-H]-	Vanillic Acid-4-O-Glucuronide	Phenolic acids	Phenolic acids	-	3	67091.2	88265	79082.6	62688.2	46088.2	53700.6	49742.8	49586.5	48644.2	83208.3	106130	79668.9	53212.2	65774.5	74655.8
Ymjm000099	453.335	201.165	452.329	C30H44O3	[M+H]+	3-Oxooleana-11,13(18)-dien-28-oic acid	Terpenoids	Triterpene	-	1	2.72612e+06	1.97739e+06	2.59155e+06	3.81341e+06	1.21851e+06	2.37272e+06	3.32043e+06	1.16424e+06	3.01213e+06	828217	1.23623e+06	1.97491e+06	3.18734e+06	3.32984e+06	2.40188e+06
Hmlp000229	209.103	81.0341	208.094	C8H16O6	[M+H]+	Dambonitol	Others	Saccharides	523-94-4	3	24555	19224.3	20816.9	14416.9	22496.5	20721.1	14550.7	25498.9	18809.3	9	9	9	23542.1	28694.4	20630
Lmjp002764	223.06	190.025	222.053	C11H10O5	[M+H]+	Umckalin (7-hydroxy-5,6-dimethoxycoumarin)	Lignans and Coumarins	Coumarins	43053-62-9	1	6878.06	9	5448.94	22820.8	21874.4	13876.7	84859.5	68491.8	78466.2	76282.7	69874.6	82646.5	41122	57028.1	46380.2
Wmjn000963	245.113	129.098	246.006	C5H12O7P2	[M-H]-	DMAPP	Others	Others	-	1	85447.4	81219.6	85969.5	125987	179111	113730	361034	422740	421628	352243	377933	362914	291856	211858	284905
Lmbn000612	128.035	82.0298	129.043	C5H7NO3	[M-H]-	1-Pyrroline-4-hydroxy-2-carboxylic acid	Organic acids	Organic acids	9054-77-7	3	24364.6	24042.2	25200.2	6825.84	7681.26	6459.29	4863.21	6306.48	6410.1	5651.81	5086.35	6781.81	18595.2	16904.3	13236.4
MWSmce165	165.082	59.0159	166.084	C6H14O5	[M-H]-	L-Fucitol	Others	Saccharides	13074-06-1	3	295727	185362	184786	177827	193538	177881	70150.7	128939	116717	157217	103155	109899	129755	180792	148207
Lmdn004267	357.134	151.044	358.142	C20H22O6	[M-H]-	Epipinoresinol*	Lignans and Coumarins	Lignans	24404-50-0	3	8086.74	3301.78	5601.33	7359.06	7097.77	7008.23	38642.8	41746.7	35413.9	9	9	9	18168.2	14630.6	13100.7
Hmhp008817	290.212	165.11	289.204	C18H27NO2	[M+H]+	Hydroxy-γ-sanshool	Alkaloids	Alkaloids	78886-66-5	2	9	9	9	8329.44	11928.9	9486.24	7074.62	11258.6	11728.7	9	9	9	8510.98	11258.6	8453.05
pmb3023	449.109	287	450.116	C21H22O11	[M-H]-	Eriodictyol-8-C-glucoside	Flavonoids	Flavanones	1023271-51-3	3	248692	315964	244549	550791	628308	634033	1.0183e+06	940041	894728	1.0477e+06	985023	1.01478e+06	634944	808951	896083
pme2679	132	86	131.095	C6H13NO2	[M+H]+	L-Allo-isoleucine	Amino acids and derivatives	Amino acids and derivatives	1509-34-8	3	1.2198e+06	1.406e+06	1.3658e+06	844381	1.08517e+06	711510	1.08397e+06	704900	1.07233e+06	1.37237e+06	1.52384e+06	1.64715e+06	1.5932e+06	1.14836e+06	1.54647e+06
Zmzn000079	199.002	78.9585	200.009	C4H9O7P	[M-H]-	D-Erythrose-4-phosphate	Others	Saccharides	585-18-2	3	30463.3	36620.7	39556.7	20666.5	21318.1	16351.2	21086	21091.9	21791.9	21539	44725.7	21824.8	27362.1	22738.6	32165.4
Lmmp002995	713.15	303.06	712.149	C30H32O20	[M+H]+	Quercetin-7-O-(2''-malonyl)glucosyl-5-O-glucoside	Flavonoids	Flavonols	-	3	130135	125773	93655	61974.6	77908.2	62859.8	70834.6	64637.5	70360.2	59134.6	39800.1	49959.8	66014.3	91862.7	88873.8
Lhqp101806	385.113	223.06	384.106	C17H20O10	[M+H]+	Eleutheroside B1	Lignans and Coumarins	Coumarins	16845-16-2	3	20200.9	8804.57	18769.8	18565.8	20854.1	20398.9	25291.9	22524.6	20083	18295.8	30880	31311.6	23942.3	29932.7	34139.8
ML10180524	244.095	112.054	243.085	C9H13N3O5	[M+H]+	Cytarabine	Nucleotides and derivatives	Nucleotides and derivatives	147-94-4	3	53256.5	76832	41876	54143.9	29852.9	57000.1	9	9	9	9	9	9	25994.1	34305.2	25362.2
pmf0470	132.065	73	131.058	C5H9NO3	[M+H]+	cis-4-Hydroxy-D-proline	Amino acids and derivatives	Amino acids and derivatives	2584-71-6	3	149805	149148	112029	141396	157846	133609	205660	186619	179512	164400	194348	177745	169448	148730	209236
pma3101	256.08	124.1	256.082	C11H14NO6+	[M]+	Nicotinate D-ribonucleoside	Others	Vitamin	17720-18-2	3	31030.4	51527.1	23619.6	31464.5	25312.7	36504.7	29779.9	32151.9	17716.3	32837.5	41037.8	40624.4	29247.4	40177	30779
pmd0147	548.371	184.073	547.364	C28H54NO7P	[M+H]+	LysoPC 20:2*	Lipids	LPC	-	3	31952.2	28728.6	24973.4	24843.2	25638.1	18882.9	30353.5	35236.6	37909.9	26279.6	27382.4	25743.5	33837.6	32677.7	23982.8
Zmyn000155	173.105	131.083	174.1	C7H14N2O3	[M-H]-	N-α-Acetyl-L-ornithine	Amino acids and derivatives	Amino acids and derivatives	6205-08-9	3	61423.1	67231.6	67883.8	15691.3	16039.5	14233.5	21022.3	7048.06	13587.1	100074	62076.4	87650.1	38155.3	49829.8	54890
mws1090	259.022	97	260.03	C6H13O9P	[M-H]-	Glucose-1-phosphate*	Others	Saccharides	59-56-3	1	1.00543e+06	588986	944554	1.00209e+06	931288	703156	1.27147e+06	1.10056e+06	1.0842e+06	1.23968e+06	1.35892e+06	1.42861e+06	830420	1.19819e+06	1.05871e+06
mws2220	457.078	169.02	458.085	C22H18O11	[M-H]-	Gallocatechin 3-O-gallate	Flavonoids	Flavanols	5127-64-0	3	15262.9	13290.3	14319.5	15333.7	14262.8	16178.4	80364.9	72158.3	73416.2	104539	92684.3	102970	66147	71105.8	49582.9
pme1730	117	59	118.027	C4H6O4	[M-H]-	D-Erythronolactone	Organic acids	Organic acids	15667-21-7	3	103661	47369.2	65578	110204	96655.9	42549.1	75323.9	69227.9	78334.3	87650.4	67185.3	92291.2	66184.1	94329.6	89727.6
pmn001378	519.187	357.136	520.194	C26H32O11	[M-H]-	Pinoresinol-4-O-glucoside	Lignans and Coumarins	Lignans	41607-20-9	3	96633	93457.1	83487.4	81015	75721.5	57029.9	57257.8	60314	55915.3	57016.8	19374.7	57858.5	66140	94131	75044.2
mws0154	173.046	93	174.053	C7H10O5	[M-H]-	Shikimic acid	Organic acids	Organic acids	138-59-0	3	117048	133966	126272	66575.6	71905.3	100861	54775.3	42600.7	56596.6	39959.5	45589.7	25091.1	59040.2	62631	82191.2
Lmlp001436	183.065	165.055	182.058	C9H10O4	[M+H]+	Dihydrocaffeic acid	Phenolic acids	Phenolic acids	1078-61-1	2	78119.8	66934.1	101300	30773.2	18689	26049.1	9	9	9	9	9	9	27012.6	32221.2	39035.4
mws0014	193.051	134.01	194.058	C10H10O4	[M-H]-	Ferulic acid*	Phenolic acids	Phenolic acids	537-98-4	3	342667	435322	457719	490632	419407	480765	358701	397357	447239	371494	415631	396334	381507	377564	515057
Lmhp008744	677.374	261.221	676.367	C33H56O14	[M+H]+	1-α-Linolenoyl-glycerol-2,3-di-O-glucoside*	Lipids	Glycerol ester	-	1	53102.8	66569.6	72465.7	40617.1	47797.9	52723	43530	47616.5	47642.3	27105.3	38019.3	28047.2	55887.8	48559.9	38212.3
MWSmce210	182.999	67.0214	184.001	C7H4O6	[M-H]-	Chelidonic acid	Organic acids	Organic acids	99-32-1	3	977203	743280	1.14751e+06	680807	655117	794976	464325	838483	693408	214224	612822	800919	722094	866178	592856
mws1078	138.055	92.1	137.048	C7H7NO2	[M+H]+	Anthranilic Acid	Phenolic acids	Phenolic acids	118-92-3	3	259625	215840	226405	49031.4	65875.3	76144	25898.8	30603.7	17424.7	22901.4	14022.2	28161.5	77666.7	94279.9	64674.4
Hmyn007081	481.255	245.04	482.262	C22H43O9P	[M-H]-	LysoPG 16:1	Lipids	Glycerol ester	-	3	9088.18	11547.9	9204.13	9863.52	16476.1	15673.4	12770.7	61995.1	27032.9	13925.9	12679.5	9249.02	20629.8	17065.1	24919
Lmgn000160	131.046	70.0297	132.054	C4H8N2O3	[M-H]-	3-Ureidopropionic Acid	Organic acids	Organic acids	462-88-4	3	26144.3	29224.3	24008.1	23340.1	27041.2	26144.3	24188.9	24184.3	20369.9	19962	30393.2	15691.3	30549.7	21408	23562.7
Li512113	451.088	391.037	452.096	C20H20O12	[M-H]-	Maleoyl-caffeoylquinic acid	Phenolic acids	Phenolic acids	-	3	171407	102819	81386.8	83462.8	102718	74571.5	94041.7	95837.8	57855.5	116654	59295	56893.7	120993	124582	86321
Lmzp003207	333.191	153.127	332.183	C16H28O7	[M+H]+	(3R,4R)-p-Menth-1-ene-3,4-diol-3-O-β-D-glucoside*	Others	Alcohol compounds	-	2	18881.9	22568.7	28886.3	60829.9	57243.6	47056.2	98484.7	119257	91923.1	94201.8	109109	105307	58666.3	82614.8	84450.3
Lmzp003064	333.191	153.127	332.183	C16H28O7	[M+H]+	(3R,4S,6R)-p-Menth-1-ene-3,6-diol-3-O-β-D-glucoside*	Others	Alcohol compounds	-	2	18881.9	22568.7	28886.3	60829.9	57243.6	47056.2	98484.7	119257	91923.1	94201.8	109109	105307	58666.3	82614.8	84450.3
MWSmce501	167.036	108.025	168.042	C8H8O4	[M-H]-	Protocatechuic Acid Methyl Ester	Phenolic acids	Phenolic acids	2150-43-8	3	78790.1	47233.6	69249.6	44772.8	45581.7	32565.8	12330.1	19442.7	16289.4	12116.5	18443.5	16288	28072.9	28073.9	38549.8
Lmhp002800	641.16	317.06	640.164	C28H32O17	[M+H]+	2'-Hydoxy-5-methoxyGenistein-4',7-O-diglucoside	Flavonoids	Isoflavones	-	3	43152.6	32535	45423.9	18079	27031.8	17268.8	22715.6	31471.8	11813.1	18173.9	24532.3	44145.1	33615.6	29073.9	22711.4
mws1051	400.14	251	399.145	C15H23N6O5S	[M+H]+	S-Adenosylmethionine	Amino acids and derivatives	Amino acids and derivatives	485-80-3	3	58101.4	56116.8	66244.6	40369.5	36786.3	36257.6	40518.8	34126.5	31060.9	29324	41588.2	41271.6	37319.7	45853.2	55051.2
Zmdp001857	311.124	165.055	310.116	C14H18N2O6	[M+H]+	γ-Glutamyltyrosine	Amino acids and derivatives	Amino acids and derivatives	7432-23-7	2	32796.4	29465.6	35538.9	14392.1	15180.9	13906.4	9	9	9	20306.3	21688.4	19421.7	20858.4	17061.2	25161.1
pma0702	558.281	207.065	557.274	C29H39N3O8	[M+H]+	N1,N8-Bis(sinapoyl)spermidine	Alkaloids	Phenolamine	-	3	33801.8	28469.3	35540.4	48845.3	60413.8	52397.3	95965.1	136203	115859	199452	175625	229062	119955	131475	88873.8
pme0181	170.092	124	169.085	C7H11N3O2	[M+H]+	3-Methyl-L-Histidine*	Amino acids and derivatives	Amino acids and derivatives	368-16-1	3	24626.3	36075.3	30200.7	9	9	9	9	9	9	9	9	9	21258.1	31607.2	27471.8
pmn001497	575.349	279.2	516.335	C33H44N2O3	[M+CH3COOH-H]-	Dendrocrepine*	Alkaloids	Alkaloids	51020-39-4	2	1.92919e+06	1.67313e+06	2.07042e+06	1.36536e+06	4.27799e+06	1.32426e+06	1.08897e+06	1.26467e+06	1.12632e+06	1.58097e+06	1.32841e+06	975824	1.59896e+06	1.15709e+06	1.16006e+06
pme3007	402.995	159	404.002	C9H14N2O12P2	[M-H]-	Uridine 5'-diphosphate	Nucleotides and derivatives	Nucleotides and derivatives	27821-45-0	3	34387.5	32979	29720.2	26059	27430	24185.5	19973.2	19429.3	29447.2	20185.9	22164.5	18435.3	27767	31232.7	20980.4
pmp000308	453.175	291.128	452.168	C22H28O10	[M+H]+	5-O-Methylvisammioside	Others	Chromone	84272-85-5	3	9	9	9	34645	49466.8	50762.7	33572	30334.4	34726	9	9	9	33563.2	35296.2	24036.6
Zmgn000503	133.048	71.0136	134.058	C5H10O4	[M-H]-	2,3-Dihydroxy-3-Methylbutanoic Acid	Organic acids	Organic acids	1756-18-9	2	9.3286e+06	8.67809e+06	9.19721e+06	4.98547e+06	5.86732e+06	4.86067e+06	2.07616e+06	1.49443e+06	2.14416e+06	2.60684e+06	2.37445e+06	2.66066e+06	6.36606e+06	4.25305e+06	5.85471e+06
Lmmn002274	521.203	359.149	522.21	C26H34O11	[M-H]-	Isolariciresinol-9'-O-glucoside	Lignans and Coumarins	Lignans	63358-12-3	3	9	9	9	8801.6	14172.9	8888.19	12797.3	14519.1	25670.9	11575.9	26927.4	17650.7	20883.8	15349.5	23056.6
Lmyn003971	521.203	359.149	522.21	C26H34O11	[M-H]-	Dihydrodehydrodiconiferyl alcohol-4-O-glucoside	Lignans and Coumarins	Lignans	-	3	9	9	9	8801.6	14172.9	8888.19	12797.3	14519.1	25670.9	11575.9	26927.4	17650.7	20883.8	15349.5	23056.6
mws1397	441.083	169	442.09	C22H18O10	[M-H]-	Epicatechin gallate	Flavonoids	Flavanols	1257-08-5	3	7502.48	13581.4	5628.5	4981.18	4428.08	4953.18	18029.2	27967.4	29711	19091	14813	19872.7	19683.1	16480	13075.8
MWSmce040	153.05	65.0376	152.047	C8H8O3	[M+H]+	Isovanillin	Phenolic acids	Phenolic acids	621-59-0	3	41347.8	40579.6	25871.5	30238.2	11718.7	37709.7	38755.3	31992.9	18742.7	28054.9	25587.6	29216.8	36427.3	24329.8	34062.1
pmp001310	627.156	303.1	626.148	C27H30O17	[M+H]+	6-Hydroxykaempferol-3,6-O-Diglucoside	Flavonoids	Flavonols	-	1	1.08004e+06	785249	665429	635701	418095	379461	476200	445234	434072	451224	356492	337245	417637	621757	490035
Hmqn002118	161.025	133.03	162.032	C9H6O3	[M-H]-	Umbelliferone	Lignans and Coumarins	Coumarins	93-35-6	1	4.66052e+06	4.63079e+06	4.12326e+06	4.19277e+06	4.90459e+06	3.26688e+06	3.24051e+06	3.13689e+06	3.22132e+06	2.90681e+06	2.85143e+06	2.83577e+06	4.98998e+06	3.3997e+06	3.80766e+06
pmp000193	503.118	255.06	502.111	C24H22O12	[M+H]+	6''-O-Malonyldaidzin	Flavonoids	Isoflavones	124590-31-4	3	7049.45	17268.2	16062.2	36210.9	39772.3	38599.6	49725.9	63031.5	70192.6	95571.1	111162	113461	53744.4	57734.8	77967.2
Lmqp003013	387.201	149.096	386.194	C19H30O8	[M+H]+	Citroside A	Terpenoids	Terpene	120330-44-1	3	9	9	9	9	9	9	32713.2	27943.7	31598.3	37841.4	51569	55803.2	33156.6	22103.9	26198.6
Lmgn000224	145.014	57.0346	146.022	C5H6O5	[M-H]-	2-Methyl-3-oxosuccinic acid	Organic acids	Organic acids	-	3	36612.5	30250.8	60392.7	79839.9	75936.4	63399.6	58932.9	79092.1	48083.2	54090.4	56499.1	62174.8	81456.1	53426.8	68812.8
Zmgn002106	206.084	58.0299	207.089	C11H13NO3	[M-H]-	N-Acetyl-L-phenylalanine	Amino acids and derivatives	Amino acids and derivatives	2018-61-3	3	102244	77266.8	75722.2	144675	140092	113523	118010	131776	142666	118004	120888	119984	109501	157092	114116
pmn001492	187.1	123.1	188.041	C11H8O3	[M-H]-	Ayapin	Lignans and Coumarins	Coumarins	494-56-4	3	14535.7	21890	17949.6	21015.4	28111.5	36566.3	18885.3	24158.4	26855	18681	20969.5	15576.9	25826.3	20504.1	17076
MWS4296	223.108	120.082	222.1	C11H14N2O3	[M+H]+	Glycylphenylalanine*	Amino acids and derivatives	Amino acids and derivatives	3321-03-7	1	720692	411013	398157	797895	605658	847911	1.36201e+06	1.20459e+06	1.06883e+06	1.31008e+06	1.28939e+06	1.13863e+06	923687	1.37654e+06	1.04309e+06
Lmmp003443	527.286	163.037	526.279	C28H38N4O6	[M+H]+	Dicaffeoylspermine	Alkaloids	Phenolamine	-	3	103685	124897	105916	78758.7	78287.8	64442.9	47843.7	44668	68620.5	63993.3	75333.7	71099.9	61156.9	73718.2	47960.7
Hmhp001812	282.12	136.06	281.112	C11H15N5O4	[M+H]+	2'-O-Methyladenosine	Nucleotides and derivatives	Nucleotides and derivatives	2140-79-6	3	63637	58832.1	57541.6	37884.4	47835.7	40101.3	38458.3	40478.3	39201.8	31732.1	27392.1	33537.4	29347.2	36959.8	45031.9
Hmqp000191	505.176	127.03	504.17	C18H32O16	[M+H]+	Planteose	Others	Saccharides	470-57-5	2	16831.6	18480.3	31877.1	33649.7	27969.5	30820.1	14858.5	31852.5	39403.6	23599.5	27044.5	27641.7	31579.6	35096.8	22837.3
Zmdp000292	189.135	70.0652	188.127	C7H16N4O2	[M+H]+	Arginine methyl ester*	Amino acids and derivatives	Amino acids and derivatives	-	2	145480	146507	147292	51824.2	60079	48287.6	54908.9	59667.9	104923	121645	130603	178793	122303	114115	79635.6
Lmhp010908	536.371	184.073	535.364	C27H54NO7P	[M+H]+	LysoPC 19:1	Lipids	LPC	-	2	12916.6	17477.8	11799.3	13663.7	17319.3	13833.6	27243.1	28762.1	15187.4	21370.2	25684.6	24443.5	24545.7	15867.1	20003
mws0248	243.062	110	244.07	C9H12N2O6	[M-H]-	Uridine	Nucleotides and derivatives	Nucleotides and derivatives	58-96-8	3	92004.9	124493	72126.8	115592	65582.1	90712.8	60028.1	60913.6	47636.7	33007.3	22401	34182.2	77814.1	103103	68117.3
Lmhn001580	355.07	223.06	356.074	C15H16O10	[M-H]-	Sinapoyltartaric acid	Phenolic acids	Phenolic acids	-	3	3224.44	14552.1	13402.5	18630	13874.8	18795.1	18847.3	20523.7	11065.8	14373.5	20792.8	22162.4	16879.3	11360.5	17480.4
zjnp112912	463.308	301.182	462.298	C27H42O6	[M+H]+	Podecdysone B	Others	Others	22612-27-7	2	9	9	9	75542.8	67798.2	66906.2	140935	199802	138754	128436	85893.2	97231.4	88312.2	129316	90979.5
pmb2497	197	153	198.053	C9H10O5	[M-H]-	4-Hydroxy-3-methoxymandelate	Phenolic acids	Phenolic acids	55-10-7	3	63019.4	72522.4	66275.4	25409.2	26463.6	31484.2	21399.5	25777.8	20136.1	28687.7	37351.4	26204.3	22659.4	32579.2	22385.7
mws0214	181.072	71	182.079	C6H14O6	[M-H]-	D-Sorbitol	Others	Saccharides	50-70-4	3	42733.2	41555.9	42205.1	22078.4	16513.8	11846.6	9	9	9	12505.9	10530.6	22078.4	33115.6	20779.9	28570.9
pmb2922	565.048	323.029	566.055	C15H24N2O17P2	[M-H]-	Uridine 5'-diphospho-D-glucose	Nucleotides and derivatives	Nucleotides and derivatives	133-89-1	2	1.25664e+06	2.86634e+06	1.69889e+06	2.16657e+06	2.30848e+06	3.19523e+06	2.45785e+06	3.284e+06	2.30496e+06	2.69863e+06	4.02878e+06	1.7301e+06	2.80697e+06	2.10621e+06	1.79026e+06
Zmhn002750	461.11	323.075	462.117	C22H22O11	[M-H]-	4-O-(6'-O-Glucosylcaffeoyl)-4-hydroxybenzoic acid	Phenolic acids	Phenolic acids	-	3	112918	119088	152382	93819.9	80412.3	65159.9	53444.1	41339.7	39149.9	31403	51827	41814.1	71567.8	50601.4	81623
Cmdn000784	167.022	124.015	168.028	C5H4N4O3	[M-H]-	Uric acid	Nucleotides and derivatives	Nucleotides and derivatives	69-93-2	3	9	9	9	9	9	9	81214.8	66846.4	81989.5	109584	100315	111616	46093.6	29998.3	32884.3
Qmxp101521	303.232	133.099	302.225	C20H30O2	[M+H]+	Hinokiol(ISO1)	Terpenoids	Ditepenoids	-	2	13770.2	12647.7	19397.3	9555.65	8514.04	8462.99	9	9	9	9	9	9	5592.63	4704.36	7480
pme1373	306.05	110	307.057	C9H14N3O7P	[M-H]-	2'-Deoxycytidine-5'-monophosphate	Nucleotides and derivatives	Nucleotides and derivatives	1032-65-1	3	18062.9	14758.5	16379.8	19030.5	18874.3	14495.8	23342.7	29226.3	22933.4	36407.2	41277.5	45148.5	40278.5	25566.1	40419.8
pmb2991	739.209	269.2	740.216	C33H40O19	[M-H]-	Apigenin-7-O-glucoside-4'-O-rutinoside	Flavonoids	Flavones	-	3	3566.38	3596.38	1207.77	6562.33	5944.12	15039.8	5963.58	8974.1	3571.76	10605.5	12451.3	16073.3	5995.77	7138.76	9570.12
mws0264	341.109	119.035	342.116	C12H22O11	[M-H]-	D-Trehalose*	Others	Saccharides	99-20-7	1	56374	60140.9	84514.7	63020.3	96878.4	47195.5	64380.3	74533.4	92696.9	129062	108308	81415.2	62116.3	52778.2	84523.9
pma1751	286.092	124	285.085	C12H15NO7	[M+H]+	N-(beta-D-Glucosyl)nicotinate	Others	Vitamin	-	3	9	9	9	40395.8	33355.4	29483.5	37460.7	37137.2	39540.8	15606.5	33724.1	29430	35627	31080.7	21454.4
Lmqp000427	146.081	82.0656	145.074	C6H11NO3	[M+H]+	N-Methyl-Trans-4-Hydroxy-L-Proline	Amino acids and derivatives	Amino acids and derivatives	4252-82-8	3	179537	190246	166737	41131	26230.9	43220.6	12111.3	14916.7	27331.7	27089.5	20706.8	24551.9	88456.6	67538.2	54135.8
Wmjp003352	411.141	191.085	410.391	C30H50	[M+H]+	Squalene	Others	Others	-	1	113838	184358	128068	390378	274015	393710	560242	658398	444232	443566	554499	542113	494279	316750	342922
Lmhp009590	508.34	184.073	507.332	C25H50NO7P	[M+H]+	LysoPC 17:1	Lipids	LPC	-	1	53046.5	58165.2	32551.4	28557	26157.2	55578.4	74620.9	95031.3	88780.6	75408.1	51984.3	60508.8	76066.8	62757.2	45499.4
MWS2027	129.03	68.9967	128.022	C4H4N2O3	[M+H]+	Barbituric acid;Malonylurea;2,4,6-Pyrimidinetrione	Nucleotides and derivatives	Nucleotides and derivatives	67-52-7	3	809642	1.07533e+06	673724	359197	333882	361690	159207	153428	132549	25805.3	144432	91970.7	558742	372479	369965
MWS2426	332.125	203.082	333.132	C16H19N3O5	[M-H]-	Tryptophan glutamic acid	Amino acids and derivatives	Amino acids and derivatives	36099-95-3	3	9	9	9	4899.38	4174.99	2993.99	7970.91	7875.5	7874.22	6958.05	6753.43	10828.5	4434.19	5377.77	7231.04
Lmsn000381	341.109	89.0244	342.116	C12H22O11	[M-H]-	D-Maltose	Others	Saccharides	69-79-4	1	59845.4	121079	62326	73482.7	85836.5	125143	78491.4	50770.7	126547	94929.7	119924	57248.6	65802.6	110426	93106.6
MWS5231	243.161	181.158	244.167	C13H24O4	[M-H]-	Tridecanedioic acid	Lipids	Free fatty acids	505-52-2	3	48742.1	25681.5	50229.7	24074	52700.2	48883.7	27122.2	50008.8	30813.6	20458.1	46672.5	22163.6	49278.6	30181.3	47888.9
pmb3041	521.094	329.2	522.101	C23H22O14	[M-H]-	Tricin-7-O-saccharic acid	Flavonoids	Flavones	-	3	26098	36419.8	38267.2	27526.3	29828.9	12856.3	18560.6	27406.8	37114.2	30276.4	30061.8	24287	28327.8	18618	31211
mws1080	341.109	179.056	342.116	C12H22O11	[M-H]-	Galactinol	Others	Saccharides	3687-64-7	3	294031	218024	183017	238905	242679	255735	338649	239840	198804	293928	376138	406064	312899	258330	423927
pmb2657	289.1	97.1	290.123	C10H18N4O6	[M-H]-	Argininosuccinic acid	Organic acids	Organic acids	2387-71-5	3	33819.2	28128.7	41381.6	41123.9	33254.9	36755.9	9	9	9	9	9	9	37091.6	25570.8	23525.6
mws0255	112.05	95	111.043	C4H5N3O	[M+H]+	Cytosine	Nucleotides and derivatives	Nucleotides and derivatives	71-30-7	3	41795.7	25710.7	21303.1	44282.9	26203.3	38648.9	31182.9	11036.3	20356.7	25231.9	29594.3	22418.5	34439.5	30600.6	20404
HX1352	177.053	89.0412	176.047	C10H8O3	[M+H]+	7-methoxycoumarin(ISO1)	Lignans and Coumarins	Coumarins	-	1	4.8808e+06	4.73847e+06	4.52567e+06	2.9396e+06	3.52807e+06	2.55757e+06	2.13339e+06	1.99456e+06	1.96776e+06	2.2559e+06	2.34178e+06	2.34951e+06	2.64847e+06	2.60137e+06	1.60557e+06
pme0170	217.13	158	216.122	C8H16N4O3	[M+H]+	N-Acetyl-L-Arginine	Amino acids and derivatives	Amino acids and derivatives	155-84-0	2	25373.1	9	10670.2	53288.4	14293.2	54895.7	45306.9	51662.3	87623.3	63829.3	65433.8	40183.8	30529.3	27677.1	44500.3
pmb2507	213.1	97	214.024	C5H11O7P	[M-H]-	2-Deoxyribose-1-phosphate	Nucleotides and derivatives	Nucleotides and derivatives	17210-42-3	3	30222.7	83501	62792.6	81955	47009.9	82999.1	47403.5	34098.4	99010.8	99285.5	156236	115685	82065.4	108067	63470.3
Lmhp012042	355.284	263.237	354.277	C21H38O4	[M+H]+	2-Linoleoylglycerol	Lipids	Glycerol ester	3443-82-1	1	19387.1	18110.7	19280.9	11928.5	7366.16	15094.8	7588.26	8376.67	9	6572.6	5622.44	9	13396.2	9506.36	16453.2
Jmbn004420	359.078	161.02	360.084	C18H16O8	[M-H]-	Rosmarinic acid	Phenolic acids	Phenolic acids	537-15-5	1	82395.9	101600	106967	33003.6	14481	47530.3	60278.5	17852.4	60272.4	92092.3	87260	28556.3	45234.3	78699.1	68442.6
Lmfn004235	359.077	161.024	360.084	C18H16O8	[M-H]-	Myricetin-3,7,3'-trimethyl ether	Flavonoids	Flavonols	-	1	82395.9	101600	106967	33003.6	14481	47530.3	60278.5	17852.4	60272.4	92092.3	87260	28556.3	45234.3	78699.1	68442.6
pmp000253	207.102	119.085	224.093	C12H16O4	[M-H2O+H]+	Senkyunolide H	Others	Lactones	94596-27-7	3	32879.9	27577.9	9	50411.5	66983	21606.4	86753.3	76503	60799.1	88378.5	89469.5	77626.1	51316.5	30937.2	51998.5
MWSmce116	252.104	136.061	251.102	C10H13N5O3	[M+H]+	5'-Deoxyadenosine	Nucleotides and derivatives	Nucleotides and derivatives	4754-39-6	1	111212	34820.3	75522.2	41978.3	48615.1	42363.5	60916.5	51507.8	35001.8	17725.8	32844	18446.2	33125.4	52222.3	34175
Hmcp002207	479.118	317.06	478.111	C22H22O12	[M+H]+	Isorhamnetin-7-O-glucoside (Brassicin)*	Flavonoids	Flavonols	6743-96-0	3	86966	89019.9	115219	46992.2	42904.3	52193.1	53274.4	55860.8	44564.5	47336.5	42481.5	31491.9	44549.8	76409.2	56808.5
Lmhp010514	506.324	365.305	505.317	C25H48NO7P	[M+H]+	LysoPE 20:2(2n isomer)	Lipids	LPE	-	1	22167.8	17622.9	27107.6	11451.8	12629.2	10869.8	16484.9	17387.1	18210	12721.2	9798.8	7595.49	26128.5	15140.9	19701.2
MWS0552	239.202	223.026	240.209	C15H28O2	[M-H]-	Cis-10-Pentadecenoic Acid(C15: 1)	Lipids	Free fatty acids	84743-29-3	3	1.225e+06	1.70609e+06	771611	1.04851e+06	6.65743e+06	2.17722e+06	2.39749e+06	2.47293e+06	1.29298e+06	1.4719e+06	1.51384e+06	2.58821e+06	2.90321e+06	2.66513e+06	1.66624e+06
pme2651	742.1	620.1	743.076	C21H28N7O17P3	[M-H]-	NADP (Nicotinamide adenine dinucleotide phosphate)	Nucleotides and derivatives	Nucleotides and derivatives	53-59-8	3	171003	161821	185249	133374	242408	155790	159280	132529	166228	178965	86253.5	156358	151528	153113	238073
mws1155	181.072	101.02	182.079	C6H14O6	[M-H]-	D-Mannitol	Others	Saccharides	69-65-8	3	22292.2	14287.4	28570.9	9	9	9	9	9	9	6477.59	8137.45	7794.9	11041.1	6598.61	7688.56
Zmpn008194	471.348	471.348	472.355	C30H48O4	[M-H]-	Corosolic acid	Terpenoids	Triterpene	4547-24-4	3	4.36154e+06	4.42538e+06	4.42834e+06	4.76727e+06	4.61408e+06	4.53235e+06	3.09202e+06	3.6186e+06	3.46024e+06	1.495e+06	1.77182e+06	1.53136e+06	4.2955e+06	3.18449e+06	2.48143e+06
mws0884	328.045	134.2	329.053	C10H12N5O6P	[M-H]-	Cyclic 3',5'-Adenylic acid	Nucleotides and derivatives	Nucleotides and derivatives	60-92-4	3	48674.3	16559.5	18072.5	58267.6	55494.5	57822.1	30143.3	21639	28766.4	12647.4	16037.9	11351.7	33852.4	34871	20228.7
Lmmn000214	487.167	341.108	488.174	C18H32O15	[M-H]-	Solatriose	Others	Saccharides	528-40-5	3	6493.89	7230.48	4717.55	3950.63	5325.32	9432.05	1951.65	1316.24	1951.65	3951.95	5924.63	11041.1	3318.98	2679.01	4608.63
mws0437	151.061	71	152.069	C5H12O5	[M-H]-	D-Arabitol*	Others	Saccharides	488-82-4	3	15916	24026.1	16579	11690.4	9	5266.63	9	9	9	6583.95	9	8556.63	10250.6	7240.63	5924.63
mws0213	151.061	71	152.069	C5H12O5	[M-H]-	Ribitol*	Others	Saccharides	488-81-3	3	15916	24026.1	16579	11690.4	9	5266.63	9	9	9	6583.95	9	8556.63	10250.6	7240.63	5924.63
HJN041	451.124	289.072	452.131	C21H24O11	[M-H]-	Epicatechin glucoside	Flavonoids	Flavanols	-	3	69303.5	44954.7	61329	9	9	9	33567.9	18215.4	23208.9	9	9	9	46310.3	36546.2	25612.6
MWSmce419	973.5	469.155	974.509	C48H78O20	[M-H]-	Asiaticoside B*	Terpenoids	Triterpene Saponin	125265-68-1	1	1.97319e+06	2.14039e+06	2.31908e+06	1.28577e+06	1.59319e+06	1.07006e+06	1.10329e+06	1.29492e+06	1.56706e+06	1.89596e+06	1.75632e+06	1.58245e+06	2.35154e+06	1.99022e+06	1.28824e+06
pme1712	275	257	276.132	C11H20N2O6	[M-H]-	L-Saccharopine	Amino acids and derivatives	Amino acids and derivatives	997-68-2	3	11354.4	9	7895.76	12654.6	12326.5	9949.76	13531.2	19722.7	9844.48	17925	26768	21185.5	17684.8	10037.2	12403.3
pmf0138	179.056	59	180.063	C6H12O6	[M-H]-	D-Mannose	Others	Saccharides	3458-28-4	3	166759	196050	165471	67776.6	50669.9	34618.4	9	9	9	9	9	9	77913.9	48694.6	90487.2
Zmgn000217	129.019	85.0298	130.027	C5H6O4	[M-H]-	Methylenesuccinic acid	Organic acids	Organic acids	97-65-4	3	87708.6	97140.3	82999.1	31361	39975.8	33865.9	17330.1	31506.9	16239.9	16370	34567.9	25391.9	29307.6	54570.3	45492.9
mws0875	179.048	76	178.041	C5H10N2O3S	[M+H]+	L-Cysteinyl-L-glycine	Amino acids and derivatives	Amino acids and derivatives	19246-18-5	3	10887.5	9833.63	12785.9	12412.5	9301.3	14250.5	8747.4	13068.5	11479.1	10512.2	14800.3	24196.4	18137.2	21652.4	11525.7
pme3163	289	97	290.04	C7H15O10P	[M-H]-	D-Sedoheptuiose 7-phosphate	Others	Saccharides	2646-35-7	3	1.25557e+06	1.6446e+06	1.39836e+06	1.28677e+06	1.86007e+06	1.5475e+06	1.43891e+06	1.17109e+06	1.13217e+06	1.7146e+06	944695	3.43812e+06	1.05246e+06	1.74647e+06	1.0832e+06
pme1974	87.0088	43	88.016	C3H4O3	[M-H]-	Pyruvic acid	Organic acids	Organic acids	127-17-3	3	74753.8	66644.5	61201.6	96907.6	63138.8	110249	64088.3	61604	62905.5	41031.2	52274.7	58883.7	59678.8	99746.1	112786
pme0500	503.162	323	504.169	C18H32O16	[M-H]-	D-Melezitose	Others	Saccharides	597-12-6	1	509366	440659	345379	425511	214333	309886	271594	183028	251743	194681	295979	319101	241806	318353	449296
Zmyn000110	258.039	78.9583	259.046	C6H14NO8P	[M-H]-	D-Glucosamine 1-phosphate	Others	Saccharides	2152-75-2	3	13394.2	10348.9	15431.2	18457.4	25395.4	23973	9	9	9	34526	54369.4	53876.7	30119.4	19837.6	38106.2
Hmln002199	505.101	300.033	506.107	C23H22O13	[M-H]-	Quercetin-3-O-(6''-O-acetyl)galactoside	Flavonoids	Flavonols	-	1	127385	149941	190360	116608	103574	64456.6	168668	115358	97685.3	69805.4	64364.8	53937.2	74076.2	112466	61987.8
pmd0153	409.236	152.996	410.243	C19H39O7P	[M-H]-	LysoPA 16:0	Lipids	Glycerol ester	22002-85-3	3	13638.4	13887.1	15108.6	10536.8	10579.8	10714.7	14214.1	12548.9	12665.7	12005.2	9431.11	12729.3	10775.7	10594.3	5704.83
pmb3000	503.12	341.1	504.127	C24H24O12	[M-H]-	Chrysoeriol-7-O-(6''-acetyl)glucoside	Flavonoids	Flavones	-	3	14430	9899.23	8546.91	9	9	9	9	9	9	15166.3	9	7914.6	8585.28	10533.8	15831.6
pmp000236	565.155	367.1	564.148	C26H28O14	[M+H]+	Isovitexin-8-O-xyloside	Flavonoids	Flavones	-	3	5036.03	6033.92	9	8193.28	32580.1	18021.4	34413.5	34048.6	40495.8	24707.8	21453.4	22887.3	20568	30558.8	16458.2
Zmpn000095	261.038	78.9588	262.045	C6H15O9P	[M-H]-	Sorbitol-6-phosphate	Others	Saccharides	20479-58-7	3	14143.6	22383	12560.7	14143.6	11067.5	14632.1	28340.6	13974.9	24159.3	34943	25860.7	30562.3	38437.3	23287.1	22316.9
mws0180	153.019	109.029	154.027	C7H6O4	[M-H]-	2,5-Dihydroxybenzoic acid; Gentisic Acid*	Phenolic acids	Phenolic acids	490-79-9	3	96428.2	64509.6	98760.3	84631.9	91847.1	152378	109615	67983.5	105192	124324	66663.6	104822	128598	65058.5	111371
mws0183	153.019	109.029	154.027	C7H6O4	[M-H]-	3,4-Dihydroxybenzoic acid (Protocatechuic acid)*	Phenolic acids	Phenolic acids	99-50-3	3	96428.2	64509.6	98760.3	84631.9	91847.1	152378	109615	67983.5	105192	124324	66663.6	104822	128598	65058.5	111371
mws0639	153.019	109.029	154.027	C7H6O4	[M-H]-	2,3-Dihydroxybenzoic Acid*	Phenolic acids	Phenolic acids	303-38-8	3	96428.2	64509.6	98760.3	84631.9	91847.1	152378	109615	67983.5	105192	124324	66663.6	104822	128598	65058.5	111371
Zmhn002301	325.093	163.039	326.1	C15H18O8	[M-H]-	p-Coumaric acid-4-O-glucoside*	Phenolic acids	Phenolic acids	117405-48-8	2	9	9	9	9	9	9	18698.7	9	29851.7	28690.6	11119.9	28318	17165.8	12223.1	23634.5
pmn001419	325.093	163.04	326.1	C15H18O8	[M-H]-	1-O-p-Coumaroyl-β-D-glucose*	Phenolic acids	Phenolic acids	7139-64-2	2	9	9	9	9	9	9	18698.7	9	29851.7	28690.6	11119.9	28318	17165.8	12223.1	23634.5
Lmbn006152	279.233	59.0133	280.24	C18H32O2	[M-H]-	(9Z,11E)-Octadecadienoic acid	Lipids	Free fatty acids	2540-56-9	3	13873.1	8273.83	15519.5	13187.6	11121.4	18847.4	11527.9	7805.83	7101.8	16669.3	7570.32	3791.24	18521	9489.42	13344.5
mws0025	125.024	79.0226	126.032	C6H6O3	[M-H]-	Pyrogallol	Phenolic acids	Phenolic acids	87-66-1	3	26898.4	24153.1	8339.97	22110.2	19131.9	37075.7	14516.5	34426.4	24805.8	20304.4	29467.9	30047.8	24214.8	31058	15465.9
pme2237	181.072	101	182.079	C6H14O6	[M-H]-	Dulcitol	Others	Saccharides	608-66-2	3	36906.8	36914	32466.4	9	9	9	9	9	9	8557.95	9872.63	8329.06	15374.6	29955.1	30518.6
mws0179	367.103	190.9	368.111	C17H20O9	[M-H]-	Chlorogenic acid methyl ester	Phenolic acids	Phenolic acids	29708-87-0	2	1.8214e+07	16513330	1.66427e+07	9.38062e+06	9.94157e+06	1.07739e+07	4.83313e+06	5.17875e+06	4.34903e+06	8.49265e+06	4.11008e+06	6.43116e+06	5.52793e+06	1.07691e+07	7.16885e+06
pmn001423	385.187	223.13	386.194	C19H30O8	[M-H]-	Roseoside	Others	Ketone compounds	54835-70-0	3	26560.8	40279.6	38999.9	36476.1	41848.6	31794.3	39839.8	43114.1	37369.8	61298.8	46730.8	37881.9	66317.1	49056.6	32166.8
pmb2654	460.1	117.9	461.153	C19H27NO12	[M-H]-	Anthranilate-1-O-Sophoroside	Phenolic acids	Phenolic acids	-	3	13927	22374.6	22546	40447	38775.7	22554.5	39135.7	25861	29176	35535.9	42436	70408.6	26880.7	45479	56380.2
mws2186	435.092	303	434.085	C20H18O11	[M+H]+	Avicularin(Quercetin-3-O-α-L-arabinofuranoside)	Flavonoids	Flavonols	572-30-5	3	26990	16971	35473	17715	17602.3	5428.37	9327.11	13117.8	17523.2	12326.8	9432.56	3083.08	13012.4	16062.2	7654.37
pme1119	269.088	137	268.081	C10H12N4O5	[M+H]+	Inosine	Nucleotides and derivatives	Nucleotides and derivatives	58-63-9	3	28153	47888.3	33336.9	26813.3	44027.7	18145.3	15783	12638.2	27039.5	31103.5	12859.6	8608.65	32887.5	15765.6	25077.9
mws1015	339.072	177.019	340.079	C15H16O9	[M-H]-	Esculin (6,7-Dihydroxycoumarin-6-O-glucoside)*	Lignans and Coumarins	Coumarins	531-75-9	3	12808.1	9	12006.6	9	9	9	37913.1	35214	33508.4	49216.4	73760.3	81581.9	44305	29049.9	22580
Wmzn000227	145.062	109.041	146.058	C6H10O4	[M-H]-	2,2-Dimethylsuccinic acid	Organic acids	Organic acids	597-43-3	3	18178	20533.7	20262.5	11983.3	8010.46	6408.46	4604.78	5060.32	11613.4	3117.49	7851.51	6617	8543.68	11155.3	17079.5
Lmpp003228	641.152	317.067	641.15	C31H29O15+	[M]+	Petunidin-3-O-(6''-O-caffeoyl)glucoside	Flavonoids	Anthocyanidins	-	3	36715.5	44145.1	49708.4	24532.3	28925	45055.8	35067.1	32370.6	19888.8	34346.8	36154	32707.3	19428.7	39468.8	41358.9
HJN055	435.13	273.077	436.136	C21H24O10	[M-H]-	Dihydrocharcone-4'-O-glucoside	Flavonoids	Chalcones	-	1	13616	10972.7	17795.9	9068.83	10942.4	2023.07	9	9	9	9	9	9	14295.3	6575.38	10899
pmb3074	337.093	191.05	338.1	C16H18O8	[M-H]-	5-O-p-Coumaroylquinic acid*	Phenolic acids	Phenolic acids	1899-30-5	1	1.54832e+06	523638	1.30325e+06	403632	292277	401271	217765	393557	237321	803733	653911	736112	707040	314447	609010
MWSmce322	411.179	355.126	410.173	C24H26O6	[M+H]+	alpha-Mangostin	Flavonoids	Other Flavonoids	6147-11-1	2	16485.7	15440.9	19577	28168.4	32205.9	30785.7	15379.5	49340.6	46443.7	55451.1	54354.5	29855.3	16401.8	37998.3	34895.4
mws1593	665.215	161	666.222	C24H42O21	[M-H]-	D-Maltotetraose	Others	Saccharides	34612-38-9	3	22541.2	31646.8	16729.1	33200.8	18152.2	23613.3	22278.7	11938	15274.5	18195.9	22542.9	16951.1	10469.5	24550.9	21224.1
Zmzn000078	168.988	78.9583	169.998	C3H7O6P	[M-H]-	Dihydroxyacetone phosphate	Others	Saccharides	57-04-5	3	28098.2	25816.4	38361.5	23634.9	21960.7	28847.7	24776.8	66172	56720.5	27054	42044.3	31616.5	61226.6	27311.2	41007.1
MWS0813	128.036	82.0295	129.043	C5H7NO3	[M-H]-	5-Oxoproline*	Amino acids and derivatives	Amino acids and derivatives	149-87-1	3	38593.1	25184.2	16892	3857.07	9	5906.2	9	4548.12	2301.62	783.129	9	8511.74	12019.3	5637.79	7172.89
mws0263	128.035	82.0298	129.043	C5H7NO3	[M-H]-	5-Oxo-L-Proline*	Amino acids and derivatives	Amino acids and derivatives	98-79-3	3	38593.1	25184.2	16892	3857.07	9	5906.2	9	4548.12	2301.62	783.129	9	8511.74	12019.3	5637.79	7172.89
Lmhp009773	515.322	261.221	514.314	C27H46O9	[M+H]+	1-α-Linolenoyl-glycerol-3-O-glucoside*	Lipids	Glycerol ester	-	1	44682	19676.2	45887.1	9	9	9	63440.4	48101	27406.2	90818.3	73207.7	86950	57761.7	59525.2	112758
mws1346	162.076	98	161.069	C6H11NO4	[M+H]+	DL-2-Aminoadipic acid	Alkaloids	Alkaloids	542-32-5	3	160623	157120	176376	74567.9	61710.1	66842.3	39211.9	25550.6	31974.4	23201.7	11164.6	34887.6	29789	74594.7	60334.2
Lsjp211240	123.052	80.0504	122.048	C6H6N2O	[M+H]+	Nicotinamide	Others	Vitamin	98-92-0	1	828367	913273	412575	716834	1.62864e+06	1.53876e+06	1.27632e+06	1.16819e+06	495862	1.85933e+06	1.04269e+06	2.18321e+06	697194	1.43341e+06	756928
Lmhp010573	517.337	263.237	516.33	C27H48O9	[M+H]+	1-Linoleoylglycerol-3-O-glucoside	Lipids	Glycerol ester	-	2	12446.1	7712.56	7925.49	7498.8	12148.6	14228.9	9965.35	13214.9	10644.5	8960.44	16414.9	13059.2	18599.2	7853.88	20393.4
pmf0348	187.134	97	188.141	C10H20O3	[M-H]-	2,6-Dimethyl-7-octene-2,3,6-triol	Others	Saccharides	73815-21-1	3	25804.8	26300	30765.3	57351.6	34567.4	48154.6	38617.5	43434.4	37600	29558.6	26099.7	25890.5	26523.6	9954.67	21489.5
Lbhp011919	427.085	179.033	426.08	C18H18O12	[M+H]+	Esculin 6'-Malonate	Lignans and Coumarins	Coumarins	-	2	39439.5	24645.9	29515.5	9	9	9	28057.1	33841.6	10388.3	27979.5	15581.3	9	28371.8	16158.3	12413.4
pme0295	146.081	86	145.074	C6H11NO3	[M+H]+	4-Acetamidobutyric acid	Organic acids	Organic acids	3025-96-5	3	122382	107773	223786	67487.5	135515	126262	32843	28248.6	63613.1	76362.3	72176.5	74313	120478	120043	46828.7
mws0438	151.061	59	152.069	C5H12O5	[M-H]-	L-Arabitol	Others	Saccharides	7643-75-6	3	39121	68434.6	29839	9	9	9	9	9	9	9	9	9	12339.6	4608.63	11690.4
pme0513	151.061	59	152.069	C5H12O5	[M-H]-	Xylitol	Others	Saccharides	87-99-0	3	39121	68434.6	29839	9	9	9	9	9	9	9	9	9	12339.6	4608.63	11690.4
Zmtn001661	315.106	153.019	316.116	C14H20O8	[M-H]-	Vanilloloside	Phenolic acids	Phenolic acids	74950-96-2	2	114814	44362.1	140052	187910	99134.6	173156	164454	131835	195227	107737	209963	111028	175754	129920	63752.5
Lmbn002072	159.066	97.0659	160.074	C7H12O4	[M-H]-	2-Propylsuccinic acid*	Organic acids	Organic acids	618-57-5	3	58783.1	48099.4	42241.1	23706.9	15233.4	20283.3	15224	8877.85	17202.8	14252.7	14715.3	12688.3	28483	18782.6	10736.8
Lhhp120817	479.156	231.103	478.147	C23H26O11	[M+H]+	Eugenol O-[3,4,5-Trihydroxybenzoyl-(->6)-b-D-glucopyranoside]	Others	Others	152041-15-1	3	50659.4	95363.2	109664	74672.4	67444.3	41107.4	9	9	9	9	9	9	91335.7	31944.2	81552.4
pme1014	445.3	341.3	444.303	C31H40O2	[M+H]+	Menatetrenone (Vitamin K2)	Others	Vitamin	11032-49-8	3	199887	113177	140526	155025	599999	155599	310390	324521	140400	379889	252204	354857	144694	155446	318276
pmb2228	538.387	184.073	537.379	C27H56NO7P	[M+H]+	LysoPC 19:0	Lipids	LPC	108273-88-7	3	40643.7	32239.5	21531.5	47961.5	33101.8	25938.2	25751.7	53103.5	45643	12853.3	13159.7	23964.8	39504.9	21343	16361.3
Lmzn006284	471.35	471.35	472.355	C30H48O4	[M-H]-	2α-Hydroxyursolic acid*	Terpenoids	Triterpene	-	1	937641	937700	991891	1.05143e+06	2.64835e+06	933905	859370	946434	855692	375784	395435	365711	822000	1.88767e+06	956751
MWS80007	311.223	249.221	312.23	C18H32O4	[M-H]-	13-Hydroperoxy-9Z,11E-octadecadienoic acid	Lipids	Free fatty acids	23017-93-8	3	14841.4	4734.12	13816.3	13382	14837.2	10959.4	3361.67	8244.29	7639.03	12360.6	6578.54	13930.6	3833.38	11117	10732.9
Lmbn005287	311.223	249.225	312.23	C18H32O4	[M-H]-	7S,8S-DiHODE; (9Z,12Z)-(7S,8S)-Dihydroxyoctadeca-9,12-dienoic acid	Lipids	Free fatty acids	143288-65-7	3	14841.4	4734.12	13816.3	13382	14837.2	10959.4	3361.67	8244.29	7639.03	12360.6	6578.54	13930.6	3833.38	11117	10732.9
Hmpn005101	451.123	289.07	452.131	C21H24O11	[M-H]-	Sieboldin	Flavonoids	Chalcones	18777-73-6	3	9	9	9	40604.4	47223.2	61880.8	67212	56238	74245.8	74567.5	81012	90393.7	27946.3	40426.3	71729.4
Lmbp000123	164.074	56.0495	163.067	C6H13NO2S	[M+H]+	L-Homomethionine	Amino acids and derivatives	Amino acids and derivatives	25148-30-5	3	9	9	9	9	31800	33784	65482	9	21389	9	147910	128692	57731.1	19188.8	55619.5
Zmhp003784	627.157	465.104	626.148	C27H30O17	[M+H]+	Rhodioflavonoside	Flavonoids	Flavonols	-	1	35451	25380.2	28255.1	20008.8	16495.7	15456.7	22438.7	22442.6	16284.6	14679.2	10796.1	17510.8	7375.42	11470.9	20008.8

## Sheet: Table S3
Table S3 The key precursors and downstream metabolites of triterpenoid saponin biosynthesis tentatively detected in the Centella asiatica at Four Leaf Growth Stages
Index	Q1 (Da)	Q3 (Da)	Molecular weight (Da)	Formula	Ionization model	Compounds	Class I	Class II	CAS	Level	JXC1_1	JXC1_2	JXC1_3	JXC2-1	JXC2-2	JXC2-3	JXC3-1	JXC3-2	JXC3-3	JXC4-1	JXC4-2	JXC4-3	QC01	QC02	QC03
Wmjp001948	247.041	131.972	246.006	C5H12O7P2	[M+H]+	IPP	Others	Others	-	1	9	9	9	9	9	9	116168	126381	120613	190929	193915	205877	87953.5	109568	80386
Wmjn000963	245.113	129.098	246.006	C5H12O7P2	[M-H]-	DMAPP	Others	Others	-	1	85447.4	81219.6	85969.5	125987	179111	113730	361034	422740	421628	352243	377933	362914	291856	211858	284905
Wmjn007463	425.216	220.147	426.386	C30H50O	[M-H]-	β-amyrin	Others	Others	-	1	325158	303992	311851	1.11043e+06	1.09285e+06	1.09283e+06	1.90844e+06	2.03845e+06	1.82035e+06	2.53287e+06	2.38147e+06	2.6448e+06	1.38069e+06	1.3599e+06	1.33093e+06
Smpn011792	471.34	471.34	472.355	C30H48O4	[M-H]-	2,3-Dihydroxy-12-ursen-28-oic acid	Terpenoids	Triterpene	-	2	2.3837e+06	2.47037e+06	2.26008e+06	2.92204e+06	2.56214e+06	2.25729e+06	1.93386e+06	2.10434e+06	2.3544e+06	861093	813168	900943	1.98001e+06	1.97649e+06	1.89621e+06
Hmbn005207	471.351	471.351	472.355	C30H48O4	[M-H]-	Hederagenin	Terpenoids	Triterpene	465-99-6	1	2.34852e+06	2.6159e+06	2.36334e+06	3.15406e+06	2.6974e+06	2.81568e+06	2.29456e+06	2.08743e+06	2.14982e+06	1.00438e+06	1.11536e+06	1.14288e+06	2.05307e+06	2.08811e+06	1.97111e+06
Smpn009230	487.34	487.34	488.35	C30H48O5	[M-H]-	2α,3α,23-trihydroxyolean-12-en-28-oic acid	Terpenoids	Triterpene	-	3	8.97898e+07	8.93231e+07	8.92423e+07	8.51262e+07	9.3225e+07	8.84398e+07	7.8944e+07	7.90247e+07	7.99976e+07	5.84788e+07	6.02179e+07	5.95291e+07	7.98823e+07	7.71321e+07	8.20524e+07
Zjmp102702	489.357	407.33	488.35	C30H48O5	[M+H]+	Arjunolic acid(iso-1)	Terpenoids	Triterpene	-	2	144237	125554	125024	124413	126332	132328	106067	109358	110000	70014.3	71067.4	70935.9	106198	109752	113124
MWSmce425	503.339	437.304	504.345	C30H48O6	[M-H]-	Madecassic acid	Terpenoids	Triterpene	18449-41-7	1	7213.34	4204.1	5639.95	4859.81	8665.62	3547.13	2729.99	5150.71	6214.78	2133.94	5193.95	3259.97	9489.47	8950.23	9669.74
Hmjn008136	469.333	469.333	470.34	C30H46O4	[M-H]-	Camaldulenic acid	Terpenoids	Triterpene	71850-15-2	3	68978.3	81050.3	75926.1	125705	103220	113797	335406	317213	291705	80987.9	91483.6	94696.6	139400	127752	130639
Lmzn006795	453.339	453.34	454.345	C30H46O3	[M-H]-	Ursonic acid	Terpenoids	Triterpene	6246-46-4	3	281916	258734	304006	218101	212199	216120	276653	190594	196310	249388	254104	239791	175351	193386	185997
pmp000263	455.352	409.346	454.345	C30H46O3	[M+H]+	Sanguisorbigenin	Terpenoids	Triterpene	-	2	222572	204481	188347	202723	216268	208113	148327	153058	157165	72353.2	63817.5	72864.8	157481	173901	163711
Lmqn012798	453.337	453.337	454.345	C30H46O3	[M-H]-	Urs-12(13)-en-3-one-28-oic acid	Terpenoids	Triterpene	-	3	194754	192956	211465	150170	145411	146914	156743	131592	123499	170336	174588	164142	111948	121287	108622
Hmjp003725	505.352	469.331	504.346	C30H48O6	[M+H]+	Isothankunic acid	Terpenoids	Triterpene	22882-19-5	1	433660	437883	407071	361305	374808	385163	252732	262622	240600	106078	99873.6	102637	296699	264058	286305
pmn001427	471.348	471.24	472.355	C30H48O4	[M-H]-	Jujubogenin	Terpenoids	Triterpene	54815-36-0	2	2.7332e+06	2.88207e+06	2.81623e+06	3.08545e+06	3.1712e+06	3.01571e+06	2.55587e+06	2.50956e+06	2.50621e+06	1.07638e+06	1.2854e+06	1.1843e+06	2.16083e+06	2.39518e+06	2.16931e+06
zjmp120213	471.345	435.325	470.34	C30H46O4	[M+H]+	4-Epihederagonic acid	Terpenoids	Triterpene	-	2	391163	357735	353572	238526	242207	250022	195563	247082	237956	284208	227057	288513	281192	248806	275403
pmp000327	513.357	435.32	512.35	C32H48O5	[M+H]+	3β-Hydroxy-16-O-Acetyl-dehydrotrametenolic acid	Terpenoids	Triterpene	-	2	39521.1	39465	41549.8	29118.8	34741.3	34355.8	11461.4	23753.3	26400.2	9	9	9	25986.5	28674.6	29690.3
pmn001705	471.348	471.35	472.355	C30H48O4	[M-H]-	3,24-Dihydroxy-17,21-semiacetal-12(13)oleanolic fruit	Terpenoids	Triterpene	-	3	1.85435e+06	1.80569e+06	1.78375e+06	1.64822e+06	1.92491e+06	1.83141e+06	1.48976e+06	1.73347e+06	1.60615e+06	687847	789596	730100	1.37942e+06	1.40181e+06	1.23296e+06
Lmzn006169	471.35	471.35	472.355	C30H48O4	[M-H]-	Pomolic acid	Terpenoids	Triterpene	13849-91-7	1	1.8593e+06	1.88209e+06	1.83966e+06	1.83111e+06	1.80772e+06	1.74922e+06	1.26709e+06	1.34441e+06	1.25118e+06	458178	581588	597769	1.46551e+06	1.33594e+06	1.26694e+06
Cmcp006262	505.35	423.328	504.345	C30H48O6	[M+H]+	Roxburic Acid	Terpenoids	Triterpene	108657-25-6	2	100207	104473	109980	107372	109153	95781.6	76842.4	79637.2	80276.1	9617.21	37103	37762.3	72744.6	75698.7	84969.9
Hmjn003948	487.354	487.354	488.35	C30H48O5	[M-H]-	Madasiatic acid	Terpenoids	Triterpene	26532-66-1	1	7.98465e+07	8.24189e+07	8.11732e+07	8.23273e+07	8.00808e+07	7.35994e+07	7.40923e+07	7.32521e+07	6.89397e+07	6.03012e+07	5.99372e+07	5.69703e+07	6.85261e+07	8.09701e+07	7.82963e+07
mws1610	471.348	471.348	472.355	C30H48O4	[M-H]-	Maslinic acid	Terpenoids	Triterpene	4373-41-5	2	1.23897e+06	1.16953e+06	1.18539e+06	877492	1.0822e+06	1.22497e+06	894292	860910	900874	290540	296727	329932	802943	947522	951668
Lmmn009932	469.369	469.369	470.376	C31H50O3	[M-H]-	Ambolic acid	Terpenoids	Triterpene	13878-93-8	3	3635.69	4095.24	4292.28	3831.27	3161.84	9	4138.61	9	3398.2	2923.22	3607.75	3774.04	3023.08	2867.34	3466.81
Lmsn011015	485.327	455.317	486.334	C30H46O5	[M-H]-	1-Oxo-Siaresinolic acid	Terpenoids	Triterpene	-	1	42783	44111	44806	79280.2	78119.6	82492.1	351663	345945	347050	44931.2	55200.9	38210.4	130234	158136	152226
Lmsn011201	485.327	455.317	486.334	C30H46O5	[M-H]-	Swinhoeic acid	Terpenoids	Triterpene	-	2	42783	44111	44806	79280.2	78119.6	82492.1	351663	345945	347050	44931.2	55200.9	38210.4	130234	158136	152226
pmp000441	471.347	453.336	470.34	C30H46O4	[M+H]+	11-Keto-ursolic acid	Terpenoids	Triterpene	105870-59-5	3	26094.7	14452.5	18862.8	79294.1	69254.8	72798.7	61292	52271.1	51911.3	9	9	9	50301	48542.5	58844.6
HJN110	455.359	455.359	456.36	C30H48O3	[M-H]-	Betulinic acid	Terpenoids	Triterpene	472-15-1	3	92434.8	82258.1	118934	51167.1	64018.1	64093.9	42076.4	51554.5	40232.2	64325.3	65436.3	70343.3	73579.5	59602.5	72744.7
Cmcp007058	505.351	451.32	504.345	C30H48O6	[M+H]+	1α,2β,3β,19α-Tetrahydroxyurs-12-en-28-oic acid	Terpenoids	Triterpene	-	3	70532.1	74518.8	70341.5	73885.3	68338	61958.4	47161.8	46920.1	8854.42	18789.9	17770.6	16548.8	47872.1	49505	58964.4
Zmjn014062	455.35	455.35	456.36	C30H48O3	[M-H]-	(23S)-3β-hydroxydammara-21-oic acid 21,23-lactone	Terpenoids	Triterpene	-	3	9	35821.5	29822.1	25395.8	23797.1	23031.8	16343.1	17060.1	24990.2	29636.4	25372	30680.9	29851.5	27196.2	23630
pmn001706	471.348	471.35	472.355	C30H48O4	[M-H]-	2-Hydroxyoleanolic acid*	Terpenoids	Triterpene	26707-60-8	1	638024	504508	524703	636628	621302	543065	423870	440158	427928	187866	190289	200103	470831	539448	423945
zjmp120214	471.345	435.325	470.34	C30H46O4	[M+H]+	22-Hydroxy-oleanonic acid	Terpenoids	Triterpene	-	2	145400	156548	166628	80188.8	80525.4	71249.6	81098.5	85190.9	77696.7	92724.3	93423.1	94588.7	91192.6	98423.3	120176
mws4053	455.353	455.353	456.36	C30H48O3	[M-H]-	Ursolic acid	Terpenoids	Triterpene	77-52-1	3	9	9	9	25292.8	19312.9	27634.3	9293.06	17173	18762.5	21884	29343.9	31672.9	26940.8	21532.1	20591.5
mws1389	455.353	455.353	456.36	C30H48O3	[M-H]-	Oleanolic acid	Terpenoids	Triterpene	508-02-1	3	152458	135000	86780.1	66262.6	62612.7	61950.7	46281.1	50668.6	41679.4	67607.1	52354.4	71013.2	77803.7	56384.3	73769.2
Ymjm000099	453.335	201.165	452.329	C30H44O3	[M+H]+	3-Oxooleana-11,13(18)-dien-28-oic acid	Terpenoids	Triterpene	-	1	2.72612e+06	1.97739e+06	2.59155e+06	3.81341e+06	1.21851e+06	2.37272e+06	3.32043e+06	1.16424e+06	3.01213e+06	828217	1.23623e+06	1.97491e+06	3.18734e+06	3.32984e+06	2.40188e+06
Zmpn008194	471.348	471.348	472.355	C30H48O4	[M-H]-	Corosolic acid	Terpenoids	Triterpene	4547-24-4	3	4.36154e+06	4.42538e+06	4.42834e+06	4.76727e+06	4.61408e+06	4.53235e+06	3.09202e+06	3.6186e+06	3.46024e+06	1.495e+06	1.77182e+06	1.53136e+06	4.2955e+06	3.18449e+06	2.48143e+06
Lmzn006284	471.35	471.35	472.355	C30H48O4	[M-H]-	2α-Hydroxyursolic acid*	Terpenoids	Triterpene	-	1	937641	937700	991891	1.05143e+06	2.64835e+06	933905	859370	946434	855692	375784	395435	365711	822000	1.88767e+06	956751
Lmjp102006	959.521	453.335	958.514	C48H78O19	[M+H]+	Centellasaponin C*	Terpenoids	Triterpene Saponin	-	1	6.52024e+06	5.26401e+06	5.71647e+06	3.35019e+06	3.74349e+06	3.28776e+06	2.99494e+06	2.75653e+06	3.13693e+06	3.60606e+06	3.57521e+06	3.59662e+06	3.84979e+06	3.97216e+06	3.9342e+06
Hmjp102516	959.522	797.469	958.513	C48H78O19	[M+H]+	Centellasaponin D	Terpenoids	Triterpene Saponin	-	1	1.73568e+06	1.89472e+06	1.78319e+06	1.16274e+06	1.12913e+06	1.12801e+06	1.0995e+06	1.06343e+06	1.08396e+06	1.29618e+06	1.21744e+06	1.13476e+06	1.26675e+06	1.29867e+06	1.30884e+06
Lmjp102005	959.521	453.339	958.514	C48H78O19	[M+H]+	Centellasaponin A*	Terpenoids	Triterpene Saponin	-	1	7.35616e+06	7.39635e+06	7.59227e+06	4.63757e+06	4.42944e+06	4.75578e+06	4.39592e+06	4.25244e+06	4.00799e+06	4.46255e+06	4.74579e+06	4.53239e+06	5.13848e+06	5.06507e+06	5.31003e+06
Lmjp102008	829.458	451.322	828.451	C42H68O16	[M+H]+	Centellasaponin B	Terpenoids	Triterpene Saponin	-	2	299206	294958	318659	111992	138054	127492	124888	114951	157612	169600	148906	177190	191674	180942	197598
Hmjp002325	957.507	487.343	956.497	C48H76O19	[M+H]+	Centelloside E	Terpenoids	Triterpene Saponin	-	1	2.83061e+06	2.97128e+06	2.8835e+06	1.29377e+06	1.40145e+06	1364357	1315211	1.16505e+06	1.22932e+06	1.48726e+06	1.32974e+06	1.42621e+06	1888609	1.72541e+06	1742633
Lmmn004491	987.485	987.49	988.488	C48H76O21	[M-H]-	Medicagenic acid-3-O-glucosyl-(1,6)-glucosyl-(1,3)-glucoside	Terpenoids	Triterpene Saponin	37838-43-0	2	32880.8	32414.4	35954	29924.5	27979.7	29714.1	49512.7	50003.8	48230.9	52279.3	62890.8	60803.1	43453.8	48467.7	46992.2
Lhmp091613	975.519	439.354	974.509	C48H78O20	[M+H]+	Dihydrocalyx saponin glucuronic acid glucose rhamnoside	Terpenoids	Triterpene Saponin	-	2	366835	379758	359780	145364	183833	176261	156919	94725.9	79043.3	232224	139832	219462	194735	196990	219165
Cmcp006013	651.403	453.335	650.403	C36H58O10	[M+H]+	Kajiichigoside F1(Euscaphic acid 28-O-β-D-glucopyranoside)	Terpenoids	Triterpene Saponin	95298-47-8	2	35143.9	36193.8	37123.3	18354.9	18304.5	17350.1	16746.8	17176.4	15090.3	17390.9	19666.7	20121.1	21216	19462.6	18047.1
Zmcn005010	1041.54	571.372	1042.53	C52H82O21	[M-H]-	3-O-Ara-Oleanolic acid-20(29)-ene-28-O-glc-glc-rha	Terpenoids	Triterpene Saponin	-	1	47901.7	61768.3	63297.3	18338	21623.3	16325.6	17917.8	19869.1	16010.9	13483.7	11791	12473.2	26222	30654.9	26643.6
Zmcp102709	797.465	489.357	796.461	C42H68O14	[M+H]+	Saikosaponin L	Terpenoids	Triterpene Saponin	-	1	25405.4	61917.9	53516.6	13869.2	19164	8021.72	16063.7	18959.9	22203.1	26451.7	20273.3	20278.9	25384.8	29844.1	31227.5
pmf0432	959.521	635.4	958.514	C48H78O19	[M+H]+	Asiaticoside	Terpenoids	Triterpene Saponin	16830-15-2	1	3.0946e+06	2.93781e+06	3.22999e+06	1.81028e+06	2.03211e+06	1.74841e+06	1.58857e+06	1.53149e+06	1.57156e+06	1.99615e+06	1.90902e+06	1.75024e+06	2.09128e+06	2.04902e+06	1.69732e+06
MWSmce022	973.506	469.157	974.509	C48H78O20	[M-H]-	Asiaticoside A (Madecassoside)*	Terpenoids	Triterpene Saponin	34540-22-2	1	2.49139e+06	1.53347e+06	2.23443e+06	1.3017e+06	1.28221e+06	1.09962e+06	1.09499e+06	1.69859e+06	1.35973e+06	1.24037e+06	1.00505e+06	1.22427e+06	1.60026e+06	1.3035e+06	1.6336e+06
Lmmn005092	955.461	955.461	956.462	C47H72O20	[M-H]-	Medicagenic acid-3-O-glucuronide-28-O-rhamnosyl(1,2)-arabinoside	Terpenoids	Triterpene Saponin	-	2	812615	637687	787648	291682	339430	338704	270090	305393	269385	508287	472067	490772	376213	417915	505937
MWSmce419	973.5	469.155	974.509	C48H78O20	[M-H]-	Asiaticoside B*	Terpenoids	Triterpene Saponin	125265-68-1	1	1.97319e+06	2.14039e+06	2.31908e+06	1.28577e+06	1.59319e+06	1.07006e+06	1.10329e+06	1.29492e+06	1.56706e+06	1.89596e+06	1.75632e+06	1.58245e+06	2.35154e+06	1.99022e+06	1.28824e+06

## Sheet: Table S4
Table S4 The differentially accumulated triterpenes and triterpene saponin between different leaf growth stages
Index	Q1 (Da)	Q3 (Da)	Molecular weight (Da)	Formula	Ionization model	Compounds	Class I	Class II	CAS	Level	JXC1_1	JXC1_2	JXC1_3	JXC2-1	JXC2-2	JXC2-3	JXC3-1	JXC3-2	JXC3-3	JXC4-1	JXC4-2	JXC4-3	QC01	QC02	QC03
Smpn011792	471.34	471.34	472.355	C30H48O4	[M-H]-	2,3-Dihydroxy-12-ursen-28-oic acid	Terpenoids	Triterpene	-	2	2.3837e+06	2.47037e+06	2.26008e+06	2.92204e+06	2.56214e+06	2.25729e+06	1.93386e+06	2.10434e+06	2.3544e+06	861093	813168	900943	1.98001e+06	1.97649e+06	1.89621e+06
Hmbn005207	471.351	471.351	472.355	C30H48O4	[M-H]-	Hederagenin	Terpenoids	Triterpene	465-99-6	1	2.34852e+06	2.6159e+06	2.36334e+06	3.15406e+06	2.6974e+06	2.81568e+06	2.29456e+06	2.08743e+06	2.14982e+06	1.00438e+06	1.11536e+06	1.14288e+06	2.05307e+06	2.08811e+06	1.97111e+06
Hmjn008136	469.333	469.333	470.34	C30H46O4	[M-H]-	Camaldulenic acid	Terpenoids	Triterpene	71850-15-2	3	68978.3	81050.3	75926.1	125705	103220	113797	335406	317213	291705	80987.9	91483.6	94696.6	139400	127752	130639
pmp000263	455.352	409.346	454.345	C30H46O3	[M+H]+	Sanguisorbigenin	Terpenoids	Triterpene	-	2	222572	204481	188347	202723	216268	208113	148327	153058	157165	72353.2	63817.5	72864.8	157481	173901	163711
Hmjp003725	505.352	469.331	504.346	C30H48O6	[M+H]+	Isothankunic acid	Terpenoids	Triterpene	22882-19-5	1	433660	437883	407071	361305	374808	385163	252732	262622	240600	106078	99873.6	102637	296699	264058	286305
pmn001427	471.348	471.24	472.355	C30H48O4	[M-H]-	Jujubogenin	Terpenoids	Triterpene	54815-36-0	2	2.7332e+06	2.88207e+06	2.81623e+06	3.08545e+06	3.1712e+06	3.01571e+06	2.55587e+06	2.50956e+06	2.50621e+06	1.07638e+06	1.2854e+06	1.1843e+06	2.16083e+06	2.39518e+06	2.16931e+06
pmp000327	513.357	435.32	512.35	C32H48O5	[M+H]+	3β-Hydroxy-16-O-Acetyl-dehydrotrametenolic acid	Terpenoids	Triterpene	-	2	39521.1	39465	41549.8	29118.8	34741.3	34355.8	11461.4	23753.3	26400.2	9	9	9	25986.5	28674.6	29690.3
pmn001705	471.348	471.35	472.355	C30H48O4	[M-H]-	3,24-Dihydroxy-17,21-semiacetal-12(13)oleanolic fruit	Terpenoids	Triterpene	-	3	1.85435e+06	1.80569e+06	1.78375e+06	1.64822e+06	1.92491e+06	1.83141e+06	1.48976e+06	1.73347e+06	1.60615e+06	687847	789596	730100	1.37942e+06	1.40181e+06	1.23296e+06
Lmzn006169	471.35	471.35	472.355	C30H48O4	[M-H]-	Pomolic acid	Terpenoids	Triterpene	13849-91-7	1	1.8593e+06	1.88209e+06	1.83966e+06	1.83111e+06	1.80772e+06	1.74922e+06	1.26709e+06	1.34441e+06	1.25118e+06	458178	581588	597769	1.46551e+06	1.33594e+06	1.26694e+06
Cmcp006262	505.35	423.328	504.345	C30H48O6	[M+H]+	Roxburic Acid	Terpenoids	Triterpene	108657-25-6	2	100207	104473	109980	107372	109153	95781.6	76842.4	79637.2	80276.1	9617.21	37103	37762.3	72744.6	75698.7	84969.9
mws1610	471.348	471.348	472.355	C30H48O4	[M-H]-	Maslinic acid	Terpenoids	Triterpene	4373-41-5	2	1.23897e+06	1.16953e+06	1.18539e+06	877492	1.0822e+06	1.22497e+06	894292	860910	900874	290540	296727	329932	802943	947522	951668
Lmsn011015	485.327	455.317	486.334	C30H46O5	[M-H]-	1-Oxo-Siaresinolic acid	Terpenoids	Triterpene	-	1	42783	44111	44806	79280.2	78119.6	82492.1	351663	345945	347050	44931.2	55200.9	38210.4	130234	158136	152226
Lmsn011201	485.327	455.317	486.334	C30H46O5	[M-H]-	Swinhoeic acid	Terpenoids	Triterpene	-	2	42783	44111	44806	79280.2	78119.6	82492.1	351663	345945	347050	44931.2	55200.9	38210.4	130234	158136	152226
pmp000441	471.347	453.336	470.34	C30H46O4	[M+H]+	11-Keto-ursolic acid	Terpenoids	Triterpene	105870-59-5	3	26094.7	14452.5	18862.8	79294.1	69254.8	72798.7	61292	52271.1	51911.3	9	9	9	50301	48542.5	58844.6
HJN110	455.359	455.359	456.36	C30H48O3	[M-H]-	Betulinic acid	Terpenoids	Triterpene	472-15-1	3	92434.8	82258.1	118934	51167.1	64018.1	64093.9	42076.4	51554.5	40232.2	64325.3	65436.3	70343.3	73579.5	59602.5	72744.7
Cmcp007058	505.351	451.32	504.345	C30H48O6	[M+H]+	1α,2β,3β,19α-Tetrahydroxyurs-12-en-28-oic acid	Terpenoids	Triterpene	-	3	70532.1	74518.8	70341.5	73885.3	68338	61958.4	47161.8	46920.1	8854.42	18789.9	17770.6	16548.8	47872.1	49505	58964.4
pmn001706	471.348	471.35	472.355	C30H48O4	[M-H]-	2-Hydroxyoleanolic acid*	Terpenoids	Triterpene	26707-60-8	1	638024	504508	524703	636628	621302	543065	423870	440158	427928	187866	190289	200103	470831	539448	423945
zjmp120214	471.345	435.325	470.34	C30H46O4	[M+H]+	22-Hydroxy-oleanonic acid	Terpenoids	Triterpene	-	2	145400	156548	166628	80188.8	80525.4	71249.6	81098.5	85190.9	77696.7	92724.3	93423.1	94588.7	91192.6	98423.3	120176
mws4053	455.353	455.353	456.36	C30H48O3	[M-H]-	Ursolic acid	Terpenoids	Triterpene	77-52-1	3	9	9	9	25292.8	19312.9	27634.3	9293.06	17173	18762.5	21884	29343.9	31672.9	26940.8	21532.1	20591.5
mws1389	455.353	455.353	456.36	C30H48O3	[M-H]-	Oleanolic acid	Terpenoids	Triterpene	508-02-1	3	152458	135000	86780.1	66262.6	62612.7	61950.7	46281.1	50668.6	41679.4	67607.1	52354.4	71013.2	77803.7	56384.3	73769.2
Zmpn008194	471.348	471.348	472.355	C30H48O4	[M-H]-	Corosolic acid	Terpenoids	Triterpene	4547-24-4	3	4.36154e+06	4.42538e+06	4.42834e+06	4.76727e+06	4.61408e+06	4.53235e+06	3.09202e+06	3.6186e+06	3.46024e+06	1.495e+06	1.77182e+06	1.53136e+06	4.2955e+06	3.18449e+06	2.48143e+06
Lmzn006284	471.35	471.35	472.355	C30H48O4	[M-H]-	2α-Hydroxyursolic acid*	Terpenoids	Triterpene	-	1	937641	937700	991891	1.05143e+06	2.64835e+06	933905	859370	946434	855692	375784	395435	365711	822000	1.88767e+06	956751
Lmjp102008	829.458	451.322	828.451	C42H68O16	[M+H]+	Centellasaponin B	Terpenoids	Triterpene Saponin	-	2	299206	294958	318659	111992	138054	127492	124888	114951	157612	169600	148906	177190	191674	180942	197598
Hmjp002325	957.507	487.343	956.497	C48H76O19	[M+H]+	Centelloside E	Terpenoids	Triterpene Saponin	-	1	2.83061e+06	2.97128e+06	2.8835e+06	1.29377e+06	1.40145e+06	1364357	1315211	1.16505e+06	1.22932e+06	1.48726e+06	1.32974e+06	1.42621e+06	1888609	1.72541e+06	1742633
Lmmn004491	987.485	987.49	988.488	C48H76O21	[M-H]-	Medicagenic acid-3-O-glucosyl-(1,6)-glucosyl-(1,3)-glucoside	Terpenoids	Triterpene Saponin	37838-43-0	2	32880.8	32414.4	35954	29924.5	27979.7	29714.1	49512.7	50003.8	48230.9	52279.3	62890.8	60803.1	43453.8	48467.7	46992.2
Lhmp091613	975.519	439.354	974.509	C48H78O20	[M+H]+	Dihydrocalyx saponin glucuronic acid glucose rhamnoside	Terpenoids	Triterpene Saponin	-	2	366835	379758	359780	145364	183833	176261	156919	94725.9	79043.3	232224	139832	219462	194735	196990	219165
Cmcp006013	651.403	453.335	650.403	C36H58O10	[M+H]+	Kajiichigoside F1(Euscaphic acid 28-O-β-D-glucopyranoside)	Terpenoids	Triterpene Saponin	95298-47-8	2	35143.9	36193.8	37123.3	18354.9	18304.5	17350.1	16746.8	17176.4	15090.3	17390.9	19666.7	20121.1	21216	19462.6	18047.1
Zmcn005010	1041.54	571.372	1042.53	C52H82O21	[M-H]-	3-O-Ara-Oleanolic acid-20(29)-ene-28-O-glc-glc-rha	Terpenoids	Triterpene Saponin	-	1	47901.7	61768.3	63297.3	18338	21623.3	16325.6	17917.8	19869.1	16010.9	13483.7	11791	12473.2	26222	30654.9	26643.6
Zmcp102709	797.465	489.357	796.461	C42H68O14	[M+H]+	Saikosaponin L	Terpenoids	Triterpene Saponin	-	1	25405.4	61917.9	53516.6	13869.2	19164	8021.72	16063.7	18959.9	22203.1	26451.7	20273.3	20278.9	25384.8	29844.1	31227.5
Lmmn005092	955.461	955.461	956.462	C47H72O20	[M-H]-	Medicagenic acid-3-O-glucuronide-28-O-rhamnosyl(1,2)-arabinoside	Terpenoids	Triterpene Saponin	-	2	812615	637687	787648	291682	339430	338704	270090	305393	269385	508287	472067	490772	376213	417915	505937
Index	Formula	Compounds	Class I	Class II	CAS	Level							VIP	P-value	Fold_Change	Log2FC	Type
JXC1_VS_JXC2
pmp000441	C30H46O4	11-Keto-ursolic acid	Terpenoids	Triterpene	105870-59-5	3	26094.7	14452.5	18862.8	79294.1	69254.8	72798.7	1.19757	0.000307609	3.72576	1.89754	up
zjmp120214	C30H46O4	22-Hydroxy-oleanonic acid	Terpenoids	Triterpene	-	2	145400	156548	166628	80188.8	80525.4	71249.6	1.22237	0.00157317	0.495039	-1.01439	down
mws4053	C30H48O3	Ursolic acid	Terpenoids	Triterpene	77-52-1	3	9	9	9	25292.8	19312.9	27634.3	1.2375	0.0104284	2675.56	11.3856	up
Lmjp102008	C42H68O16	Centellasaponin B	Terpenoids	Triterpene Saponin	-	2	299206	294958	318659	111992	138054	127492	1.22461	7.13275e-05	0.413594	-1.27371	down
Hmjp002325	C48H76O19	Centelloside E	Terpenoids	Triterpene Saponin	-	1	2.83061e+06	2.97128e+06	2.8835e+06	1.29377e+06	1.40145e+06	1364357	1.23471	1.34178e-05	0.467402	-1.09726	down
Lhmp091613	C48H78O20	Dihydrocalyx saponin glucuronic acid glucose rhamnoside	Terpenoids	Triterpene Saponin	-	2	366835	379758	359780	145364	183833	176261	1.2166	0.000694791	0.456861	-1.13017	down
Cmcp006013	C36H58O10	Kajiichigoside F1(Euscaphic acid 28-O-β-D-glucopyranoside)	Terpenoids	Triterpene Saponin	95298-47-8	2	35143.9	36193.8	37123.3	18354.9	18304.5	17350.1	1.23497	6.79825e-05	0.497962	-1.00589	down
Zmcn005010	C52H82O21	3-O-Ara-Oleanolic acid-20(29)-ene-28-O-glc-glc-rha	Terpenoids	Triterpene Saponin	-	1	47901.7	61768.3	63297.3	18338	21623.3	16325.6	1.21004	0.0100105	0.325419	-1.61963	down
Zmcp102709	C42H68O14	Saikosaponin L	Terpenoids	Triterpene Saponin	-	1	25405.4	61917.9	53516.6	13869.2	19164	8021.72	1.05532	0.0847298	0.2915	-1.77843	down
Lmmn005092	C47H72O20	Medicagenic acid-3-O-glucuronide-28-O-rhamnosyl(1,2)-arabinoside	Terpenoids	Triterpene Saponin	-	2	812615	637687	787648	291682	339430	338704	1.20942	0.0113144	0.43335	-1.2064	down
JXC1_VS_JXC3
Hmjn008136	C30H46O4	Camaldulenic acid	Terpenoids	Triterpene	71850-15-2	3	68978.3	81050.3	75926.1	335406	317213	291705	1.17629	0.0015376	4.17926	2.06325	up
Lmsn011015	C30H46O5	1-Oxo-Siaresinolic acid	Terpenoids	Triterpene	-	1	42783	44111	44806	351663	345945	347050	1.18057	5.05718e-06	7.9321	2.9877	up
Lmsn011201	C30H46O5	Swinhoeic acid	Terpenoids	Triterpene	-	2	42783	44111	44806	351663	345945	347050	1.18057	5.05718e-06	7.9321	2.9877	up
pmp000441	C30H46O4	11-Keto-ursolic acid	Terpenoids	Triterpene	105870-59-5	3	26094.7	14452.5	18862.8	61292	52271.1	51911.3	1.11769	0.00157289	2.78529	1.47783	up
HJN110	C30H48O3	Betulinic acid	Terpenoids	Triterpene	472-15-1	3	92434.8	82258.1	118934	42076.4	51554.5	40232.2	1.1171	0.0301371	0.455894	-1.13323	down
mws4053	C30H48O3	Ursolic acid	Terpenoids	Triterpene	77-52-1	3	9	9	9	9293.06	17173	18762.5	1.17854	0.0357453	1675.13	10.7101	up
mws1389	C30H48O3	Oleanolic acid	Terpenoids	Triterpene	508-02-1	3	152458	135000	86780.1	46281.1	50668.6	41679.4	1.10651	0.0549435	0.370431	-1.43272	down
Lmjp102008	C42H68O16	Centellasaponin B	Terpenoids	Triterpene Saponin	-	2	299206	294958	318659	124888	114951	157612	1.15039	0.00107019	0.435408	-1.19956	down
Hmjp002325	C48H76O19	Centelloside E	Terpenoids	Triterpene Saponin	-	1	2.83061e+06	2.97128e+06	2.8835e+06	1315211	1.16505e+06	1.22932e+06	1.1761	1.03568e-05	0.427106	-1.22733	down
Lhmp091613	C48H78O20	Dihydrocalyx saponin glucuronic acid glucose rhamnoside	Terpenoids	Triterpene Saponin	-	2	366835	379758	359780	156919	94725.9	79043.3	1.12137	0.0059005	0.298894	-1.7423	down
Cmcp006013	C36H58O10	Kajiichigoside F1(Euscaphic acid 28-O-β-D-glucopyranoside)	Terpenoids	Triterpene Saponin	95298-47-8	2	35143.9	36193.8	37123.3	16746.8	17176.4	15090.3	1.17382	2.25407e-05	0.451899	-1.14593	down
Zmcn005010	C52H82O21	3-O-Ara-Oleanolic acid-20(29)-ene-28-O-glc-glc-rha	Terpenoids	Triterpene Saponin	-	1	47901.7	61768.3	63297.3	17917.8	19869.1	16010.9	1.16052	0.0116702	0.311028	-1.68488	down
Lmmn005092	C47H72O20	Medicagenic acid-3-O-glucuronide-28-O-rhamnosyl(1,2)-arabinoside	Terpenoids	Triterpene Saponin	-	2	812615	637687	787648	270090	305393	269385	1.16207	0.0107685	0.377519	-1.40538	down
JXC1_VS_JXC4
Smpn011792	C30H48O4	2,3-Dihydroxy-12-ursen-28-oic acid	Terpenoids	Triterpene	-	2	2.3837e+06	2.47037e+06	2.26008e+06	861093	813168	900943	1.16143	0.000383497	0.361984	-1.466	down
Hmbn005207	C30H48O4	Hederagenin	Terpenoids	Triterpene	465-99-6	1	2.34852e+06	2.6159e+06	2.36334e+06	1.00438e+06	1.11536e+06	1.14288e+06	1.15511	0.000931601	0.445241	-1.16734	down
pmp000263	C30H46O3	Sanguisorbigenin	Terpenoids	Triterpene	-	2	222572	204481	188347	72353.2	63817.5	72864.8	1.15661	0.00297786	0.339674	-1.55778	down
Hmjp003725	C30H48O6	Isothankunic acid	Terpenoids	Triterpene	22882-19-5	1	433660	437883	407071	106078	99873.6	102637	1.16399	0.00062208	0.241346	-2.05083	down
pmn001427	C30H48O4	Jujubogenin	Terpenoids	Triterpene	54815-36-0	2	2.7332e+06	2.88207e+06	2.81623e+06	1.07638e+06	1.2854e+06	1.1843e+06	1.15623	5.55153e-05	0.420575	-1.24957	down
pmp000327	C32H48O5	3β-Hydroxy-16-O-Acetyl-dehydrotrametenolic acid	Terpenoids	Triterpene	-	2	39521.1	39465	41549.8	9	9	9	1.16496	0.000291321	0.000224	-12.1242	down
pmn001705	C30H48O4	3,24-Dihydroxy-17,21-semiacetal-12(13)oleanolic fruit	Terpenoids	Triterpene	-	3	1.85435e+06	1.80569e+06	1.78375e+06	687847	789596	730100	1.16007	1.92192e-05	0.405515	-1.30217	down
Lmzn006169	C30H48O4	Pomolic acid	Terpenoids	Triterpene	13849-91-7	1	1.8593e+06	1.88209e+06	1.83966e+06	458178	581588	597769	1.15408	0.000533708	0.29341	-1.76901	down
mws1610	C30H48O4	Maslinic acid	Terpenoids	Triterpene	4373-41-5	2	1.23897e+06	1.16953e+06	1.18539e+06	290540	296727	329932	1.16263	2.49653e-05	0.25521	-1.97024	down
pmp000441	C30H46O4	11-Keto-ursolic acid	Terpenoids	Triterpene	105870-59-5	3	26094.7	14452.5	18862.8	9	9	9	1.16381	0.0281568	0.000454469	-11.1035	down
Cmcp007058	C30H48O6	1α,2β,3β,19α-Tetrahydroxyurs-12-en-28-oic acid	Terpenoids	Triterpene	-	3	70532.1	74518.8	70341.5	18789.9	17770.6	16548.8	1.16297	6.91928e-05	0.24657	-2.01993	down
pmn001706	C30H48O4	2-Hydroxyoleanolic acid*	Terpenoids	Triterpene	26707-60-8	1	638024	504508	524703	187866	190289	200103	1.15324	0.0123274	0.346837	-1.52767	down
mws4053	C30H48O3	Ursolic acid	Terpenoids	Triterpene	77-52-1	3	9	9	9	21884	29343.9	31672.9	1.16452	0.0112302	3070.4	11.5842	up
Zmpn008194	C30H48O4	Corosolic acid	Terpenoids	Triterpene	4547-24-4	3	4.36154e+06	4.42538e+06	4.42834e+06	1.495e+06	1.77182e+06	1.53136e+06	1.15864	0.000509684	0.363079	-1.46165	down
Lmzn006284	C30H48O4	2α-Hydroxyursolic acid*	Terpenoids	Triterpene	-	1	937641	937700	991891	375784	395435	365711	1.16265	0.000122933	0.396525	-1.33451	down
Hmjp002325	C48H76O19	Centelloside E	Terpenoids	Triterpene Saponin	-	1	2.83061e+06	2.97128e+06	2.8835e+06	1.48726e+06	1.32974e+06	1.42621e+06	1.15926	1.95894e-05	0.488546	-1.03343	down
Zmcn005010	C52H82O21	3-O-Ara-Oleanolic acid-20(29)-ene-28-O-glc-glc-rha	Terpenoids	Triterpene Saponin	-	1	47901.7	61768.3	63297.3	13483.7	11791	12473.2	1.15556	0.0109932	0.218237	-2.19603	down
JXC2_VS_JXC3
Hmjn008136	C30H46O4	Camaldulenic acid	Terpenoids	Triterpene	71850-15-2	3	125705	103220	113797	335406	317213	291705	1.33786	0.000799767	2.75536	1.46224	up
Lmsn011015	C30H46O5	1-Oxo-Siaresinolic acid	Terpenoids	Triterpene	-	1	79280.2	78119.6	82492.1	351663	345945	347050	1.35009	8.08403e-08	4.35471	2.12257	up
Lmsn011201	C30H46O5	Swinhoeic acid	Terpenoids	Triterpene	-	2	79280.2	78119.6	82492.1	351663	345945	347050	1.35009	8.08403e-08	4.35471	2.12257	up
JXC2_VS_JXC4
Smpn011792	C30H48O4	2,3-Dihydroxy-12-ursen-28-oic acid	Terpenoids	Triterpene	-	2	2.92204e+06	2.56214e+06	2.25729e+06	861093	813168	900943	1.24611	0.0111607	0.33265	-1.58792	down
Hmbn005207	C30H48O4	Hederagenin	Terpenoids	Triterpene	465-99-6	1	3.15406e+06	2.6974e+06	2.81568e+06	1.00438e+06	1.11536e+06	1.14288e+06	1.24966	0.00312486	0.376435	-1.40953	down
pmp000263	C30H46O3	Sanguisorbigenin	Terpenoids	Triterpene	-	2	202723	216268	208113	72353.2	63817.5	72864.8	1.25461	1.83187e-05	0.333335	-1.58496	down
Hmjp003725	C30H48O6	Isothankunic acid	Terpenoids	Triterpene	22882-19-5	1	361305	374808	385163	106078	99873.6	102637	1.25826	0.000314336	0.275211	-1.86139	down
pmn001427	C30H48O4	Jujubogenin	Terpenoids	Triterpene	54815-36-0	2	3.08545e+06	3.1712e+06	3.01571e+06	1.07638e+06	1.2854e+06	1.1843e+06	1.25167	2.77395e-05	0.382436	-1.38671	down
pmp000327	C32H48O5	3β-Hydroxy-16-O-Acetyl-dehydrotrametenolic acid	Terpenoids	Triterpene	-	2	29118.8	34741.3	34355.8	9	9	9	1.25914	0.00305554	0.000274905	-11.8288	down
pmn001705	C30H48O4	3,24-Dihydroxy-17,21-semiacetal-12(13)oleanolic fruit	Terpenoids	Triterpene	-	3	1.64822e+06	1.92491e+06	1.83141e+06	687847	789596	730100	1.24771	0.00257049	0.40846	-1.29173	down
Lmzn006169	C30H48O4	Pomolic acid	Terpenoids	Triterpene	13849-91-7	1	1.83111e+06	1.80772e+06	1.74922e+06	458178	581588	597769	1.24665	0.00010963	0.303919	-1.71824	down
Cmcp006262	C30H48O6	Roxburic Acid	Terpenoids	Triterpene	108657-25-6	2	107372	109153	95781.6	9617.21	37103	37762.3	1.07171	0.00640723	0.270512	-1.88624	down
mws1610	C30H48O4	Maslinic acid	Terpenoids	Triterpene	4373-41-5	2	877492	1.0822e+06	1.22497e+06	290540	296727	329932	1.2413	0.0162214	0.288006	-1.79583	down
pmp000441	C30H46O4	11-Keto-ursolic acid	Terpenoids	Triterpene	105870-59-5	3	79294.1	69254.8	72798.7	9	9	9	1.25925	0.00158389	0.00012198	-13.0011	down
Cmcp007058	C30H48O6	1α,2β,3β,19α-Tetrahydroxyurs-12-en-28-oic acid	Terpenoids	Triterpene	-	3	73885.3	68338	61958.4	18789.9	17770.6	16548.8	1.25392	0.00363016	0.260108	-1.94282	down
pmn001706	C30H48O4	2-Hydroxyoleanolic acid*	Terpenoids	Triterpene	26707-60-8	1	636628	621302	543065	187866	190289	200103	1.25383	0.0044677	0.321077	-1.63901	down
Zmpn008194	C30H48O4	Corosolic acid	Terpenoids	Triterpene	4547-24-4	3	4.76727e+06	4.61408e+06	4.53235e+06	1.495e+06	1.77182e+06	1.53136e+06	1.25272	1.64204e-05	0.344853	-1.53595	down
Lmzn006284	C30H48O4	2α-Hydroxyursolic acid*	Terpenoids	Triterpene	-	1	1.05143e+06	2.64835e+06	933905	375784	395435	365711	1.12024	0.169538	0.245362	-2.02701	down
Lmmn004491	C48H76O21	Medicagenic acid-3-O-glucosyl-(1,6)-glucosyl-(1,3)-glucoside	Terpenoids	Triterpene Saponin	37838-43-0	2	29924.5	27979.7	29714.1	52279.3	62890.8	60803.1	1.24036	0.00990429	2.00841	1.00605	up
JXC3VSJXC4
Smpn011792	C30H48O4	2,3-Dihydroxy-12-ursen-28-oic acid	Terpenoids	Triterpene	-	2	1.93386e+06	2.10434e+06	2.3544e+06	861093	813168	900943	1.37456	0.00711747	0.402841	-1.31172	down
Hmbn005207	C30H48O4	Hederagenin	Terpenoids	Triterpene	465-99-6	1	2.29456e+06	2.08743e+06	2.14982e+06	1.00438e+06	1.11536e+06	1.14288e+06	1.37516	0.00026636	0.499497	-1.00145	down
Hmjn008136	C30H46O4	Camaldulenic acid	Terpenoids	Triterpene	71850-15-2	3	335406	317213	291705	80987.9	91483.6	94696.6	1.38185	0.00141997	0.28292	-1.82153	down
pmp000263	C30H46O3	Sanguisorbigenin	Terpenoids	Triterpene	-	2	148327	153058	157165	72353.2	63817.5	72864.8	1.37886	3.28396e-05	0.455862	-1.13333	down
Hmjp003725	C30H48O6	Isothankunic acid	Terpenoids	Triterpene	22882-19-5	1	252732	262622	240600	106078	99873.6	102637	1.38524	0.000915118	0.408211	-1.29261	down
pmn001427	C30H48O4	Jujubogenin	Terpenoids	Triterpene	54815-36-0	2	2.55587e+06	2.50956e+06	2.50621e+06	1.07638e+06	1.2854e+06	1.1843e+06	1.37595	0.00110832	0.468337	-1.09438	down
pmp000327	C32H48O5	3β-Hydroxy-16-O-Acetyl-dehydrotrametenolic acid	Terpenoids	Triterpene	-	2	11461.4	23753.3	26400.2	9	9	9	1.38519	0.0467613	0.000438206	-11.1561	down
pmn001705	C30H48O4	3,24-Dihydroxy-17,21-semiacetal-12(13)oleanolic fruit	Terpenoids	Triterpene	-	3	1.48976e+06	1.73347e+06	1.60615e+06	687847	789596	730100	1.37303	0.00236138	0.457107	-1.1294	down
Lmzn006169	C30H48O4	Pomolic acid	Terpenoids	Triterpene	13849-91-7	1	1.26709e+06	1.34441e+06	1.25118e+06	458178	581588	597769	1.36126	0.000363258	0.423938	-1.23807	down
Cmcp006262	C30H48O6	Roxburic Acid	Terpenoids	Triterpene	108657-25-6	2	76842.4	79637.2	80276.1	9617.21	37103	37762.3	1.10813	0.0304336	0.356834	-1.48667	down
mws1610	C30H48O4	Maslinic acid	Terpenoids	Triterpene	4373-41-5	2	894292	860910	900874	290540	296727	329932	1.38416	4.84545e-06	0.345321	-1.53399	down
Lmsn011015	C30H46O5	1-Oxo-Siaresinolic acid	Terpenoids	Triterpene	-	1	351663	345945	347050	44931.2	55200.9	38210.4	1.38089	5.80012e-05	0.132428	-2.91671	down
Lmsn011201	C30H46O5	Swinhoeic acid	Terpenoids	Triterpene	-	2	351663	345945	347050	44931.2	55200.9	38210.4	1.38089	5.80012e-05	0.132428	-2.91671	down
pmp000441	C30H46O4	11-Keto-ursolic acid	Terpenoids	Triterpene	105870-59-5	3	61292	52271.1	51911.3	9	9	9	1.38832	0.0030819	0.000163167	-12.5814	down
pmn001706	C30H48O4	2-Hydroxyoleanolic acid*	Terpenoids	Triterpene	26707-60-8	1	423870	440158	427928	187866	190289	200103	1.38637	5.24491e-06	0.447583	-1.15977	down
Zmpn008194	C30H48O4	Corosolic acid	Terpenoids	Triterpene	4547-24-4	3	3.09202e+06	3.6186e+06	3.46024e+06	1.495e+06	1.77182e+06	1.53136e+06	1.3647	0.0017528	0.471757	-1.08388	down
Lmzn006284	C30H48O4	2α-Hydroxyursolic acid*	Terpenoids	Triterpene	-	1	859370	946434	855692	375784	395435	365711	1.38247	0.00178652	0.427177	-1.22709	down

## Sheet: Table S5
Table S5 The expression levels of genes in the Centella asiatica at Four Leaf Growth Stages
ID	JXC1-1_fpkm	JXC1-2_fpkm	JXC1-3_fpkm	JXC2-1_fpkm	JXC2-2_fpkm	JXC2-3_fpkm	JXC3-1_fpkm	JXC3-2_fpkm	JXC3-3_fpkm	JXC4-1_fpkm	JXC4-2_fpkm	JXC4-3_fpkm	JXC1-1_count	JXC1-2_count	JXC1-3_count	JXC2-1_count	JXC2-2_count	JXC2-3_count	JXC3-1_count	JXC3-2_count	JXC3-3_count	JXC4-1_count	JXC4-2_count	JXC4-3_count
Casi0000010.1	18.77	17.81	20.04	19.64	20.97	20.38	19.82	21.2	22.37	23.75	21.77	20.33	423	454	455	532	475	476	478	557	569	554	498	447
Casi0000020.1	22.63	27.19	24.02	24.69	31.18	29.63	29.87	31.54	28.24	33.45	29.02	32.66	749	1018	801	982	1037	1016	1058	1217	1055	1146	975	1055
Casi0000030.1	0.28	0.06	0.03	0.29	0.14	0.23	0.06	0.12	0.18	0.33	0.14	0.04	8	2	1	10	4	7	2	4	6	10	4	1
Casi0000040.1	19.36	19.33	22.07	28.81	22.54	21.25	24.32	29.02	24.39	27.86	29.6	28.09	516	583	593	923	604	587	694	902	734	769	801	731
Casi0000050.1	0.04	0.1	0	0.03	0	0	0	0	0	0	0	0.08	1	3	0	1	0	0	0	0	0	0	0	2
Casi0000060.1	9.65	8.72	9.5	7.91	8.14	7.37	7.61	8.4	7.35	7.16	7.81	8.12	263	269	261	259	223	208	222	267	226	202	216	216
Casi0000070.1	8.67	9.45	8.47	11.82	13.36	13.09	14.13	14.34	14.12	15.47	14.97	14.63	479	591	472	785	742	750	836	924	881	885	840	789
Casi0000080.1	6.26	6.13	7.99	5	4.61	5	5.42	4.42	4.64	3.35	3.28	3.76	220	244	283	211	163	182	204	181	184	122	117	129
Casi0000090.1	27.45	26.88	28.03	26.57	30.59	29.9	32.08	33.52	30.29	33.16	30.6	33.54	2004	2221	2062	2331	2245	2262	2507	2853	2497	2506	2268	2390
Casi0000100.1	4.8	6.29	6.08	7.47	8.22	8.78	6.97	5.81	5.36	5.26	4.57	4.29	126	187	161	236	217	239	196	178	159	143	122	110
Casi0000110.1	5.76	5.37	5.43	3.33	5.93	4.62	5.16	4.99	5.08	4.92	4.82	5.33	517	546	492	360	535	430	496	523	515	458	440	467
Casi0000120.1	11.66	11	12.06	12.06	14.28	13.61	15.31	14.99	13.52	14.77	13.58	15.09	1035	1105	1079	1287	1274	1252	1455	1552	1355	1358	1224	1308
Casi0000130.1	29.36	30.85	27.73	28.54	28.88	29.15	21.63	20.5	18	23	23.87	24.92	624	742	594	729	617	642	492	508	432	506	515	517
Casi0000140.1	2.19	2.35	3.02	2.29	2.12	2.43	3.28	3.48	3.25	2.6	2.59	4	112	136	156	141	109	129	180	208	188	138	135	200
Casi0000150.1	0.22	0	0	0	0	0	0	0	0.19	0	0.42	0	1	0	0	0	0	0	0	0	1	0	2	0
Casi0000160.1	12.03	10.59	12.33	14.1	12.22	13.08	13.72	12.05	11.18	15.56	13.74	13.54	245	244	253	345	250	276	299	286	257	328	284	269
Casi0000170.1	0.86	1.18	0.57	0.32	1.05	0.46	0.27	0.49	0.17	0.55	0.28	0.2	9	14	6	4	11	5	3	6	2	6	3	2
Casi0000180.1	0.27	0.78	0.34	0.48	0.27	0.44	0.5	0.43	0.37	0.33	0.34	0.2	7	23	9	15	7	12	14	13	11	9	9	5
Casi0000190.1	0.82	0.48	1.18	1.34	1.22	0.91	1.28	1.4	1.21	0.8	1.11	1.24	41	27	59	80	61	47	68	81	68	41	56	60
Casi0000200.1	11.06	10.99	11.75	10.55	13.55	10.34	11.85	11.34	10.06	10.59	11.77	9.57	225	253	241	258	277	218	258	269	231	223	243	190
Casi0000210.1	29.18	30.67	32.32	31.59	35.62	35.25	29.55	28.57	30.18	29.29	30.68	28.85	1203	1431	1343	1565	1476	1506	1304	1373	1405	1250	1284	1161
Casi0000220.1	32.94	33.92	34.59	35.56	45.46	41.58	38.07	34.59	34.45	33.7	30.92	35.12	1776	2069	1879	2304	2463	2323	2197	2174	2097	1881	1692	1848
Casi0000240.1	0	0	0	0	0	0	0.05	0.34	0	0	0.11	0	0	0	0	0	0	0	1	7	0	0	2	0
Casi0000250.1	6.44	6.59	6.84	3.66	5.37	5.26	7.31	6.54	5.98	5.7	6.23	5.67	228	264	244	156	191	193	277	270	239	209	224	196
Casi0000260.1	2.16	2.14	2.48	1.21	2.03	1.74	1.89	1.86	1.31	1.61	1.75	1.79	184	206	213	124	174	153	172	184	126	142	151	149
Casi0000270.1	0.41	0.32	0.22	0.04	0.49	0.39	0.3	0.39	0.28	0.7	0.36	0.46	9	8	5	1	11	9	7	10	7	16	8	10
Casi0000280.1	10.74	11.2	11.14	8.16	9.43	9.24	7.77	7.67	7.01	6.46	6.72	7.09	554	654	579	506	489	494	429	461	408	345	352	357
Casi0000290.1	8.64	8.08	8.08	7.03	8.27	7.03	9.47	9.83	10.16	9.68	8.73	8.48	312	330	294	305	300	263	366	414	414	362	320	299
Casi0000300.1	7.7	5.34	7.53	9.28	9.6	8.54	8.3	7.75	7.78	7.44	7.87	9.62	214	168	211	310	268	246	247	251	244	214	222	261
Casi0000310.1	1	0.73	0.94	0.25	0.18	0.06	0.11	0	0.05	0	0.06	0.18	17	14	16	5	3	1	2	0	1	0	1	3
Casi0000320.1	3.17	2.93	2.97	3.62	3.05	3.71	3.78	3.86	2.79	3.33	3.5	3.64	213	223	201	292	206	258	272	302	212	232	239	239
Casi0000330.1	53.05	48.61	50.88	49.75	45.36	43.78	53.69	54.87	54.33	53.05	57.64	52.12	1166	1209	1127	1314	1002	997	1263	1406	1348	1207	1286	1118
Casi0000340.1	11.22	12.18	11.26	8.48	11.7	11.34	11.08	11.05	10.51	11.31	11.23	13	1325	1627	1340	1204	1389	1388	1400	1521	1401	1383	1346	1498
Casi0000350.1	0.34	0.39	0.37	0.06	0.47	0.26	0.25	0.26	0.39	0.26	0.3	0.34	10	13	11	2	14	8	8	9	13	8	9	10
Casi0000360.1	2.2	2.13	2.73	1.73	1.94	2.17	1.27	1.09	1.05	0.57	0.92	0.43	52	57	65	49	46	53	32	30	28	14	22	10
Casi0000370.1	4.89	5.79	5.92	6	5.78	5.68	6.2	4.34	5.36	3.93	6.62	4.25	59	79	72	87	70	71	80	61	73	49	81	50
Casi0000380.1	4.37	4.18	5.65	3.42	6.2	5.71	5.26	5.03	4.3	6.53	4.31	5.49	181	196	236	170	258	245	233	243	201	280	181	222
Casi0000390.1	5.68	5.63	6.25	5.5	6.27	5.91	5.57	5.29	5.1	6.02	6.44	5.75	166	186	184	193	184	179	174	180	168	182	191	164
Casi0000400.1	2.51	3.46	1.73	3.21	3.62	2.54	5.06	4.09	3.95	3.9	4.64	3.7	82	128	57	126	119	86	177	156	146	132	154	118
Casi0000410.1	5.71	4.05	4.81	3.04	3.5	3.01	3.04	2.67	2.12	1.54	2.22	2.18	86	69	73	55	53	47	49	47	36	24	34	32
Casi0000420.1	16	10.42	15.88	7.53	10.06	10.97	12.39	6.68	8.58	10.37	8.92	9.49	76	56	76	43	48	54	63	37	46	51	43	44
Casi0000430.1	4.55	4.23	4.75	17.69	18.33	19.62	25.24	22.07	25.04	27.98	30.75	32.69	170	179	179	795	689	760	1010	962	1057	1083	1167	1193
Casi0000440.1	10.17	9.62	9.6	8.16	11.86	11.8	10.86	11.55	11.14	12.75	11.03	13.26	1415	1515	1346	1365	1659	1702	1618	1875	1750	1838	1558	1802
Casi0000450.1	5.91	7.13	7.38	7.89	8.47	7.5	9.72	7.61	8.34	7.71	6.79	6.76	197	269	248	316	284	259	347	296	314	266	230	220
Casi0000460.1	10.1	7.65	7.01	12.35	10.92	10.1	8.72	8.75	8.81	8.91	8.89	6.97	196	168	137	288	213	203	181	198	193	179	175	132
Casi0000470.1	0	0	0	0	0	0	0.31	0.14	0	0	0	0	0	0	0	0	0	0	2	1	0	0	0	0
Casi0000480.1	9.9	9.62	8.59	5.93	5.22	3.49	4.48	4.84	3.9	1.53	1.56	2.74	200	220	175	144	106	73	97	114	89	32	32	54
Casi0000490.1	0.61	0.66	0.87	0.11	0.13	0.33	0	0.35	0.18	0	0.27	0.07	9	11	13	2	2	5	0	6	3	0	4	1
Casi0000500.1	73.53	88.34	89.31	82.07	81.85	81.63	75.31	90.48	95.98	52.01	57.18	46.68	665	904	814	892	744	765	729	954	980	487	525	412
Casi0000510.1	6.96	6.68	7.8	6.29	7.26	5.67	6.36	6.51	4.61	5.13	6.01	5.41	186	202	210	202	195	157	182	203	139	142	163	141
Casi0000520.1	32.76	31.84	30.79	32.33	31.9	33	35.79	31.46	34.51	29.78	31.98	33.06	661	727	626	784	647	690	773	740	786	622	655	651
Casi0000540.1	0.88	0.61	0.63	0.44	0.82	0.7	0.87	0.86	0.78	0.89	0.84	0.86	116	91	84	69	109	96	123	132	116	121	113	111
Casi0000550.1	1230.7	1269.94	1289.22	722.32	682.24	710.44	603.92	608.87	617.89	443.6	461.84	464.8	35442	41384	37417	25000	19748	21202	18616	20442	20090	13226	13502	13064
Casi0000560.1	0.65	0.22	0.66	0.6	0.64	0.6	0.6	0.81	0.59	0.8	0.68	0.54	28	11	29	31	28	27	28	41	29	36	30	23
Casi0000570.1	15.29	13.2	14.05	13.52	14.59	13.61	14.9	15.39	13.25	13.45	12.28	12.95	606	592	561	644	581	559	632	711	593	552	494	501
Casi0000580.1	15.31	13.92	13.36	14.58	16.01	17.16	18.48	18.61	20.02	16.74	17.04	16.57	407	419	358	466	428	473	526	577	601	461	460	430
Casi0000590.1	17.46	16.77	15.21	13.43	16.12	17.5	18.42	18.48	18.55	17.08	16.28	16.99	876	952	769	810	813	910	989	1081	1051	887	829	832
Casi0000600.1	2.09	1.54	2.12	2.21	2.86	1.55	2.56	2.5	1.77	2.44	1.2	1.34	48	40	49	61	66	37	63	67	46	58	28	30
Casi0000630.1	38.31	37.85	38.44	32.79	33.91	34.02	38.54	37.22	41.7	37.31	38.25	37.23	1704	1905	1723	1753	1516	1568	1835	1930	2094	1718	1727	1616
Casi0000640.1	49.4	53.04	51.99	39.55	40.89	40.19	37.76	35.76	38.74	31.06	32.33	34.73	2243	2725	2379	2158	1866	1891	1835	1893	1986	1460	1490	1539
Casi0000650.1	74.77	77.74	80.74	110.94	101.01	93.91	92.97	106.42	105.1	114.53	107.32	114.83	816	960	888	1455	1108	1062	1086	1354	1295	1294	1189	1223
Casi0000660.1	15.07	15.59	14.69	16.57	16.01	18.06	21.16	19.6	19.36	17.94	17.77	16.46	517	605	508	683	552	642	777	784	750	637	619	551
Casi0000670.1	1.25	0.88	1.19	1	0.84	0.99	0.64	1.19	0.82	0.83	0.85	0.97	73	58	70	70	49	60	40	81	54	50	50	55
Casi0000680.1	6.89	7.4	8.39	8.13	9.24	8.44	9.5	8.63	10.07	9.27	8.98	8.81	241	293	296	342	325	306	356	352	398	336	319	301
Casi0000690.1	6.77	7.43	6.84	7.68	8.45	7.52	9.09	8.69	8.8	5.95	5.66	6.43	165	205	168	225	207	190	237	247	242	150	140	153
Casi0000700.1	0.22	0.08	0.13	0.43	0.19	0.46	0.54	0.47	0.59	0.22	0.35	0.52	7	3	4	16	6	15	18	17	21	7	11	16
Casi0000710.1	55.48	52.94	50.66	67.38	53.92	56.12	51.67	52.58	52.18	51.9	53.16	51.06	953	1029	877	1391	931	999	950	1053	1012	923	927	856
Casi0000720.1	4.55	3.99	4.33	4.27	5.53	3.72	4.4	5.2	4.85	4.88	4.22	5.65	118	117	113	133	144	100	122	157	142	131	111	143
Casi0000730.1	48.27	44.06	45.14	41.23	40.52	37.6	28.17	30.78	27.76	31	32.26	32.02	1095	1131	1032	1124	924	884	684	814	711	728	743	709
Casi0000740.1	2.46	2	2.48	1.59	1.87	1.31	1.73	1.72	1.66	1.31	1.4	1.76	76	70	77	59	58	42	57	62	58	42	44	53
Casi0000750.1	23.42	22.71	22.1	19.47	27.2	24.8	26.33	26.26	26.95	25.64	25.8	25.49	1333	1463	1268	1332	1556	1463	1604	1743	1732	1511	1491	1416
Casi0000760.1	8.25	7.85	7.69	7.34	7.71	8.13	8.13	9.18	8.38	7.37	7.2	8.16	414	446	389	443	389	423	437	537	475	383	367	400
Casi0000770.1	0.38	0.24	0.19	0.13	0.19	0.15	0.18	0.1	0.1	0.26	0.11	0.35	10	7	5	4	5	4	5	3	3	7	3	9
Casi0000780.1	12.07	14.75	15.31	18.27	23.09	21.83	24.36	25.14	23.5	42.57	37.2	40.63	287	397	367	522	552	538	620	697	631	1048	898	943
Casi0000790.1	18.37	18.8	19.26	23.14	22.9	22.66	14.64	15.31	14.36	22.57	24.48	24.21	632	732	668	957	792	808	539	614	558	804	855	813
Casi0000800.1	0.16	0.28	0	0.03	0.12	0.15	0.3	0.07	0.11	0	0	0.24	4	8	0	1	3	4	8	2	3	0	0	6
Casi0000810.1	8.79	9.73	9.49	6.41	6.42	6.01	6.73	7.21	6.61	6.4	5.46	5.57	511	640	556	448	375	362	419	489	434	385	322	316
Casi0000850.1	9.85	11.58	11.57	12.37	12.9	10.58	12.41	13.99	11.89	9.92	10.57	12.28	212	282	251	320	279	236	286	351	289	221	231	258
Casi0000860.1	4.06	4.46	3.87	4.3	5.09	4.21	4.11	4.41	4.55	4.26	4.02	4.41	220	273	211	280	277	236	238	278	278	239	221	233
Casi0000870.1	15.51	12.32	13.57	13.53	13.13	15.49	12.84	15.81	12.53	11.83	12.19	13.38	228	205	201	239	194	236	202	271	208	180	182	192
Casi0000880.1	0.77	0.93	0.36	0.27	0.76	0.55	0.68	0.62	0.72	0.12	0.2	0.21	19	26	9	8	19	14	18	18	20	3	5	5
Casi0000910.1	6.86	7.85	7.56	7.18	5.98	6.98	8.07	7.95	8.7	6.7	5.88	8.24	162	210	180	204	142	171	204	219	232	164	141	190
Casi0000920.1	13.1	12.56	11.46	9.54	11.74	12.22	11.12	9.29	11.72	9.83	9.32	10.3	659	715	581	577	594	637	599	545	666	512	476	506
Casi0000930.1	6.71	6.47	6.77	7.71	7.26	7.67	8.11	7.47	7.33	8.51	8.02	7.88	310	338	315	428	337	367	401	402	382	407	376	355
Casi0000940.1	5.38	4.95	6.58	3.22	4.38	4.09	4.09	4.19	4.65	3.74	4.1	4.18	203	211	250	146	166	160	165	184	198	146	157	154
Casi0000950.1	8.39	12.63	13.6	12.46	12.1	12.35	13.25	13.44	13.17	13.08	12.71	11.43	158	269	258	282	229	241	267	295	280	255	243	210
Casi0000960.1	16.81	29.72	27.03	26.03	25.83	21.56	24.26	23	14.51	19.73	22.01	20.28	79	158	128	147	122	105	122	126	77	96	105	93
Casi0000970.1	1.8	2.58	2.45	1.08	0.95	0.49	0.53	0.96	0.8	0.38	1.27	0.23	32	52	44	23	17	9	10	20	16	7	23	4
Casi0000980.1	7.79	7.46	6.1	8.29	7.75	8.73	7.31	7.3	7.1	7.75	6.66	7.39	204	221	161	261	204	237	205	223	210	210	177	189
Casi0000990.1	1.76	3.53	3.39	1.78	2.62	1.32	1.37	1.92	1.04	0.19	0.58	0.3	18	41	35	22	27	14	15	23	12	2	6	3
Casi0001000.1	25.96	26.2	25.65	28.65	30.94	29.49	33.08	33.72	30.51	33.31	33.48	34.81	1409	1609	1403	1869	1688	1659	1922	2134	1870	1872	1845	1844
Casi0001010.1	3.99	4.26	3.47	5.49	5.83	5.51	5.2	3.89	5.49	4.66	3.98	4.69	81	98	71	134	119	116	113	92	126	98	82	93
Casi0001020.1	34.31	34.29	33.21	21.47	21.49	23.1	25.13	24.52	23.27	22.93	20.55	21.61	1217	1376	1187	915	766	849	954	1014	932	842	740	748
Casi0001030.1	17.12	16.16	15.65	16.16	16.51	14.83	15.28	17.96	15.96	17.72	15.51	18.28	586	626	540	665	568	526	560	717	617	628	539	611
Casi0001040.1	25.63	20.16	22.91	28.19	26.8	24.14	20.35	19.98	17.23	6.97	5.62	5.84	373	332	336	493	392	364	317	339	283	105	83	83
Casi0001050.1	6.32	6.47	6.05	3.62	2.47	2.4	1.95	2.43	3.36	1.73	2.15	0.98	145	168	140	100	57	57	48	65	87	41	50	22
Casi0001060.1	45.79	48.4	45.97	48.37	47.18	44.87	46.13	49.62	45.24	42.72	40.85	44.05	1291	1544	1306	1639	1337	1311	1392	1631	1440	1247	1169	1212
Casi0001070.1	4.32	4.41	3.82	2.3	3.15	3.02	3.1	3.18	3.33	3.67	4.57	3.67	247	285	220	158	181	179	190	212	215	217	265	205
Casi0001080.1	21.49	25.08	23.61	20.43	26.75	27.9	29.5	27.5	26.43	26.6	25.82	28.93	793	1047	878	906	992	1067	1165	1183	1101	1016	967	1042
Casi0001090.1	17.48	19.94	20.31	13.51	15.63	15.8	15.35	13.65	15.82	14.7	13.99	14.25	602	777	705	559	541	564	566	548	615	524	489	479
Casi0001100.1	17.22	18.21	17.64	20.61	16.28	16.39	17.93	16.19	22.08	15.04	19.06	15.79	219	262	226	315	208	216	244	240	317	198	246	196
Casi0001110.1	126.19	125.67	124.19	184.94	141.37	151.21	155.67	154.8	157.2	147.63	154.25	149.04	2325	2620	2306	4095	2618	2887	3070	3325	3270	2816	2885	2680
Casi0001120.1	26.26	24.72	24.65	30.42	28.93	31.04	28.99	29.87	29.86	28.02	29.35	28.59	832	886	787	1158	921	1019	983	1103	1068	919	944	884
Casi0001130.1	2.81	2.02	2.04	1.87	1.29	1.54	1.49	0.95	1.21	1.4	0.94	1.4	74	60	54	59	34	42	42	29	36	38	25	36
Casi0001140.1	17.83	16.96	19.25	18.29	19.18	18.16	22.78	20.65	21.51	22.52	22.7	22.27	1125	1211	1224	1387	1216	1187	1538	1519	1532	1471	1454	1371
Casi0001150.1	5.13	5.05	5.32	4.57	7.93	7.09	7.46	8.36	6.58	8.09	8.51	8.25	357	398	373	382	555	511	556	678	517	583	601	560
Casi0001160.1	17.67	18.04	19.69	18.19	16.92	17.2	27.57	29.52	27.14	43.18	44.39	44.85	342	395	384	423	329	345	571	666	593	865	872	847
Casi0001170.1	0	0.09	0	0.26	0.11	0.1	0	0	0	0	0	0.22	0	1	0	3	1	1	0	0	0	0	0	2
Casi0001180.1	13.44	16.01	13.8	19.18	17.5	15.45	14.57	15.63	14	15.97	14.58	17.16	256	345	265	439	335	305	297	347	301	315	282	319
Casi0001190.1	68.83	68.18	68.48	77.5	78.26	76.36	87.59	87.03	85.55	91.66	94.02	95	2599	2913	2606	3517	2970	2988	3540	3831	3647	3583	3604	3501
Casi0001200.1	35.81	38.09	35.98	45.52	43.95	40.26	44.56	47.14	47.97	47.77	46.92	46.25	1036	1247	1049	1583	1278	1207	1380	1590	1567	1431	1378	1306
Casi0001210.1	44.24	40.95	47.23	57.57	46.24	41.87	44.01	49.91	50.92	51.94	46.06	49.99	631	661	679	987	663	619	672	830	820	767	667	696
Casi0001220.1	8.06	7.41	7.82	9.07	9.75	10.78	9.53	9.56	9.48	10.09	9.34	10.96	323	336	316	437	393	448	409	447	429	419	380	429
Casi0001230.1	18.37	20.09	20.74	20.51	22.16	19.49	23.63	25.65	23.05	26.17	22.78	23.73	602	745	685	808	730	662	829	980	853	888	758	759
Casi0001240.1	9.71	10.28	10.95	45.9	42.35	46.79	56.79	55.68	60.26	71.51	72.27	74.11	330	395	375	1874	1446	1647	2065	2205	2311	2515	2492	2457
Casi0001250.1	2.88	2.6	2.08	7.59	5.31	4.92	3.81	6.07	4.25	4.98	3.9	5.53	48	49	35	152	89	85	68	118	80	86	66	90
Casi0001260.1	19.99	18.19	20.42	24.85	25.93	22.53	24.39	24.56	23.87	23.31	23.68	22.86	405	417	417	605	528	473	529	580	546	489	487	452
Casi0001270.1	21.94	22.05	21.94	27.39	28.79	28.86	29.13	33.24	31.32	32.02	28.19	30.99	771	877	777	1157	1017	1051	1096	1362	1243	1165	1006	1063
Casi0001280.1	92.58	95.51	95.06	77.71	71.79	71.65	62.55	63.29	61.27	118.43	122.13	121.17	2956	3451	3059	2982	2304	2371	2138	2356	2209	3915	3959	3776
Casi0001290.1	6.92	10.52	4.95	9.91	7.36	5.9	7.37	8.97	10.26	7.46	5.23	6.6	43	74	31	74	46	38	49	65	72	48	33	40
Casi0001300.1	98.88	105.01	101.92	77.58	114.99	110.05	119.98	115.73	113.25	104.05	101.47	105.94	4050	4867	4207	3819	4734	4671	5260	5526	5237	4412	4219	4235
Casi0001310.1	142.16	133.1	145.93	146.36	144.14	145.84	144.41	142.24	150.25	133.39	137.42	140	2727	2889	2821	3374	2779	2899	2965	3181	3254	2649	2676	2621
Casi0001320.1	17.06	17.14	15.99	17.44	18.34	17.92	18.28	18.4	19.34	17.39	19.23	19.64	723	822	683	888	781	787	829	909	925	763	827	812
Casi0001330.1	1.03	1.41	1.04	1.02	0.98	1.82	1.09	1.24	1.08	1.52	1.14	1.21	82	127	83	97	78	150	93	115	97	125	92	94
Casi0001340.1	0.72	0.38	0.39	0.6	0.36	0.79	0.67	1.07	0.7	0.41	0.74	0.51	20	12	11	20	10	23	20	35	22	12	21	14
Casi0001350.1	81.2	97.26	80.1	73.02	67.85	63.97	56.81	62.18	58.51	119.31	109.58	136.71	681	923	677	736	572	556	510	608	554	1036	933	1119
Casi0001360.1	14.61	17.56	16.99	15.24	18.5	20.37	18.16	22.25	19.37	21.08	21.74	21.42	366	498	429	459	466	529	487	650	548	547	553	524
Casi0001370.1	5.63	6.62	7.44	6.3	7.27	6.17	8.78	8.74	8.69	8.12	7.49	8.69	148	197	197	199	192	168	247	268	258	221	200	223
Casi0001380.1	45.08	42.9	41.95	54.03	57.47	56.43	64.04	63.65	67.74	63.32	69.25	69.36	949	1022	890	1367	1216	1231	1443	1562	1610	1380	1480	1425
Casi0001390.1	13.19	14.49	12.94	13.28	14.38	14.04	12.92	14.4	11.62	12.02	12.61	12.87	784	975	775	949	859	865	822	998	780	740	761	747
Casi0001400.1	402.7	386.47	383.8	388.66	473.41	474.81	545.63	524.72	537.96	496.29	472.28	488.91	25439	27626	24434	29507	30059	31083	36894	38644	38368	32458	30287	30143
Casi0001410.1	19.48	18.87	22.58	12.17	12.1	11.7	17.13	17	16.54	14.58	15.38	16.69	458	502	535	344	286	285	431	466	439	355	367	383
Casi0001420.1	13.16	13.92	14.94	20.85	19.21	21.77	19.93	18.36	19.69	13.93	14.04	15.42	396	474	453	754	581	679	642	644	669	434	429	453
Casi0001430.1	13.51	12.45	12.37	7.23	8.44	7.38	13.89	12.08	13.36	7.49	7.22	8.69	258	269	238	166	162	146	284	269	288	148	140	162
Casi0001440.1	29.84	30.02	31.17	12.99	16.43	15.69	25.65	23.4	24.03	38.02	37.64	36.97	1191	1356	1254	623	659	649	1096	1089	1083	1571	1525	1440
Casi0001450.1	1.17	0.63	0.76	0.31	0.28	0.21	0.43	0.29	0.41	0.92	0.55	0.6	38	23	25	12	9	7	15	11	15	31	18	19
Casi0001460.1	15.73	16.26	15.43	16.54	18.49	17.49	16.6	16.55	15.7	21.06	21.53	21	1020	1193	1008	1289	1205	1175	1152	1251	1149	1414	1417	1329
Casi0001470.1	45.94	42	42.58	28.13	32.63	30.95	35.7	37.05	37.17	34.33	38.5	35.97	636	658	594	468	454	444	529	598	581	492	541	486
Casi0001480.1	0	0	0	0	0	0	0.08	0.35	0.43	0	0.08	0	0	0	0	0	0	0	1	5	6	0	1	0
Casi0001490.1	0.24	0.14	0.31	0.13	0.78	0.08	0.29	0.13	0.14	0.46	0.77	0.48	3	2	4	2	10	1	4	2	2	6	10	6
Casi0001500.1	0	0	0.13	0	0	0	0	0	0	0	0	0	0	0	3	0	0	0	0	0	0	0	0	0
Casi0001510.1	12.46	11.08	13.78	11.82	11.85	11.41	8.97	7.9	11.32	8.51	8.99	8.38	157	158	175	179	150	149	121	116	161	111	115	103
Casi0001520.1	64.66	64.86	67.98	65.28	67.92	66.92	76.55	76.39	81.49	74.76	74.62	76.54	2081	2362	2205	2525	2197	2232	2637	2866	2961	2491	2438	2404
Casi0001530.1	2.71	2.94	2.64	1.35	2.11	1.96	1.57	1.91	1.73	1.28	2.09	2.38	119	146	117	71	93	89	74	98	86	58	93	102
Casi0001540.1	6.41	6.37	7.39	12.05	11.88	11.97	17.2	12.77	16.51	15.49	15.01	17.62	111	125	129	251	207	215	319	258	323	278	264	298
Casi0001550.1	64.87	62.95	66.61	68.5	71.18	70.97	90.43	80.38	88.28	70.44	81.95	73.72	1264	1388	1308	1604	1394	1433	1886	1826	1942	1421	1621	1402
Casi0001560.1	10.01	9.32	10.11	19.53	17.95	18.15	18.98	22.31	17.13	15.32	14.08	15.64	339	357	345	795	611	637	688	881	655	537	484	517
Casi0001570.1	0.32	0.28	0.32	0	0	0.09	0.17	0	0.08	0	0.05	0	7	7	7	0	0	2	4	0	2	0	1	0
Casi0001580.1	10.21	10.69	9.93	12.16	13.53	12.31	9.4	8.76	8.04	10.54	9.39	11.85	361	428	354	517	481	451	356	361	321	386	337	409
Casi0001590.1	0	0	0.6	0	0.2	0	0	0.17	0	0.19	0	0	0	0	3	0	1	0	0	1	0	1	0	0
Casi0001600.1	11.29	13.12	12.94	18.26	18.88	15.81	16	18.19	17.75	17.56	19.22	18.14	213	280	246	414	358	309	323	400	378	343	368	334
Casi0001610.1	2.75	2.47	2.54	1.75	1.26	1.44	1.57	1.61	1.56	1.59	1.13	1.61	72	73	67	55	33	39	44	49	46	43	30	41
Casi0001620.1	25.1	22.48	24.69	37.4	36.77	31.46	19.22	22.88	23.33	30.84	27.21	28.93	449	455	445	804	661	583	368	477	471	571	494	505
Casi0001630.1	54.48	51.66	54.37	60.78	59.48	63.18	62.7	66.68	65.24	64.99	68.41	66.1	1591	1707	1600	2133	1746	1912	1960	2270	2151	1965	2028	1884
Casi0001640.1	0	0	0	0	0	0	0	0.04	0	0	0	0	0	0	0	0	0	0	0	1	0	0	0	0
Casi0001650.1	3.09	4.42	3.64	4.08	4	3.63	4.7	4.1	4.69	4.93	4.02	4.25	97	157	115	154	126	118	158	150	166	160	128	130
Casi0001660.1	1.43	1.72	1.33	4.49	5.36	4.98	7.07	5.49	5.98	6.63	6.17	6.29	61	83	57	230	230	220	323	273	288	293	267	262
Casi0001670.1	35.15	33.04	34.91	27.11	23.1	28.52	20.89	19.86	20.57	36.62	34.88	31.47	943	1003	944	874	623	793	600	621	623	1017	950	824
Casi0001680.1	12.33	9.64	10.22	9.21	12.82	12.64	11.71	12.8	14.92	14.61	12.45	12.17	243	215	203	218	254	258	247	294	332	298	249	234
Casi0001690.1	10.06	10.61	8.77	8.32	9.5	10.41	9.61	11.22	9.98	9.74	10.27	10.33	356	425	313	354	338	382	364	463	399	357	369	357
Casi0001700.1	0.19	0.17	0.13	0.37	0.51	0.37	0.42	0.16	0.62	0.25	0.25	0.07	3	3	2	7	8	6	7	3	11	4	4	1
Casi0001710.1	50.83	55.42	53.63	76.06	77.19	73.35	66.36	66.3	65.35	96.95	97.02	98.16	868	1071	923	1561	1325	1298	1213	1320	1260	1714	1682	1636
Casi0001720.1	4.41	5.02	5.16	4.51	6.19	4.84	4.27	4	4.21	5.24	4.47	5.66	139	179	164	171	196	158	144	147	150	171	143	174
Casi0001730.1	1.19	0.52	1.76	2.56	0.94	1.14	1	0.91	2.94	1.95	3.74	4.25	10	5	15	26	8	10	9	9	28	17	32	35
Casi0001740.1	2.58	2.57	2.38	3.7	3.75	2.82	3	3.62	3.84	2.31	2.37	2.63	160	180	149	276	234	181	199	262	269	148	149	159
Casi0001750.1	14.61	12.96	12.68	13.33	13.77	13.64	21.08	17.08	18.37	16.05	15.55	16.24	248	249	217	272	235	240	383	338	352	282	268	269
Casi0001760.1	23.55	25.33	26.2	27.59	26.04	29.69	29.58	28.64	26.34	26.5	29.25	24.89	502	611	563	707	558	656	675	712	634	585	633	518
Casi0001770.1	18.64	18.81	17.1	17.95	20.81	19.38	20.78	21.91	21.28	21.76	22.66	21.56	1031	1177	953	1193	1157	1111	1230	1413	1329	1246	1272	1164
Casi0001780.1	1.1	0.56	1.05	0.71	0.95	1.2	1.36	1.28	0.94	0.62	0.87	0.98	31	18	30	24	27	35	41	42	30	18	25	27
Casi0001800.1	0	0.02	0.07	0	0	0.02	0	0	0	0.07	0	0	0	1	3	0	0	1	0	0	0	3	0	0
Casi0001810.1	3.02	3.31	3.55	2.12	2.14	2.33	2.51	2.94	2.45	3.07	3.79	2.16	146	181	173	123	104	117	130	166	134	154	186	102
Casi0001820.1	1400.87	1413.19	1467.61	1098.52	902.25	926.26	921.96	798.5	915.37	726.64	808.08	761.42	8564	9776	9042	8071	5544	5868	6033	5691	6318	4599	5015	4543
Casi0001830.1	11.08	11.01	10.25	8.99	9.45	8.21	6.8	7.91	10.06	7.91	7.91	6.4	280	315	261	273	240	215	184	233	287	207	203	158
Casi0001840.1	7.09	6.31	6.45	7.08	9.02	7.32	7.74	8.39	8.63	7.6	7.74	8.7	397	400	364	477	508	425	464	548	546	441	440	476
Casi0001850.1	1.86	1.22	2.17	1.51	1.49	1.83	1.25	1.18	1.9	1.45	1.71	0.79	46	34	54	45	37	47	33	34	53	37	43	19
Casi0001860.1	16.34	18.84	17.66	17.78	18.55	16.19	19.51	17.24	16.73	17.4	16.1	16.61	605	789	659	791	690	621	773	744	699	667	605	600
Casi0001870.1	0.35	0.36	0.35	0.34	0.47	0.63	0.22	0.25	0.47	0.51	0.64	0.78	6	7	6	7	8	11	4	5	9	9	11	13
Casi0001880.1	14.96	16.68	17.79	20.25	17.37	16.06	20.4	18.04	17.55	18.88	18.92	17.61	222	280	266	361	259	247	324	312	294	290	285	255
Casi0001890.1	0.19	0.25	0	0.16	0.1	0.09	0	0	0.09	0	0.09	0.39	2	3	0	2	1	1	0	0	1	0	1	4
Casi0001900.1	6.16	6.39	6.35	8.17	7.44	7.69	6.21	7.29	6.8	5.43	6.02	6.66	126	148	131	201	153	163	136	174	157	115	125	133
Casi0001910.1	9.19	9.32	8.89	5.87	9.52	9.39	12.11	12.6	11.64	13.85	11.06	13.02	1009	1158	983	775	1050	1068	1423	1613	1442	1574	1232	1395
Casi0001930.1	63.76	63.46	62.12	66.8	71.05	70.92	76.69	72.42	71.59	70.93	65	69.76	2431	2738	2387	3061	2723	2802	3130	3219	3082	2800	2516	2596
Casi0001940.1	20.12	18.15	18.71	23.91	30.15	28.56	25.64	24.51	23.95	23.2	22.09	24.11	1197	1222	1122	1710	1803	1761	1633	1700	1609	1429	1334	1400
Casi0001970.1	7.87	9.25	9.54	12.39	9.12	7.81	9.48	10.59	11.29	9.54	10.66	8.89	176	234	215	333	205	181	227	276	285	221	242	194
Casi0001980.1	25.46	27.8	27.08	42.46	35.56	41.09	47.82	52.59	50.19	46.27	46.82	42.34	488	603	523	978	685	816	981	1175	1086	918	911	792
Casi0001990.1	5.18	7.18	7.93	5.14	5.87	6.11	7	6.02	6.11	5.18	6.17	6.54	228	358	352	272	260	279	330	309	304	236	276	281
Casi0002000.1	5.99	5.33	5.33	7.54	7.41	7.95	12.14	10.96	10.43	10.53	10.23	11.02	245	247	220	371	305	337	532	523	482	446	425	440
Casi0002010.1	0.15	0.11	0.1	0.14	0.11	0.12	0.06	0.07	0.05	0.07	0.07	0.04	16	13	11	17	12	13	7	9	6	8	7	4
Casi0002020.1	17.81	19.71	16.61	17.62	19.62	18.79	21.22	22.53	21.54	23.49	25.45	27.8	697	873	655	829	772	762	889	1028	952	952	1011	1062
Casi0002030.1	201.11	192.66	195.72	186.14	159.07	168.73	175.62	171.93	191.3	161.71	159.12	155.32	2083	2258	2043	2317	1656	1811	1947	2076	2237	1734	1673	1570
Casi0002050.1	0.1	0	0	0.08	0	0.2	0	0.18	0	0	0	0	1	0	0	1	0	2	0	2	0	0	0	0
Casi0002070.1	38.05	43.28	40.3	45.52	40.86	43.92	37.66	40.33	39.64	33.7	43.42	34.59	505	650	539	726	545	604	535	624	594	463	585	448
Casi0002080.1	54.25	48.19	53.93	52.45	46.42	53.15	50.52	50.54	52.59	51.17	51.1	52.59	593	596	594	689	510	602	591	644	649	579	567	561
Casi0002090.1	3.45	3.05	3.19	5.18	4.9	6.21	6.52	6.81	6.77	5.29	6.71	5.13	119	119	111	215	170	222	241	274	264	189	235	173
Casi0002100.1	13.95	13.24	14.46	17.79	16.53	19.17	15.73	16.15	17.73	14.58	14.14	15.31	377	405	394	578	449	537	455	509	541	408	388	404
Casi0002110.1	4.59	3.75	4.35	6.75	9.13	8.52	8.98	8.15	8.41	9.56	11.72	11.74	159	147	152	281	318	306	333	329	329	343	412	397
Casi0002120.1	27.6	27.45	29.94	36.45	38.02	44.72	33.79	38.68	35.63	34.82	32.85	34.05	686	772	750	1089	950	1152	899	1121	1000	896	829	826
Casi0002150.1	23.57	19.97	21.06	17.53	18.98	22.29	18.75	20.11	19.22	20.78	19.84	19.45	755	724	680	675	611	740	643	751	695	689	645	608
Casi0002160.1	10.26	9.07	9.05	14.38	14.69	14.24	11.35	10.57	10.95	10.97	12.1	13.96	244	244	217	411	351	351	289	293	294	270	292	324
Casi0002170.1	10.34	9.18	9.53	18.73	21.8	22.11	16.35	15.98	14.88	17.6	17.68	16.53	604	607	561	1315	1280	1338	1022	1088	981	1064	1048	942
Casi0002190.1	4.97	4.42	3.64	5.4	5.14	5.75	5.96	6.13	5.3	4.99	4.67	4.34	176	177	130	230	183	211	226	253	212	183	168	150
Casi0002210.1	11.99	12.66	11.37	10.1	14.83	14.76	15.25	13.87	14.13	12.95	14.09	13.2	456	545	436	462	567	582	621	615	607	510	544	490
Casi0002220.1	17.29	16.52	16.92	18.78	18.36	17.65	18.4	19.77	18.68	20.37	18.05	15.96	505	546	498	659	539	534	575	673	616	616	535	455
Casi0002230.1	15.75	16.59	17.09	17.63	16.64	17.29	13.73	14.27	14.64	16.9	16.86	15.37	568	677	621	764	603	646	530	600	596	631	617	541
Casi0002240.1	0.39	0.3	0.73	0.45	0.29	0.47	0.46	0.29	0.39	0.09	0.29	0.05	8	7	15	11	6	10	10	7	9	2	6	1
Casi0002250.1	17.47	17.1	18.35	22.39	22.59	21.6	22.77	21.48	23.32	25.18	22.57	25.09	598	662	633	921	777	766	834	857	901	892	784	838
Casi0002260.1	7.61	8	7.96	6.4	8.51	7.93	7.74	8.71	8.22	7.94	8.27	8.4	761	906	803	770	856	822	829	1016	928	822	840	820
Casi0002280.1	0.46	0.39	0.64	0.26	0.62	0.38	0.31	0.66	0.63	0.36	0.24	0.7	21	20	29	14	28	18	15	35	32	17	11	31
Casi0002290.1	12.97	13.86	14.53	13.58	16.89	14.82	15.24	15.89	15.38	14.93	16.2	15.18	762	921	860	959	997	902	958	1088	1020	908	966	870
Casi0002320.1	3.08	2.93	3.13	2.68	3.14	2.55	2.61	2.76	2.93	3.49	2.93	2.88	204	219	209	213	209	175	185	213	219	239	197	186
Casi0002330.1	2.77	2.12	2.21	0.83	0.85	1.19	0.29	0.15	0.43	0.25	0.48	0.56	97	84	78	35	30	43	11	6	17	9	17	19
Casi0002340.1	0.14	0.13	0.07	0.02	0.07	0.05	0.02	0.02	0.04	0	0	0.02	6	6	3	1	3	2	1	1	2	0	0	1
Casi0002370.1	10.14	10.82	10.52	1.7	2.59	2.48	1.85	1.41	2.19	0.89	0.68	0.71	308	372	322	62	79	78	60	50	75	28	21	21
Casi0002380.1	9.27	9.98	8.07	9.02	9.87	10.09	8.85	8.89	10.16	9.21	8.95	8.94	311	379	273	364	333	351	318	348	385	320	305	293
Casi0002390.1	13.97	14.04	13.86	12.15	15.46	12.4	14.72	14.8	13.92	14.34	11.63	11.09	400	455	400	418	445	368	451	494	450	425	338	310
Casi0002400.1	12.96	12.27	12.82	10.99	11.75	11.58	11.71	9.76	10.29	9.68	11.16	9.98	269	288	268	274	245	249	260	236	241	208	235	202
Casi0002410.1	17.51	13.39	14.07	20	20.6	17.78	17.88	18.43	17.94	22.78	27.6	27.98	268	232	217	368	317	282	293	329	310	361	429	418
Casi0002420.1	3.3	3.7	3.4	6.48	6.54	6.89	5.57	6.88	5.67	5.16	4.53	4.59	112	142	116	264	223	242	202	272	217	181	156	152
Casi0002430.1	0.23	0.03	0.38	0.41	0.08	0.26	0	0.13	0	0.15	0.11	0.08	6	1	10	13	2	7	0	4	0	4	3	2
Casi0002450.1	26.65	33.76	31.3	32.42	32.61	29.14	27.61	25.17	23.85	27.41	25.46	28.3	496	711	587	725	610	562	550	546	501	528	481	514
Casi0002470.1	6.37	6.24	10.08	11.03	8.9	16.77	15.44	12.55	15.4	14.3	11.87	11.46	37	41	59	77	52	101	96	85	101	86	70	65
Casi0002480.1	10.52	11.25	10.24	10	12.74	12.49	12.29	12.35	11.32	13.11	12.11	12.44	994	1203	975	1136	1210	1223	1243	1360	1208	1283	1162	1147
Casi0002490.1	9.37	9.02	8.29	10.25	11.35	10.18	8.58	11.4	9.73	10.11	9.8	10.7	359	391	320	472	437	404	352	509	421	401	381	400
Casi0002500.1	2.07	2.83	2.55	2.84	2.27	1.79	2.29	3.22	2.32	2.36	1.33	1.51	49	76	61	81	54	44	58	89	62	58	32	35
Casi0002510.1	5.07	5.11	5.22	5.02	5.81	5.86	4.34	4.07	5.12	5.3	4.87	3.9	157	179	163	187	181	188	144	147	179	170	153	118
Casi0002520.1	16.23	17.1	15.84	20.31	18.22	20.19	19.16	19.83	19.73	19.48	19.73	20.32	671	800	660	1009	757	865	848	956	921	834	828	820
Casi0002530.1	8.08	9.85	9.51	13.02	7.85	9.87	7.61	6.99	8.08	8.06	9.82	8.68	124	171	147	240	121	157	125	125	140	128	153	130
Casi0002540.1	35.79	43.39	44.08	48	46.63	47.29	44.29	44.17	43.21	45.83	45.95	44.38	804	1103	998	1296	1053	1101	1065	1157	1096	1066	1048	973
Casi0002550.1	11.28	13.31	11.88	10.83	8.75	8.53	8.36	10.61	10.69	9.6	8.22	9.22	227	303	241	262	177	178	180	249	243	200	168	181
Casi0002560.1	22	23.99	21.99	27.93	23.99	25.5	27.76	27.16	24.91	30.04	27.4	25.13	428	528	431	653	469	514	578	616	547	605	541	477
Casi0002570.1	12.14	12.18	13.94	13.72	11.18	13.66	13.27	15.87	13.57	16.64	12.95	15.81	229	260	265	311	212	267	268	349	289	325	248	291
Casi0002580.1	12.84	11.88	14.02	15.13	14.12	15.4	14.65	15.27	12.91	13.58	12.89	13.11	827	866	910	1171	914	1028	1010	1147	939	906	843	824
Casi0002590.1	7.76	8.82	7.99	2.24	3.04	2.67	2.08	2.16	2.65	2.36	2.66	1.83	213	274	221	74	84	76	61	69	82	67	74	49
Casi0002600.1	40.71	42.78	40.59	47.32	45.27	47.03	41.15	39.65	40.12	40.73	41.14	42.93	1232	1465	1238	1721	1377	1475	1333	1399	1371	1276	1264	1268
Casi0002610.1	15.04	14.55	17.47	21.81	20.31	21.47	26.1	25.48	24.08	23.26	22.47	23.04	697	763	816	1215	946	1031	1295	1377	1260	1116	1057	1042
Casi0002630.1	0.78	0.43	0.06	0.5	0	0.17	0.23	0.15	0.48	0.52	0.12	0.12	13	8	1	10	0	3	4	3	9	9	2	2
Casi0002640.1	0.43	0.76	0.49	0.15	0.12	0	0	0.05	0	0.12	0.12	0	7	14	8	3	2	0	0	1	0	2	2	0
Casi0002660.1	13.46	11.46	14.05	17.15	15.54	14.46	17.45	18.19	16.87	15.37	16.49	15.51	361	348	380	553	419	402	501	569	511	427	449	406
Casi0002670.1	5.24	4.75	5.68	5.97	7.27	6.85	7.28	6.57	6.05	6.06	5.91	6.29	76	78	83	104	106	103	113	111	99	91	87	89
Casi0002680.1	205.42	199.22	196.74	183.04	178.23	167.39	201.62	196.43	194.07	156.01	180.16	173.14	4487	4924	4331	4805	3913	3789	4714	5002	4786	3528	3995	3691
Casi0002690.1	3.18	1.98	2.69	2.65	3.12	3.02	2.88	3.05	2.24	2.3	2.35	2.68	68	48	58	68	67	67	66	76	54	51	51	56
Casi0002700.1	15.78	14.79	14.12	13.58	15.28	15.02	13.84	15.61	14.49	14.43	14.96	15.44	377	400	340	390	367	372	354	435	391	357	363	360
Casi0002710.1	9.2	8.59	9.98	16.58	13.34	12.55	15	15.78	13.44	10.83	13.02	12.42	302	319	330	654	440	427	527	604	498	368	434	398
Casi0002720.1	4.14	4.66	3.86	4.21	3.96	4.32	8.13	6.83	7.98	6.33	6.07	6.12	135	172	127	165	130	146	284	260	294	214	201	195
Casi0002730.1	68.22	62.39	69.17	55.36	47.22	43.12	41.09	45.57	42.04	43.06	38.73	39.47	687	711	702	670	478	450	443	535	478	449	396	388
Casi0002740.1	48.43	49.13	48.67	61.87	65.61	66.53	64.08	69.22	64.8	65.32	67.3	65.33	1792	2057	1815	2751	2440	2551	2538	2986	2707	2502	2528	2359
Casi0002750.1	16.77	15.06	15.14	14.82	17.53	14.39	13.28	14.48	11.84	15.26	13.05	12.23	434	441	395	461	456	386	368	437	346	409	343	309
Casi0002760.1	18.71	19.06	20.57	22.95	21.17	21.63	20.19	18.65	19.52	19.58	17.36	18.53	445	513	493	656	506	533	514	517	524	482	419	430
Casi0002770.1	0	0	0	0	0	0.08	0	0	0	0	0	0	0	0	0	0	0	1	0	0	0	0	0	0
Casi0002780.1	0	0	0.03	0	0	0	0.03	0	0	0	0	0	0	0	1	0	0	0	1	0	0	0	0	0
Casi0002790.1	0	0	0	0	0	0	0	0.13	0	0	0	0	0	0	0	0	0	0	0	2	0	0	0	0
Casi0002800.1	0	0	0.22	1.46	0.88	0.64	1.03	1.13	0.97	0	1.3	0.23	0	0	1	8	4	3	5	6	5	0	6	1
Casi0002810.1	0.25	0.07	0.41	0.14	0.83	1.53	0.23	0.5	0.44	1.21	1.32	1.45	3	1	5	2	10	19	3	7	6	15	16	17
Casi0002820.1	3.07	2.97	2.9	2.02	2.88	2.13	2.23	1.99	1.63	1.88	1.58	2.16	205	224	195	162	193	147	159	155	123	130	107	141
Casi0002860.1	1.41	0.99	0.67	0.93	0.77	0.8	0.63	1.29	1.03	0.56	0.91	0.85	29	23	14	23	16	17	14	31	24	12	19	17
Casi0002870.1	0.6	0.53	0	0.17	1.78	1.82	0.74	1.45	0.09	1.15	1.27	0.92	6	6	0	2	18	19	8	17	1	12	13	9
Casi0002910.1	0.19	0.13	0.05	0.04	0	0.05	0	0	0.04	0	0	0	4	3	1	1	0	1	0	0	1	0	0	0
Casi0002930.1	4.56	4.71	5.71	5.72	4.54	5.82	8.07	6.02	6.59	7.93	6.36	6.62	65	76	82	98	65	86	123	100	106	117	92	92
Casi0002940.1	294.03	281.2	281.97	294.06	290.48	268.93	322.52	304.23	322.53	266.5	277.27	272.27	3699	4003	3575	4446	3673	3506	4343	4462	4581	3471	3541	3343
Casi0002950.1	0.66	0.58	0.66	0.62	0.81	0.83	1.2	0.5	1.17	1.13	1.23	1.08	17	17	17	19	21	22	33	15	34	30	32	27
Casi0002960.1	25.95	30.58	27.75	27.88	27.49	27.96	23.15	26.83	23.84	21.7	24.41	22.76	618	824	666	798	658	690	590	745	641	535	590	529
Casi0002970.1	9.94	9.6	10.21	7.76	8.71	7.78	10.47	10.31	9.66	12.16	13.35	13.29	259	283	268	243	228	210	292	313	284	328	353	338
Casi0002980.1	8.81	10.62	10.98	13.01	13.37	12.62	10.96	9.35	9.46	6.3	7.77	6.2	316	431	397	561	482	469	421	391	383	234	283	217
Casi0002990.1	4	4.72	3.26	2.44	2.91	2.86	1.85	2.75	2.52	1.91	1.71	1.82	101	135	83	74	74	75	50	81	72	50	44	45
Casi0003010.1	8.77	8.18	7.64	8.16	9.29	9.59	6.94	7.83	7.36	6.31	5.65	5.38	451	476	396	504	480	511	382	469	427	336	295	270
Casi0003050.1	39.94	42.36	42.57	35.93	40.67	41.81	35.81	36.83	33.84	34.6	32.04	36.68	2854	3425	3066	3086	2921	3096	2739	3068	2730	2560	2324	2558
Casi0003060.1	12.53	13.06	13.76	13.32	12.31	14.26	12.26	12.08	11.67	11.89	13.24	13.55	234	276	259	299	231	276	245	263	246	230	251	247
Casi0003070.1	0.82	1.04	0.95	0.86	0.57	0.82	0.27	0.43	0.19	0.03	0.04	0.15	23	33	27	29	16	24	8	14	6	1	1	4
Casi0003080.1	1.55	1.64	2.05	3.74	3.08	3.04	2.41	2.39	2.38	2.5	1.22	1.85	30	36	40	87	60	61	50	54	52	50	24	35
Casi0003090.1	0	0	0	0	0	0	0	0	0	0	0	0.05	0	0	0	0	0	0	0	0	0	0	0	1
Casi0003100.1	1.08	1.29	1.17	0.43	0.56	0.55	0.46	0.65	0.71	0.36	0.65	0.24	46	62	50	22	24	24	21	32	34	16	28	10
Casi0003110.1	0	0	0	0	0	0	0	0.23	0	0	0	0	0	0	0	0	0	0	0	2	0	0	0	0
Casi0003120.1	0.2	0.24	0.46	0.33	0	0	0	0	0	0	0	0	3	4	7	6	0	0	0	0	0	0	0	0
Casi0003140.1	0	0	0	0.19	0	0	0	0.19	0	0	0	0	0	0	0	1	0	0	0	1	0	0	0	0
Casi0003160.1	0	0.02	0	0	0	0	0	0	0	0	0	0	0	1	0	0	0	0	0	0	0	0	0	0
Casi0003180.1	28.02	27.28	26.47	28.56	32.4	29.62	26.7	30.23	29.53	27.71	27.49	29.82	795	876	757	974	924	871	811	1000	946	814	792	826
Casi0003190.1	0	0	0	0	0	0	0	0	0	0	0	0.04	0	0	0	0	0	0	0	0	0	0	0	1
Casi0003200.1	2.12	2.44	1.19	0.59	0.56	0.89	0.33	0.3	0.5	0.55	0.42	0.14	30	39	17	10	8	13	5	5	8	8	6	2
Casi0003230.1	5.14	3.62	3.8	3.83	2.08	2.54	3.43	1.86	2.6	1.87	1.07	0.91	133	106	99	119	54	68	95	56	76	50	28	23
Casi0003240.1	175.52	165.2	167.07	204.49	143.04	171.23	188.38	179.8	185.17	166.88	187.8	157.03	1277	1360	1225	1788	1046	1291	1467	1525	1521	1257	1387	1115
Casi0003250.1	12.62	14.71	13.19	12.93	10.9	10.93	13.97	12.27	13.35	12.9	12.76	11.95	411	542	433	506	357	369	487	466	491	435	422	380
Casi0003260.1	28.16	28.75	29.24	42.12	36.72	35.34	46.21	48.05	46.71	81.94	81.77	89.77	386	446	404	694	506	502	678	768	723	1163	1138	1201
Casi0003280.1	36.84	35.94	37.07	42.28	42.03	40.89	35.53	39.91	36.59	37.2	37.52	38.22	1213	1339	1230	1673	1391	1395	1252	1532	1360	1268	1254	1228
Casi0003290.1	20.88	19.47	19.7	17.58	22.39	21.98	22.57	22.64	21.3	24.31	22.26	24.71	2225	2347	2115	2251	2398	2427	2574	2812	2562	2681	2407	2569
Casi0003300.1	5.15	4.61	4.97	3.46	3.83	3.57	5.11	3.51	4.62	7.16	4.97	7.37	146	148	142	118	109	105	155	116	148	210	143	204
Casi0003310.1	41.78	44.7	43.03	55.47	49.78	51.13	55.35	57.06	54.72	58.08	58.22	57.39	608	736	631	970	728	771	862	968	899	875	860	815
Casi0003320.1	301.02	284.31	302.45	358.64	294.39	321.44	323.51	321.01	332.89	283.68	287.93	279.03	4522	4833	4579	6475	4445	5004	5202	5622	5646	4412	4391	4091
Casi0003330.1	0	0.13	0	0	0	0.14	0	0	0.26	0	0	0	0	1	0	0	0	1	0	0	2	0	0	0
Casi0003340.1	0.08	0	0.08	0.2	0.24	0	0.23	0.07	0.07	0.08	0.08	0	1	0	1	3	3	0	3	1	1	1	1	0
Casi0003350.1	0	0	0.09	0	0	0.08	0	0	0	0	0	0	0	0	2	0	0	2	0	0	0	0	0	0
Casi0003360.1	21.62	21.37	21.43	18.46	20.37	21.38	22.94	24	22.17	21.76	19.72	22.34	812	908	811	833	769	832	922	1051	940	846	752	819
Casi0003370.1	11.41	10.83	11.1	11.82	11.2	12.82	10.9	11.61	10.78	9.7	11.2	10.66	499	536	489	621	492	581	510	592	532	439	497	455
Casi0003380.1	13.22	13.15	12.07	13.98	16.55	16.05	14.09	13.56	13.38	13.15	13.87	13.51	399	449	367	507	502	502	455	477	456	411	425	398
Casi0003390.1	12.31	13.83	13.87	15.63	15.57	14.42	12.03	15.47	14.53	12.3	14.02	13.56	346	440	393	528	440	420	362	507	461	358	400	372
Casi0003400.1	0	0.09	0.16	0.09	0.26	0.1	0.3	0.09	0.37	0.05	0.16	0	0	2	3	2	5	2	6	2	8	1	3	0
Casi0003410.1	17.18	18.13	15.55	16.82	17.92	18.9	20.9	20.71	21.46	20.52	20.32	21.47	787	940	718	926	825	897	1025	1106	1110	973	945	960
Casi0003420.1	3.23	2.91	2.59	1.86	3.83	2.64	4.06	3.89	5.01	4.98	4.16	5.47	52	53	42	36	62	44	70	73	91	83	68	86
Casi0003430.1	0.81	1.59	1.35	1.6	1.7	1.35	1.94	1.65	1.13	1.68	1.71	2.22	26	58	44	62	55	45	67	62	41	56	56	70
Casi0003440.1	0.48	0.12	0.26	0	0.17	0.13	0	0.07	0.15	0	0.04	0.13	11	3	6	0	4	3	0	2	4	0	1	3
Casi0003450.1	0.74	0.84	0.73	6.64	9.03	8.44	14.03	10.96	11.51	16.63	18.47	16.14	27	35	27	293	333	321	551	469	477	632	688	578
Casi0003460.1	0.09	0.05	0.03	0	0.03	0.03	0	0	0.03	0	0	0.03	3	2	1	0	1	1	0	0	1	0	0	1
Casi0003470.1	0	0.09	0	0.08	0	0	0	0.09	0	0	0	0	0	1	0	1	0	0	0	1	0	0	0	0
Casi0003480.1	25.34	24.66	23.19	23.81	20.11	21.63	16.26	17.44	17.64	15.14	17.38	17.71	425	468	392	480	339	376	292	341	334	263	296	290
Casi0003490.1	10.42	10.29	9.4	11.6	9.55	10.97	9.08	10.3	8.8	10.36	10.18	11.46	341	381	310	456	314	372	318	393	325	351	338	366
Casi0003510.1	24.69	23.99	26.1	20.31	25.02	24.05	24.01	25.79	23.2	25.41	24.33	26.75	1939	2132	2066	1917	1975	1957	2018	2361	2057	2066	1940	2050
Casi0003520.1	3.1	3.47	3.59	4.11	3.39	4.13	2.57	3.4	3.3	2.92	3.32	2.71	89	113	104	142	98	123	79	114	107	87	97	76
Casi0003530.1	31.21	34.38	29.39	21.68	22.39	20.94	18.79	17.87	19.42	23.21	19.74	17.78	430	536	408	359	310	299	277	287	302	331	276	239
Casi0003540.1	31.45	28.11	27.39	42.35	41.52	40.93	23.84	28.18	27.89	19.65	26.13	22.54	875	885	768	1416	1161	1180	710	914	876	566	738	612
Casi0003550.1	0	0.04	0	0.03	0.04	0.08	0.2	0.21	0.18	0.24	0.49	0.21	0	1	0	1	1	2	5	6	5	6	12	5
Casi0003560.1	3.2	4.4	3.51	1.46	1.83	2.04	1.58	2.33	1.5	1.6	1.37	1.11	106	165	117	58	61	70	56	90	56	55	46	36
Casi0003570.1	24.14	26.81	25.9	24.52	26.18	26.38	23.61	27.43	23.73	21.99	20.93	23.4	666	837	720	813	726	754	697	882	739	628	586	630
Casi0003580.1	51.04	51.26	49.55	56.24	56.94	56.53	54.36	58.27	54.3	53.68	51.79	54.12	1665	1892	1629	2205	1867	1911	1898	2216	2000	1813	1715	1723
Casi0003600.1	0	0	0	0	0	0	0	0	0.03	0	0	0	0	0	0	0	0	0	0	0	1	0	0	0
Casi0003620.1	0.41	0.3	0.26	0.03	0.41	0.07	0	0	0	0.07	0.07	0.08	11	9	7	1	11	2	0	0	0	2	2	2
Casi0003630.1	0	0	0.04	0	0.15	0	0.21	0	0	0	0	0	0	0	1	0	4	0	6	0	0	0	0	0
Casi0003650.1	0.14	0.08	0	0.08	0.23	0.09	0.28	0.24	0.12	0.22	0.11	0.14	6	4	0	4	10	4	13	12	6	10	5	6
Casi0003660.1	65.01	67.97	68.79	77.99	72	65.32	74.96	82.65	69.49	59.5	61.76	60.14	1431	1693	1526	2063	1593	1490	1766	2121	1727	1356	1380	1292
Casi0003670.1	2.06	1.68	1.63	2.11	3.68	2.9	1.63	1.28	1.88	1.22	1.46	1.07	65	60	52	80	117	95	55	47	67	40	47	33
Casi0003680.1	4.94	3.65	3.95	3.37	4.1	4.83	2.82	2.59	3	4.13	3.56	3.93	67	56	54	55	56	68	41	41	46	58	49	52
Casi0003690.1	0.08	0.61	0.23	0.32	0.08	0.22	0	0.07	0	0.22	0.68	0.08	1	9	3	5	1	3	0	1	0	3	9	1
Casi0003710.1	0.01	0.01	0.02	0.01	0.03	0.01	0.02	0.03	0.05	0	0	0.01	2	1	4	1	5	2	4	5	9	0	0	1
Casi0003720.1	13.47	13.52	13.33	11.91	18.43	15.59	11.18	13.15	11.86	12.91	11.82	13.15	1363	1548	1359	1449	1875	1635	1211	1552	1355	1353	1214	1299
Casi0003740.1	6.35	5.83	4.56	4.77	6.56	5.23	8.35	10.1	7.25	4.2	5.31	5.55	184	191	133	166	191	157	259	341	237	126	156	157
Casi0003750.1	2.37	2.2	1.64	2.02	2.09	2.29	2.89	3.27	3.32	4.52	3.08	3.81	79	83	55	81	70	79	103	127	125	156	104	124
Casi0003760.1	0.35	0.53	0.53	0.74	1.45	0.95	0.62	0.54	0.73	0.4	0.19	0.29	11	19	17	28	46	31	21	20	26	13	6	9
Casi0003800.1	11.85	12.36	10.72	9.99	14	13.58	12.15	11.94	10.57	12.43	11.93	11.78	771	910	703	781	915	915	846	905	776	837	788	748
Casi0003810.1	17.21	17.11	17.59	21.73	20.42	18.81	21.27	23.25	19.54	17.08	18.38	22.37	369	415	380	560	440	418	488	581	473	379	400	468
Casi0003830.1	0	0	0	0	0	0	0	0	0	0	0.02	0	0	0	0	0	0	0	0	0	0	0	2	0
Casi0003840.1	6.03	6.83	5.38	6.32	7.33	6.92	6.84	7.41	6.35	6.68	7.83	7.06	280	359	252	353	342	333	340	401	333	321	369	320
Casi0003860.1	9.62	10.75	9.29	12.43	10.73	10.97	12.59	10.62	10.74	13.02	12.67	12.43	264	334	257	410	296	312	370	340	333	370	353	333
Casi0003870.1	2.97	2.58	3.38	4.23	2.96	4.17	2.98	3.34	2.44	3.34	2.77	2.55	55	54	63	94	55	80	59	72	51	64	52	46
Casi0003880.1	8.81	9.03	8.19	9.57	11.01	10.46	12.73	13.26	14.24	11.61	13.2	12.38	269	312	252	351	338	331	416	472	491	367	409	369
Casi0003890.1	0.43	0.07	0.31	0.55	1.85	0.52	0.51	0.13	0.24	0.49	0.61	1.63	11	2	8	17	48	14	14	4	7	13	16	41
Casi0003900.1	13.12	11.9	12.64	11.48	12.78	12.53	12.71	12.29	12.76	13.85	15.83	12.85	655	672	636	689	641	648	679	715	719	716	802	626
Casi0003910.1	0.12	0	0.06	0.1	0.06	0	0.06	0.11	0	0.06	0.12	0.13	2	0	1	2	1	0	1	2	0	1	2	2
Casi0003920.1	0	0	0	0	0	0	0	0	0	0.04	0	0	0	0	0	0	0	0	0	0	0	1	0	0
Casi0003940.1	81.05	92.01	88.76	110.12	122.75	118.69	151.08	149.38	145.41	159.48	157.25	156.99	2768	3556	3055	4520	4214	4201	5523	5948	5607	5639	5452	5233
Casi0003950.1	6.51	6.87	6.74	6.39	6.62	7.73	4.51	6.71	5.68	4.21	4.66	4.27	139	166	145	164	142	171	103	167	137	93	101	89
Casi0003970.1	10.69	10.15	11.22	13.38	11.08	11	13.29	12.35	13.77	11.27	13.75	15.75	121	130	128	182	126	129	161	163	176	132	158	174
Casi0003980.1	51.66	53.78	50.8	51.99	47.05	42.51	51.39	50.25	53.46	49.3	50.52	46.21	1679	1978	1664	2031	1537	1432	1788	1904	1962	1659	1667	1466
Casi0003990.1	2.89	3.15	3.86	5.05	4.48	5.94	2.83	3.92	2.82	2.53	2.35	2.54	98	121	132	206	153	209	103	155	108	89	81	84
Casi0004020.1	1.22	0.89	0.67	0.56	0.75	0.57	0.67	0.79	0.63	0.81	0.91	0.99	29	24	16	16	18	14	17	22	17	20	22	23
Casi0004030.1	0.77	0.76	0.9	0.93	1.02	0.92	0.78	0.64	0.62	0.99	1.06	0.79	33	37	39	48	44	41	36	32	30	44	46	33
Casi0004040.1	0.08	0.2	0.46	0.19	0.27	0.26	0.25	0.3	0.31	0.22	0.11	0	2	6	12	6	7	7	7	9	9	6	3	0
Casi0004050.1	6.15	6.69	6.42	6.56	7.18	6.93	5.58	6.01	5.36	5.26	4.88	4.67	174	214	183	223	204	203	169	198	171	154	140	129
Casi0004060.1	131.57	132.14	128.63	117.82	105.63	112.81	116.33	110.25	116.18	107.48	105.02	105.22	2989	3397	2945	3217	2412	2656	2829	2920	2980	2528	2422	2333
Casi0004070.1	22.75	22.67	25.68	22.69	27.06	26.89	26.06	26.04	24.34	27.36	24.56	25.86	885	998	1007	1061	1058	1084	1085	1181	1069	1102	970	982
Casi0004110.1	6.85	6.59	7.77	4.75	5.43	4.76	5.46	5.68	5.76	5.41	4.82	5.53	462	503	528	385	368	333	394	447	439	378	330	364
Casi0004120.1	33.77	32.55	32.67	23.6	28.62	25.56	29.61	30.19	28.04	27.86	30.38	30.11	993	1083	968	834	846	779	932	1035	931	848	907	864
Casi0004130.1	25.83	27.17	24.99	14.08	16.99	16.76	15.48	13.96	13.61	11.22	11.94	14.47	516	614	503	338	341	347	331	325	307	232	242	282
Casi0004140.1	6.8	7.03	6.39	6.22	6.97	6.75	6.68	7.52	7.45	8.4	7.53	8.05	798	934	756	878	823	821	840	1029	987	1021	898	922
Casi0004150.1	0.57	0	0.38	0	0.09	0.18	0.35	0	0.08	0	0.09	0	6	0	4	0	1	2	4	0	1	0	1	0
Casi0004160.1	21.85	21.65	20.78	15.95	19.38	17.02	19.34	17.19	18.22	17.61	16.43	15.59	701	786	672	615	625	566	664	643	660	585	535	488
Casi0004170.1	12.68	11.74	14.78	21.64	21.29	19.28	29.01	27.89	29.55	32.68	35.93	35.63	269	282	316	552	454	424	659	690	708	718	774	738
Casi0004180.1	10.86	11.03	9.94	12.63	11.8	12.31	12.99	12.58	13.22	13.78	12.96	13.79	511	587	471	714	558	600	654	690	702	671	619	633
Casi0004190.1	0.27	0	0.27	0.23	0.96	0	0	0.12	0.12	0	0	0.14	2	0	2	2	7	0	0	1	1	0	0	1
Casi0004200.1	10.61	10.5	12.43	28.7	22.07	29.03	11.8	11.83	10.67	9.94	9.57	8.86	200	224	236	650	418	567	238	260	227	194	183	163
Casi0004210.1	7.94	8.5	7.02	11.15	9.44	8.32	8.87	9.9	8.19	8.93	9.23	10.36	128	155	114	216	153	139	153	186	149	149	151	163
Casi0004220.1	4.13	4.5	5.38	4.24	3.94	2.73	3.85	3.33	3.22	3.99	3.43	3.56	51	63	67	63	49	35	51	48	45	51	43	43
Casi0004230.1	0.24	0.75	0.72	0.61	0.85	0.7	1.36	1.04	0.75	0.94	1.32	1.12	2	7	6	6	7	6	12	10	7	8	11	9
Casi0004240.1	10.1	11.7	9.76	16.52	12.13	14.37	11.96	13.89	13.57	11.94	10.21	13.02	116	152	113	228	140	171	147	186	176	142	119	146
Casi0004250.1	0	0	0.04	0.03	0.08	0.04	0.12	0.11	0.04	0.12	0	0	0	0	1	1	2	1	3	3	1	3	0	0
Casi0004270.1	13.21	12.66	12.58	10.86	13.75	14.65	15.56	14.1	15.02	14.73	14.89	15.15	602	653	578	595	630	692	759	749	773	695	689	674
Casi0004280.1	8.44	7.31	7.7	9.8	9.22	9.43	9.98	10.17	8.32	10.38	10.12	10.41	531	520	488	741	583	615	672	746	591	676	646	639
Casi0004290.1	8.88	8.9	8.19	5.26	7.02	6.99	5.77	6.14	5.43	6.1	6.46	4.85	326	370	303	232	259	266	227	263	225	232	241	174
Casi0004300.1	3.3	3.45	3.92	1.76	2.13	2.34	1.41	1.44	1.61	1.28	1.83	1.18	204	241	244	131	132	150	93	104	112	82	115	71
Casi0004310.1	5.24	5.87	5.12	4.01	5.73	4.91	4.21	4.87	3.56	4.27	4.21	4.72	250	317	246	230	275	243	215	271	192	211	204	220
Casi0004320.1	0.56	0.8	0.88	0.29	0.19	0.04	0.34	0.17	0.33	0.23	0.11	0.02	26	42	41	16	9	2	17	9	17	11	5	1
Casi0004330.1	4.05	5.67	5.16	2.57	3.01	4.54	1.92	2.4	2.65	0.87	0.74	0.93	130	206	167	99	97	151	66	90	96	29	24	29
Casi0004340.1	0	0	0	0	0	0	0	0.14	0	0	0	0	0	0	0	0	0	0	0	2	0	0	0	0
Casi0004350.1	0.16	0.12	0.03	0.14	0.07	0.06	0.06	0	0.03	0	0	0	5	4	1	5	2	2	2	0	1	0	0	0
Casi0004360.1	0.26	0.68	1.15	0	0.13	0	0	0.22	0	0.12	0	0.26	2	6	9	0	1	0	0	2	0	1	0	2
Casi0004370.1	0.53	0.86	0.9	0.42	0.53	0.28	0.27	0.45	0.57	0.14	0.26	0.27	18	33	31	17	18	10	10	18	22	5	9	9
Casi0004390.1	45.01	44.78	42.85	37.66	40.68	39.75	36.45	38.22	38.05	34.85	37.48	35.9	1779	2003	1707	1789	1616	1628	1542	1761	1698	1426	1504	1385
Casi0004400.1	25.89	26.59	28.61	21.85	23.07	24.39	25.65	24.68	22.68	21.24	19.34	19.55	844	981	940	856	756	824	895	938	835	717	640	622
Casi0004410.1	7.09	6.32	5.92	4.14	3.77	3.78	4.76	4.37	5.4	4.02	4.96	4.08	114	115	96	80	61	63	82	82	98	67	81	64
Casi0004420.1	0	0	0.31	0	0.21	0	0	0	0	0	0	0	0	0	3	0	2	0	0	0	0	0	0	0
Casi0004430.1	7.99	10.75	11.51	11.58	12.23	10.65	12.5	12.94	14.66	9.91	11.51	10.76	197	300	286	343	303	272	330	372	408	253	288	259
Casi0004440.1	0	0	0	0.26	0	0.1	0.3	0.45	0.47	0.61	0.63	0	0	0	0	3	0	1	3	5	5	6	6	0
Casi0004450.1	0.05	0	0.11	0.32	0.16	0	0	0.09	0.15	0.32	0.05	0.17	1	0	2	7	3	0	0	2	3	6	1	3
Casi0004460.1	10.46	10.09	9.26	10.6	12.08	11.41	14.56	15.53	15.54	15.2	14.92	16.5	491	536	438	598	570	555	732	850	824	739	711	756
Casi0004470.1	1.83	1.94	1.99	3.82	5.07	5.2	3.43	3.06	3.04	3.16	3.42	3.76	100	120	110	251	279	295	201	195	188	179	190	201
Casi0004480.1	20.85	23.44	20.93	21.83	22.79	21.15	23.69	25.45	22.65	22.97	25.66	22.84	782	995	791	984	859	822	951	1113	959	892	977	836
Casi0004490.1	29.63	29.99	29.63	38.03	44.05	41.92	41.73	42.54	41.92	45.84	42.72	44.23	1303	1492	1313	2010	1947	1910	1964	2181	2081	2087	1907	1898
Casi0004500.1	51.6	55.98	57.19	66.86	67.94	64.28	47.97	50.34	49.82	51.7	49.14	52.79	1419	1742	1585	2210	1878	1832	1412	1614	1547	1472	1372	1417
Casi0004510.1	0	0	0.09	0.07	0	0	0	0	0	0.26	0	0.18	0	0	1	1	0	0	0	0	0	3	0	2
Casi0004520.1	2.15	2.38	2.03	1.52	2.82	2.27	1.35	2.02	1.4	2.08	2.08	1.87	159	199	151	135	209	174	107	174	117	159	156	135
Casi0004530.1	31.69	33.16	34.56	38.08	38.23	36.88	36.85	36.25	37.81	36.58	35.31	37.41	1092	1293	1200	1577	1324	1317	1359	1456	1471	1305	1235	1258
Casi0004540.1	38.03	39.25	36.82	40.1	30.67	35.15	29.98	31.98	29.84	23.88	32.51	29.48	666	778	650	844	540	638	562	653	590	433	578	504
Casi0004550.1	76.88	73.11	74.97	70.67	56.09	64.93	64.57	56.96	62.26	53.53	52.58	55.74	1050	1130	1032	1160	770	919	944	907	960	757	729	743
Casi0004560.1	2.63	2.2	2	0.67	1.88	1.17	0.57	0.46	0.83	0.07	0.66	0.55	39	37	30	12	28	18	9	8	14	1	10	8
Casi0004580.1	3.31	3.28	3.42	5.37	3.92	4.11	4.14	4.34	4.72	3.94	5.51	3.85	74	83	77	144	88	95	99	113	119	91	125	84
Casi0004610.1	23.94	25.68	24.35	37.36	36.07	34.64	38.31	38.15	36.96	36.24	37.11	39.8	795	965	815	1491	1204	1192	1362	1477	1386	1246	1251	1290
Casi0004620.1	104.75	108.38	106.26	121.88	127.77	119.31	110.67	101.61	109.42	77	84.18	79.84	2101	2460	2148	2938	2576	2480	2376	2376	2478	1599	1714	1563
Casi0004630.1	4.44	4.26	4.68	4.44	4.84	4.68	4.25	4.31	3.84	4.14	4.06	3.98	300	326	319	361	329	328	308	340	293	290	279	263
Casi0004640.1	0	0.05	0.15	0.04	0.1	0.25	0.14	0.13	0	0.2	0.1	0.05	0	1	3	1	2	5	3	3	0	4	2	1
Casi0004650.1	0	0	0	0	0	0	0	0	0	0.14	0	0	0	0	0	0	0	0	0	0	0	1	0	0
Casi0004680.1	2.95	2.98	2.99	2.68	3.36	2.6	2.7	2.57	2.48	2.81	2.15	2.68	139	159	142	152	159	127	136	141	132	137	103	123
Casi0004690.1	11.09	11.64	11.59	12.49	13.86	14.12	14.3	15.64	14.11	15.13	15.88	15.25	582	691	613	788	731	768	803	957	836	822	846	781
Casi0004710.1	16.52	13.84	19.64	23.34	22.43	21.59	21.55	20.37	25.76	20.78	22.04	19.93	96	91	115	163	131	130	134	138	169	125	130	113
Casi0004720.1	13.52	12.01	13.07	27.62	29.91	30.65	27.1	26.69	25.96	26.47	30.49	28.71	397	399	387	975	883	933	852	914	861	805	909	823
Casi0004730.1	16.5	15.79	19.64	16.93	11.79	11.74	5.97	7.18	6.92	6.53	5.5	6.55	266	288	319	328	191	196	103	135	126	109	90	103
Casi0004740.1	48.67	47.83	45.66	57.83	67.76	69.51	46.26	42.59	39.89	41.21	44.21	46.52	2131	2370	2015	3043	2982	3154	2168	2174	1972	1868	1965	1988
Casi0004750.1	0.16	0.14	0.32	0.45	0.11	0	0.1	0	0	0.26	0	0.11	3	3	6	10	2	0	2	0	0	5	0	2
Casi0004770.1	130.72	119.31	113.39	55.18	57.43	57.39	57.02	56.44	59.66	52.59	43.74	43.01	4110	4245	3593	2085	1815	1870	1919	2069	2118	1712	1396	1320
Casi0004790.1	5.4	6.76	6.4	3.95	4.46	4.75	4.92	4.16	3.99	3.59	4.03	4.64	247	350	295	217	205	225	241	222	206	170	187	207
Casi0004800.1	0	0	0	0	0	0.17	0	0	0	0.17	0	0.18	0	0	0	0	0	2	0	0	0	2	0	2
Casi0004810.1	26.34	22.11	22.39	22.72	26.51	26.88	25.16	23.49	25.06	23.73	25.63	22.8	1561	1483	1337	1618	1579	1651	1596	1623	1677	1456	1542	1319
Casi0004820.1	24.9	27.41	26.24	30.29	34.08	34.62	35.3	36.55	39.12	35.86	37.84	38.04	753	938	800	1101	1036	1085	1143	1289	1336	1123	1162	1123
Casi0004830.1	4.1	2.05	2.38	2.12	2	2.24	2.46	3.32	3.01	1.49	1.6	0.95	53	30	31	33	26	30	34	50	44	20	21	12
Casi0004840.1	8.58	7.21	9.04	6.88	7.22	3.94	6.88	8.45	7.46	11.56	12.05	12.75	162	154	172	156	137	77	139	186	159	226	231	235
Casi0004850.1	5.31	5.64	5.31	7.23	6.18	6.16	5.71	6.28	6.38	6.08	5.89	6.49	253	304	255	414	296	304	291	349	343	300	285	302
Casi0004860.1	56.43	56.43	57.53	48.02	57.33	57.81	61.9	61.46	59.57	61.22	57.88	59.95	2988	3381	3070	3056	3051	3172	3508	3794	3561	3356	3111	3098
Casi0004870.1	0.26	0.91	1.4	0.21	0.77	0	0	0	0.11	0	0	0	2	8	11	2	6	0	0	0	1	0	0	0
Casi0004880.1	4.86	4.55	4.2	4.39	4.44	4.69	5.35	4.33	5.02	5.35	5.24	6.02	233	247	203	253	214	233	275	242	272	266	255	282
Casi0004890.1	0	0.03	0.07	0.03	0.04	0.07	0	0.23	0.13	0	0.07	0.08	0	1	2	1	1	2	0	7	4	0	2	2
Casi0004900.1	15.16	14.84	14.02	19.78	18.92	15.63	20.65	18.49	18.77	20.89	18.22	19.32	382	423	356	599	479	408	557	543	534	545	466	475
Casi0004910.1	14.39	16.7	15.27	14.85	17.02	17.07	18.96	18.17	17.63	18.96	18.06	19	1042	1369	1115	1293	1239	1281	1470	1534	1442	1422	1328	1343
Casi0004920.1	1.63	1.46	1.88	1.73	1.29	2.18	1.24	1.42	1.25	0.87	0.95	0.86	54	55	63	69	43	75	44	55	47	30	32	28
Casi0004930.1	0.1	0.08	0.04	0.01	0.02	0.03	0	0.01	0.01	0	0	0.01	8	8	3	1	2	3	0	1	1	0	0	1
Casi0004940.1	0.06	0.04	0.03	0	0.23	0.08	0.15	0.26	0.04	0.08	0.05	0.08	4	3	2	0	15	5	10	19	3	5	3	5
Casi0004950.1	0	0.01	0	0	0.04	0	0.02	0	0	0	0	0	0	1	0	0	3	0	2	0	0	0	0	0
Casi0004960.1	0.54	0.75	0.65	0.31	0.7	0.33	0.76	0.67	0.41	0.38	0.41	0.41	36	57	44	25	47	23	54	52	31	26	28	27
Casi0004980.1	0.1	0	0	0	0	0.1	0.14	0.04	0	0	0	0	2	0	0	0	0	2	3	1	0	0	0	0
Casi0005000.1	0.41	0.55	0.44	0.09	0.47	0.41	0.32	0.37	0.27	0.27	0.34	0.18	37	56	40	10	43	38	31	39	28	25	31	16
Casi0005010.1	0	0.18	0.5	0.17	0.4	0	0	0	0	0	0.1	0.31	0	2	5	2	4	0	0	0	0	0	1	3
Casi0005020.1	12.33	11.64	10.66	9.83	11.87	12.05	12.89	12.17	11.1	11.49	10.64	11.38	777	830	677	745	752	787	870	894	790	750	681	700
Casi0005030.1	0.14	0	0	0	0	0	0	0.12	0	0.14	0	0	1	0	0	0	0	0	0	1	0	1	0	0
Casi0005040.1	0	0	0	0	0	0	0	0	0	0	0.06	0.42	0	0	0	0	0	0	0	0	0	0	1	7
Casi0005050.1	0.85	0.77	1.03	1.55	1.95	1.74	4.09	4.41	3.55	5.05	4.25	4.53	63	65	77	139	146	134	326	383	298	389	321	329
Casi0005060.1	4.42	3.77	3.38	7.96	10.22	10.02	4.63	3.02	3.2	4.24	3.86	3.8	319	308	246	691	742	750	358	254	261	317	283	268
Casi0005070.1	5.19	6.66	5.07	16.33	17.96	18.34	13.83	17.09	15.1	13.7	14.29	14.62	243	353	239	919	845	890	693	933	798	664	679	668
Casi0005080.1	0	0	0.14	0	0	0	0	0	0	0	0.14	0	0	0	1	0	0	0	0	0	0	0	1	0
Casi0005090.1	3.78	4.09	3.44	2.47	2.05	2.4	2.02	1.61	1.59	2.03	2.12	1.93	299	366	274	235	163	197	171	148	142	166	170	149
Casi0005100.1	26.06	24.29	26.2	24.23	23.6	20.91	20.87	20.63	23.53	20.44	22.79	23.06	622	656	630	695	566	517	533	574	634	505	552	537
Casi0005110.1	7.43	7.26	8.15	3.82	5.22	4.85	4.9	4.7	4.61	4.34	4.15	5.3	558	617	617	345	394	377	394	411	391	337	316	388
Casi0005120.1	9.91	11.63	11.89	13.66	11.04	11.56	9.88	12.43	11.79	11.57	8.23	12.05	134	178	162	222	150	162	143	196	180	162	113	159
Casi0005130.1	13.2	14.35	15.17	9.46	12.76	13.61	12.86	11.29	11.69	9.28	8.9	10.05	390	480	452	336	379	417	407	389	390	284	267	290
Casi0005140.1	13.71	17.4	17.36	13.32	14.12	12.61	13.91	14.37	15.17	13.45	12.98	12.08	257	369	328	300	266	245	279	314	321	261	247	221
Casi0005150.1	41.65	42.69	41.88	58.57	51.57	59.16	71.33	67.66	72.62	70.84	69.55	68.96	2159	2504	2188	3649	2687	3178	3958	4089	4250	3802	3660	3489
Casi0005180.1	9.55	9.5	10.14	8.41	8.58	9.91	8.5	9.21	9.16	10.65	9.04	10.21	691	778	739	731	624	743	658	777	748	798	664	721
Casi0005200.1	3.4	4.66	3.64	12.14	13.79	13.02	10.94	11.11	11.44	10.67	11.06	11.34	191	296	206	819	778	757	657	727	725	620	630	621
Casi0005210.1	129.88	136.25	127.09	119.67	146.58	131.73	150.37	148.25	142.68	139.84	137.04	141.99	8649	10267	8529	9577	9811	9090	10718	11509	10727	9641	9264	9228
Casi0005220.1	32.21	36.24	30.97	42.19	62.57	56.97	96.74	97.9	93.13	87.06	81.68	89.75	1129	1437	1094	1777	2204	2069	3629	4000	3685	3159	2906	3070
Casi0005230.1	11.3	10.74	12.02	15.77	21.65	21.59	23.56	22.74	22.09	23.04	22.6	23.86	533	573	571	894	1026	1055	1189	1250	1176	1125	1082	1098
Casi0005240.1	38.59	39.9	40.79	33.63	37.32	38.09	34.53	32.02	32.86	24.78	23.66	24.68	1673	1957	1782	1752	1626	1711	1602	1618	1608	1112	1041	1044
Casi0005250.1	4.78	5.35	5.17	12.78	10.88	10.98	21.2	20.04	19.89	21.03	22.17	20.2	202	256	220	649	462	481	959	987	949	920	951	833
Casi0005260.1	14.91	12.27	13.78	14.84	15.89	14.22	15.95	14.17	15.05	17.89	17.2	17.58	351	327	327	420	376	347	402	389	400	436	411	404
Casi0005270.1	3.76	4.37	3.84	2.15	2.03	1.35	1.41	3.32	2.76	0.94	1.8	2.54	35	46	36	24	19	13	14	36	29	9	17	23
Casi0005280.1	4.27	4.85	5.18	4.94	4.87	6.25	7.23	6.29	6.39	6.82	6.54	6.28	221	284	270	307	253	335	400	379	373	365	343	317
Casi0005290.1	6.6	5.97	5.67	6.18	7.49	6.97	6.65	7.18	6.92	7.1	6.5	8.16	343	351	297	386	391	375	370	435	406	382	343	414
Casi0005300.1	21.05	18.93	18.42	13.81	21.71	22.69	23.97	20.78	22	23.16	21.35	24.21	1718	1749	1515	1355	1781	1919	2094	1978	2028	1957	1769	1929
Casi0005310.1	14.9	15.31	13.66	19.95	18.84	18.7	17.69	19.33	19.9	17.89	18.38	18	435	506	402	700	553	566	553	658	656	541	545	513
Casi0005320.1	2.93	2.11	1.88	2.05	2.43	2.43	2.25	2.56	1.94	2.65	1.27	1.71	107	87	69	90	89	92	88	109	80	100	47	61
Casi0005330.1	103.65	100.82	100.48	92.62	112.37	110.77	142.2	135.11	131.19	142.56	141.1	144.75	5097	5610	4980	5474	5554	5645	7485	7746	7284	7258	7044	6947
Casi0005340.1	22.72	21.65	19.3	19.06	24.47	22.52	22.29	21.31	21.65	22.57	23.17	22.71	738	796	632	744	799	758	775	807	794	759	764	720
Casi0005350.1	2.32	2.23	2.2	2.09	3.23	3.05	3.1	3.56	2.82	3.48	3.26	3.54	235	255	224	254	328	319	335	420	322	364	335	349
Casi0005360.1	2.61	1.39	1.71	1.89	2.68	2.63	1.87	1.82	1.48	2.55	1.76	2.27	86	52	57	75	89	90	66	70	55	87	59	73
Casi0005370.1	2.03	1.6	1.43	2.13	1.75	2.22	0.8	1.88	0.66	0.93	1.53	1.7	38	34	27	48	33	43	16	41	14	18	29	31
Casi0005380.1	19.53	18.87	17.92	19.5	22.89	22.38	25.45	25.05	28.01	27.66	26.75	28.13	1469	1606	1359	1763	1731	1745	2049	2197	2379	2154	2043	2065
Casi0005390.1	72.1	71.52	75.92	59.59	60.51	58.18	28.21	29.69	28.87	25.5	25.68	28.92	1502	1686	1594	1492	1267	1256	629	721	679	550	543	588
Casi0005400.1	0	0.24	0.18	0.07	0.27	0.09	0.08	0	0	0.26	0	0	0	3	2	1	3	1	1	0	0	3	0	0
Casi0005410.1	11.29	11.79	10.96	12.72	12.97	11.57	12.13	14.45	13.22	14.34	12.55	13.42	407	481	398	551	470	432	468	607	538	535	459	472
Casi0005420.1	3.3	3.73	3.08	3.49	3.95	3.33	3.35	3.07	3.57	2.41	2.74	2.79	103	132	97	131	124	108	112	112	126	78	87	85
Casi0005430.1	3.79	3.52	2.77	1.5	1.84	2.74	3.01	1.71	2.64	2.24	2.1	2.47	80	84	59	38	39	60	68	42	63	49	45	51
Casi0005440.1	88.23	90.84	87.9	95.64	86.68	90.83	103.23	106.44	101.72	97.67	96.08	90.98	3492	4068	3506	4549	3448	3725	4373	4911	4545	4002	3860	3514
Casi0005450.1	31.67	32.46	34.18	24.81	29.3	28.42	35.97	34.92	33.32	35.73	38.08	36.4	1710	1983	1860	1610	1590	1590	2079	2198	2031	1997	2087	1918
Casi0005460.1	1.29	1.23	0.82	1.34	2.31	2.12	1.94	1.68	1.49	2.92	2.45	2.18	53	57	34	66	95	90	85	80	69	124	102	87
Casi0005470.1	2.75	2.58	2.73	1.19	2.33	2.31	3.29	3.83	3.12	3.8	3.34	3.58	100	106	100	52	85	87	128	162	128	143	123	127
Casi0005480.1	8	7.83	9.01	10.3	9.79	10.22	9.27	9.39	9.69	9.36	8.22	8.26	391	433	444	605	481	518	485	535	535	474	408	394
Casi0005490.1	1.47	0.65	0.48	0.61	0.24	0	0.68	0.42	0	0.47	0	0	6	3	2	3	1	0	3	2	0	2	0	0
Casi0005510.1	28.33	30.59	31.63	34.99	35.62	34.03	38.48	41.15	40.86	47.87	46.29	48.92	952	1163	1071	1413	1203	1185	1384	1612	1550	1665	1579	1604
Casi0005520.1	11.02	10.28	8.71	17.66	14.21	10.83	17.54	13.83	13.74	15.37	18.09	8.99	54	57	43	104	70	55	92	79	76	78	90	43
Casi0005530.1	14.77	13.37	13.53	7.61	15.05	12.5	15.02	14.57	13.96	7.61	9.15	9.05	326	334	301	202	334	286	355	375	348	174	205	195
Casi0005540.1	12.05	9.68	11.02	11.27	13.21	12.16	12.24	14.34	13.31	12.31	10.9	11.8	586	533	540	659	646	613	637	813	731	620	538	560
Casi0005550.1	27.59	27.15	27.8	18.75	17.42	17.37	13.66	13.12	13.85	11.33	12.32	11.31	2009	2237	2040	1641	1275	1311	1065	1114	1139	854	911	804
Casi0005560.1	2.15	2.43	2.13	3.92	5.38	4.9	5.17	4.44	5.09	4.99	5.28	5.34	132	169	132	289	332	312	340	318	353	317	329	320
Casi0005570.1	2.66	2.88	2.39	2.21	2.89	2.78	3.12	2.87	2.99	2.38	3.27	2.81	97	119	88	97	106	105	122	122	123	90	121	100
Casi0005580.1	16.03	16.87	17.21	14.43	14.89	13.43	14.54	14.63	15.04	18.12	15.16	16.86	828	986	896	896	773	719	804	881	877	969	795	850
Casi0005590.1	5.68	6.03	6.58	2.51	3.13	2.52	1.8	1.63	2.18	1.34	1.06	1.1	233	280	272	124	129	107	79	78	101	57	44	44
Casi0005600.1	0.03	0	0.03	0.03	0.08	0.11	0.05	0.05	0	0.06	0.03	0.04	2	0	2	3	6	9	4	4	0	5	2	3
Casi0005610.1	1.83	2.55	1.15	1.49	1.45	1.84	1.78	1.77	2.02	1.92	1.55	1.3	49	77	31	48	39	51	51	55	61	53	42	34
Casi0005620.1	59.72	54.28	52.23	71.77	71.13	75.66	73.96	71.57	81.08	60.24	70.51	71.85	700	720	617	1011	838	919	928	978	1073	731	839	822
Casi0005630.1	41.52	43.64	40.83	44.09	52.64	48.57	50.02	50.96	47.78	48.58	46.39	46.61	2248	2674	2228	2869	2865	2725	2899	3217	2921	2723	2550	2463
Casi0005640.1	3.96	4.47	3.47	3.06	3.94	4.26	6.02	7.34	4.89	5.42	6.71	6.13	43	55	38	40	43	48	70	93	60	61	74	65
Casi0005650.1	5.73	5.63	5.61	7.26	8.46	7.78	7.9	8.14	7.18	5.22	4.58	5.19	250	278	247	381	371	352	369	414	354	236	203	221
Casi0005660.1	130.59	126.51	127.68	171.4	163.7	164.52	130.45	134.23	129.56	111.48	109.09	114.49	3554	3896	3502	5606	4478	4640	3800	4259	3981	3141	3014	3041
Casi0005670.1	10.27	10.17	11.02	10.22	13.06	11.99	11.34	11.51	10.28	10.63	10.37	11.52	514	576	556	615	657	622	608	672	581	551	527	563
Casi0005680.1	41.86	38.05	37.8	50.94	39.31	41.66	41.29	41.9	42.98	40.98	42.38	35.69	1180	1214	1074	1726	1114	1217	1246	1377	1368	1196	1213	982
Casi0005690.1	1.72	2	2.02	2.73	2.57	2.69	3.33	2.84	2.95	3.04	3.27	2.68	113	149	134	216	170	183	234	218	219	207	218	172
Casi0005700.1	0.84	1.6	0.84	1.91	1.32	1.63	1.01	1.35	2.03	0.47	1.31	2.84	7	15	7	19	11	14	9	13	19	4	11	23
Casi0005710.1	0.57	0.76	0	2.39	1.14	0.28	1.34	3.2	0.76	0.83	1.98	1.47	2	3	0	10	4	1	5	13	3	3	7	5
Casi0005720.1	4.08	3.37	4.02	3.05	2.22	3.02	2.45	2.3	3.56	1.61	2.43	2.01	137	128	136	123	75	105	88	90	135	56	83	66
Casi0005740.1	0.05	0	0	0	0	0	0.05	1.25	0	0	0.5	0.98	1	0	0	0	0	0	1	29	0	0	10	19
Casi0005750.1	0.11	0.07	0.3	0.16	0.16	0.16	0.1	0.3	0.12	0	0.11	0.08	4	3	11	7	6	6	4	13	5	0	4	3
Casi0005780.1	0.25	0	0.55	0.08	0.2	0	0.28	0.04	0.09	0.34	0.1	0	5	0	11	2	4	0	6	1	2	7	2	0
Casi0005790.1	0.76	0.1	0.05	0	0.11	0	0.15	0	0	0.16	0.11	0	14	2	1	0	2	0	3	0	0	3	2	0
Casi0005810.1	2.7	4.59	3.71	4.96	1.93	5.35	4.85	2.91	8.04	3.75	5.12	4.19	39	75	54	86	28	80	75	49	131	56	75	59
Casi0005820.1	0.98	0.97	1	1.22	1.59	0.73	1.37	1.18	1.49	2.17	1.55	1.07	35	39	36	52	57	27	52	49	60	80	56	37
Casi0005830.1	4.72	4.32	5.02	1.97	2.43	2.6	2.99	3.18	2.91	4.24	3.24	3.02	56	58	60	28	29	32	38	44	39	52	39	35
Casi0005840.1	11.97	10.46	8.89	3.37	5.23	4.09	3.09	2.79	3.97	3.06	2.84	3.17	449	444	336	152	197	159	124	122	168	119	108	116
Casi0005850.1	7.17	9	9.57	13.07	11.57	11.65	10.01	11.43	12.71	9.74	9.93	10.68	148	210	199	324	240	249	221	275	296	208	208	215
Casi0005860.1	0.46	0.69	0.38	0.67	0.79	0.73	0.84	0.87	0.95	0.99	0.72	0.91	29	49	24	51	50	48	57	64	68	65	46	56
Casi0005870.1	0	0	0	0	0	0	0	0	0	0.04	0	0.02	0	0	0	0	0	0	0	0	0	2	0	1
Casi0005900.1	0.16	0	0.05	0	0.05	0	0.1	0.05	0	0.1	0.11	0.16	3	0	1	0	1	0	2	1	0	2	2	3
Casi0005910.1	6.72	5	4.97	4.13	4.98	3.87	5.64	4.92	4.54	3.43	4.22	3.45	176	148	131	130	131	105	158	150	134	93	112	88
Casi0005920.1	0.61	0.54	0.97	0.2	0.36	1.18	2.4	1.26	0.32	0.83	0.84	0.75	5	5	8	2	3	10	21	12	3	7	7	6
Casi0005930.1	31.02	33.13	33.13	18.12	19.77	18.85	17.06	16.58	16.56	10.94	12.69	13.41	1216	1470	1309	854	779	766	716	758	733	444	505	513
Casi0005940.1	1.62	1.55	1.81	1.77	1.5	2.22	0.77	0.47	0.61	0.86	0.88	0.88	47	51	53	62	44	67	24	16	20	26	26	25
Casi0005950.1	16.49	16.63	14.83	21.73	20.33	21.6	20.79	19.06	20.51	21.04	21.19	20.9	490	559	444	776	607	665	661	660	688	647	639	606
Casi0005960.1	0.03	0.14	0.13	0	0.06	0.06	0	0.14	0.06	0	0	0.03	1	5	4	0	2	2	0	5	2	0	0	1
Casi0005970.1	0.13	0.12	0	0.06	0	0.19	0.31	0.12	0.06	0.07	0.07	0.07	2	2	0	1	0	3	5	2	1	1	1	1
Casi0005980.1	1.94	2.1	2.49	5.25	4.94	5.21	3.59	4.82	4.48	1.54	1.36	1.33	45	55	58	146	115	125	89	130	117	37	32	30
Casi0005990.1	3.82	4.04	3.42	3.05	2.4	2.96	2.61	3.15	2.74	3.42	2.85	3.22	152	182	137	146	96	122	111	146	123	141	115	125
Casi0006000.1	33.1	34.57	33.64	38.59	44.58	40.14	50.31	48.2	50.27	56.14	54.62	54.75	1820	2151	1864	2550	2464	2287	2961	3090	3121	3196	3049	2938
Casi0006010.1	30.44	30.27	29.74	34.17	39.53	40.71	52.05	49.84	49.97	52.98	52.26	55.57	1627	1831	1602	2195	2124	2255	2978	3106	3016	2932	2836	2899
Casi0006020.1	7.29	6.51	6.72	5.07	8.38	8.36	8.98	8.32	7.71	8.29	8.13	8.91	663	670	616	554	766	788	874	882	791	780	750	791
Casi0006030.1	7.48	7.89	7.93	5.33	8.39	7.44	9.23	9.33	8.61	8.89	8.41	10.81	702	838	750	601	791	723	927	1020	912	863	801	990
Casi0006040.1	0.37	0.15	0.45	0.35	0.28	0.35	0.34	0.31	0.33	0.3	0.25	0.09	13	6	16	15	10	13	13	13	13	11	9	3
Casi0006050.1	45.48	51.19	47.04	79.8	66.89	66.64	66.51	70.84	73.84	58.31	65.36	54.87	874	1113	911	1843	1292	1327	1368	1587	1602	1160	1275	1029
Casi0006060.1	11.2	11.22	11.38	8.52	9.09	9.42	12.29	12.27	12.28	13.7	15.06	14.85	537	609	550	491	438	468	631	686	665	680	733	695
Casi0006070.1	5.23	5.93	5.93	7.76	8.55	7.74	9.16	8.62	9.88	8.71	8.99	8.03	208	267	238	371	342	319	390	400	444	359	363	312
Casi0006080.1	265.2	257.89	257.4	175.24	192.98	190.16	167.03	166.08	163.26	138.04	142.81	144.5	8477	9328	8292	6732	6200	6299	5715	6189	5892	4568	4634	4508
Casi0006090.1	218.98	217.59	214.07	188.81	180.37	174.91	172.97	174.84	178.84	291.2	297.16	285.17	5683	6390	5599	5889	4705	4704	4805	5290	5240	7824	7829	7223
Casi0006100.1	0.53	0.77	0.52	0.73	0.7	0.34	0.82	0.45	1.4	1.35	1.73	1.97	3	5	3	5	4	2	5	3	9	8	10	11
Casi0006110.1	2.98	2.92	3.18	1.31	1.76	1.71	1.65	0.76	1.28	0.51	0.71	0.37	91	101	98	48	54	54	54	27	44	16	22	11
Casi0006120.1	12.81	12.98	13.3	11.51	13.66	13.86	13.02	12.26	11.98	12.98	13.12	12.74	753	863	788	813	807	844	819	840	795	790	783	731
Casi0006130.1	34.28	31.19	35.14	48.78	44.36	45.76	46.15	46.92	46.17	47.89	50.58	45.53	1319	1358	1363	2256	1716	1825	1901	2105	2006	1908	1976	1710
Casi0006140.1	51.14	53.82	58.57	86.3	76.33	70.19	80.8	75.23	74.91	76.03	76.04	83.37	1309	1559	1511	2655	1964	1862	2214	2245	2165	2015	1976	2083
Casi0006150.1	11.16	10.31	10.02	8.14	10.01	9.66	9.57	10.67	8.79	8.56	8.64	7.34	243	254	220	213	219	218	223	271	216	193	191	156
Casi0006160.1	6.23	5.67	6.4	4.1	6.01	5.69	6.2	5.41	6.97	5.84	5.77	6.15	167	172	173	132	162	158	178	169	211	162	157	161
Casi0006170.1	182.38	161.42	180.4	67.52	40.23	48.84	35.13	34.44	40.82	22.12	24.23	22.31	645	646	643	287	143	179	133	142	163	81	87	77
Casi0006180.1	4.07	4.37	4.58	5.46	5.99	5.09	5.79	6.29	5.28	5.84	6.02	5.86	136	165	154	219	201	176	207	245	199	202	204	191
Casi0006190.1	4.05	3.95	3.9	2.03	2.61	1.9	2.34	3.01	2.64	1.61	2.46	1.4	68	75	66	41	44	33	42	59	50	28	42	23
Casi0006200.1	12.55	13.29	13.56	21.1	18.2	18.31	19.73	18.81	19.92	21.23	21.52	20.41	293	351	319	592	427	443	493	512	525	513	510	465
Casi0006210.1	1.9	3.08	2.36	1.98	4.41	2.14	1.92	2.04	1.68	2.14	2.5	2.11	12	22	15	15	28	14	13	15	12	14	16	13
Casi0006220.1	8.48	9.63	9.52	9.3	9.22	10.51	9.27	7.04	8.5	9.76	9.09	10.21	183	235	207	241	200	235	214	177	207	218	199	215
Casi0006230.1	2.56	2.96	3.27	3.7	3.69	3.9	3.61	4.07	3.84	4.54	4.06	4.18	179	234	230	310	259	282	270	331	303	328	288	285
Casi0006240.1	8.95	8.67	8.86	8.88	10.05	11.86	11.1	11.98	10.67	13.33	14.06	14.85	629	690	628	750	710	864	835	982	847	970	1003	1019
Casi0006250.1	6.61	5.86	6.65	3.52	4.96	4.27	3.32	3.65	2.94	3.02	3.22	3.66	378	379	383	242	285	253	203	243	190	179	187	204
Casi0006260.1	21.52	22.35	22.06	17.69	18.98	16.65	19.89	20.47	18.77	24.93	24.56	23.45	661	777	683	653	586	530	654	733	651	793	766	703
Casi0006270.1	0	0	0	0	0	0	0	0	0.06	0	0	0	0	0	0	0	0	0	0	0	1	0	0	0
Casi0006280.1	731.81	735.09	768.02	552.44	530.67	501.26	499.44	483.5	499.15	409.19	418.43	415.43	11548	13126	12214	10477	8417	8197	8436	8895	8893	6685	6703	6398
Casi0006290.1	107	112.11	123.51	201.88	140.95	158.69	149.42	152.8	169.37	148.52	158.2	144.95	1611	1910	1874	3653	2133	2476	2408	2682	2879	2315	2418	2130
Casi0006300.1	25.99	27.02	30.09	34.73	33.06	34.36	37.02	38.73	35.55	30.86	32.6	33.96	959	1128	1119	1540	1226	1314	1462	1666	1481	1179	1221	1223
Casi0006310.1	15.43	15.11	15.31	7.76	7.94	7.48	7.31	5.77	6.43	4.17	3.86	3.73	665	737	665	402	344	334	337	290	313	186	169	157
Casi0006320.1	5.02	5.36	4.95	3.59	4.93	5.19	3.51	4.39	4.02	3.94	5.52	4.02	155	187	154	133	153	166	116	158	140	126	173	121
Casi0006330.1	3.66	4.09	4.94	4.08	5.49	3.92	4.83	3.9	4.24	3.67	4.61	3.86	136	172	185	182	205	151	192	169	178	141	174	140
Casi0006340.1	139.1	137.5	137.2	165.57	189.95	197.83	257.18	260.28	248.74	306.73	290.14	305.85	10279	11498	10218	14705	14109	15150	20343	22424	20753	23467	21766	22059
Casi0006350.1	16	16.28	16.04	14.02	15.07	14.71	13.1	13.2	12.72	15.94	15	14.62	987	1136	997	1039	934	940	865	949	886	1018	939	880
Casi0006360.1	13.74	11.13	10.9	12.05	11.32	11.55	13.16	12.96	13	13.19	13.22	11.66	350	321	280	369	290	305	359	385	374	348	342	290
Casi0006370.1	116.81	116.4	118.22	151.43	136.91	146.59	174.44	174.81	178.24	173.15	174.07	181.81	2695	3039	2749	4199	3175	3505	4308	4702	4643	4136	4077	4094
Casi0006380.1	68.75	72.3	67.16	39.81	49	47.48	48.11	45.94	46.47	82.02	88.91	91.08	2574	3063	2534	1791	1844	1842	1928	2005	1964	3179	3379	3328
Casi0006390.1	1.21	0.61	1.03	0.79	1.2	0.5	0.89	1.04	0.92	0.33	0.51	0.53	14	8	12	11	14	6	11	14	12	4	6	6
Casi0006400.1	13.21	12.87	12.25	11.19	13.65	14.32	14.91	14.45	13.72	15.07	14.56	15.36	625	689	584	636	649	702	755	797	733	738	699	709
Casi0006410.1	9.19	9.59	13.08	14.79	15.22	14.96	12.97	13.73	13.42	15.46	12.43	14.43	182	215	261	352	303	307	275	317	300	317	250	279
Casi0006420.1	1.97	1.16	0.73	1.16	0.57	0.71	0.61	0.49	1.67	0.4	0.81	0.42	24	16	9	17	7	9	8	7	23	5	10	5
Casi0006430.1	15.55	16.42	17.13	11.24	8.33	10.18	6.96	5.65	6.71	6.94	5.52	5.2	236	282	262	205	127	160	113	100	115	109	85	77
Casi0006450.1	7.77	7.51	9.04	3.88	5.21	4.91	5.29	5.25	5.32	4.69	3.5	3.8	203	222	238	122	137	133	148	160	157	127	93	97
Casi0006460.1	3.42	2.51	2.73	6.39	5.32	5.88	3.67	3.15	3.7	3.31	3.7	4.79	41	34	33	92	64	73	47	44	50	41	45	56
Casi0006470.1	28.33	27.13	27.16	23.41	28.38	26.17	26.16	24.59	23.79	24.87	24.51	25.4	1448	1569	1399	1438	1458	1386	1431	1465	1373	1316	1272	1267
Casi0006480.1	0.38	0.5	0.45	0.04	0.11	0.09	0.06	0.13	0.24	0.24	0.02	0.05	17	25	20	2	5	4	3	7	12	11	1	2
Casi0006490.1	0.06	0.22	0.22	0.36	0.06	0.03	0.41	0.45	0.36	0.6	0.18	0.13	2	8	7	14	2	1	14	17	13	20	6	4
Casi0006500.1	3.21	2.09	2.3	3.54	2.49	2.1	2.38	3.08	3.43	3.06	3.35	3.58	68	50	49	90	53	46	54	76	82	67	72	74
Casi0006510.1	19.7	20.16	20.3	20.79	24.5	23.88	26.94	28.33	27.05	27.32	28.35	29.94	987	1143	1025	1252	1234	1240	1445	1655	1530	1417	1442	1464
Casi0006520.1	3.63	3.24	3.93	5.76	4.63	5.76	6.88	7.01	6.23	5.87	8.3	8.22	99	100	108	189	127	163	201	223	192	166	230	219
Casi0006530.1	23.21	23.86	22.7	22.34	29.48	30.07	30.85	31.74	30.81	34	33.05	36.96	1676	1950	1652	1939	2140	2250	2385	2672	2512	2542	2423	2605
Casi0006540.1	134.54	122.63	121.35	99.91	92.07	100.68	114.68	106.69	116.19	98.67	109.74	94.86	2966	3059	2696	2647	2040	2300	2706	2742	2892	2252	2456	2041
Casi0006550.1	11.05	10.44	11.11	9.24	10.54	10.1	8.64	9.82	9.08	9.76	9.02	9.51	363	388	368	365	348	344	304	376	337	332	301	305
Casi0006560.1	10.6	11.08	11.62	10.19	11.08	9.62	9.64	10.18	11.36	7.91	8.32	8.58	334	395	369	386	351	314	325	374	404	258	266	264
Casi0006570.1	80.16	78.68	77.5	115.22	103.52	103.07	92.71	103.56	99.32	96.47	94.42	98.33	2033	2258	1981	3512	2639	2709	2517	3062	2844	2533	2431	2434
Casi0006580.1	36.31	37.48	36.33	34.3	38.73	36.65	33.03	32.32	32.24	31.22	31.37	32.51	1220	1425	1230	1385	1308	1276	1188	1266	1223	1086	1070	1066
Casi0006590.1	3.06	3.05	3.08	3.78	3.95	4.38	3.66	4.1	4.05	3.53	4.5	4.09	117	132	119	174	152	174	150	183	175	140	175	153
Casi0006600.1	10.6	9.93	11.63	10.81	11.7	12.11	9.64	9.33	11.3	11.2	10.13	11.15	266	282	294	326	295	315	259	273	320	291	258	273
Casi0006610.1	17.33	16.06	15.38	8.01	8.95	7.52	9.49	6	7.42	5.25	6.1	4.84	389	408	348	216	202	175	228	157	188	122	139	106
Casi0006620.1	18.15	17.83	16.98	17.96	19.99	18.76	21.66	21.75	21.43	22.76	20.37	21.76	717	797	676	853	794	768	916	1002	956	931	817	839
Casi0006630.1	4.07	3.72	3.87	4.01	4.08	4.42	4.53	4.79	4.36	3.89	3.79	3.87	223	231	214	264	225	251	266	306	270	221	211	207
Casi0006640.1	0	0	0.1	0.33	0.4	0.19	0	0.17	0	0	0.1	0	0	0	1	4	4	2	0	2	0	0	1	0
Casi0006650.1	14.17	22.77	20.45	37.81	28.66	30.29	34.03	34.86	39.42	19.46	17.77	12.72	121	220	176	388	246	268	311	347	380	172	154	106
Casi0006660.1	0	0	0	0	0	0	0	0.13	0	0	0	0	0	0	0	0	0	0	0	2	0	0	0	0
Casi0006670.1	3.6	3.13	3.34	4.52	4.53	3.73	3.96	4.3	3.17	3.82	4.99	4.27	200	197	187	302	253	215	236	279	199	220	282	232
Casi0006680.1	46.35	50.1	48.39	67.25	69.02	71.39	59.55	61.26	59.77	56.28	53.28	53.29	1498	1832	1576	2612	2242	2391	2060	2308	2181	1883	1748	1681
Casi0006690.1	0.36	0.12	0.23	0.19	0.16	0.5	0.15	0.2	0.17	0.19	0.29	0.5	11	4	7	7	5	16	5	7	6	6	9	15
Casi0006700.1	10.7	11.33	11.89	13.84	13.19	15	15.27	16.39	16.18	16.18	16.69	19.09	267	320	299	415	331	388	408	477	456	418	423	465
Casi0006710.1	0	0.03	0.07	0.09	0.04	0	0	0.03	0.07	0	0.11	0.08	0	1	2	3	1	0	0	1	2	0	3	2
Casi0006720.1	1.84	1.39	1.89	1.71	1.89	2	1.88	2.32	2.09	2.05	1.79	2.7	85	73	88	95	88	96	93	125	109	98	84	122
Casi0006730.1	33.24	32.28	32.82	32.8	28.67	29.44	36.42	34.85	35.45	38.55	36.95	36.19	608	668	605	721	527	558	713	743	732	730	686	646
Casi0006740.1	9.07	9.87	12.01	20.41	16.67	15.22	13.78	15.25	15.46	17.22	15.68	16.74	195	240	260	527	360	339	317	382	375	383	342	351
Casi0006750.1	9.99	8.38	9.91	0.77	0.46	0.83	0.3	0.06	0.28	0.34	0.07	0.04	280	266	280	26	13	24	9	2	9	10	2	1
Casi0006760.1	14.06	14.32	13.14	14.92	15.89	15.86	16.16	15.7	15.18	15.61	14.28	15.6	603	695	568	769	685	705	742	785	735	693	622	653
Casi0006770.1	1.06	0.72	0.66	0.13	0.5	0.59	0.4	0.29	0.33	0.23	0.31	0	40	31	25	6	19	23	16	13	14	9	12	0
Casi0006780.1	19.87	22.25	20.3	23.33	30.07	27.24	27.49	26.66	26.8	28.61	25.73	28.12	1371	1737	1411	1934	2085	1947	2030	2144	2087	2043	1802	1893
Casi0006790.1	0	0	0	0	0.07	0	0.14	0	0.13	0.14	0	0	0	0	0	0	1	0	2	0	2	2	0	0
Casi0006800.1	7.54	7.05	7.09	7.21	8.87	8.15	11.79	11.25	10.43	12.45	11.21	11.39	532	563	504	611	629	596	890	925	831	909	803	784
Casi0006810.1	8.23	8.72	8.47	7.24	10.67	11.22	10.51	9.53	9.5	10.75	8.72	10.67	1092	1309	1132	1155	1423	1542	1493	1474	1423	1476	1174	1382
Casi0006840.1	0.73	0.08	1.36	0.38	1.55	0.44	0.94	1.34	1.87	0.8	1.08	1.03	8	1	15	5	17	5	11	17	23	9	12	11
Casi0006850.1	3.49	3.18	2.81	4.76	4.39	4.31	4.13	4.86	3.38	5.9	3.44	4.53	64	66	52	105	81	82	81	104	70	112	64	81
Casi0006870.1	3.13	2.8	3.04	3.18	3.86	3.99	3.47	3.44	3.32	3.56	3.1	3.79	293	297	287	358	363	387	348	376	351	345	295	346
Casi0006880.1	3.68	3.49	3.48	2.63	2.17	1.81	1.81	1.76	2.03	1.81	1.71	1.67	106	114	101	91	63	54	56	59	66	54	50	47
Casi0006890.1	2.1	2.9	2.73	1.85	1.83	3.04	1.96	1.35	1.74	1.14	1.94	0.94	16	25	21	17	14	24	16	12	15	9	15	7
Casi0006900.1	1.47	1.75	2.12	0.25	0.56	0.59	0.14	0.39	0.72	0.2	0.2	0.1	29	39	42	6	11	12	3	9	16	4	4	2
Casi0006910.1	11.06	7.94	9.8	14.37	9.77	8.91	12.31	14.56	11.94	14.49	11.86	11.53	224	182	200	350	199	187	267	344	273	304	244	228
Casi0006920.1	1.03	0.6	0.68	0.52	0.4	0.33	0.05	0	0.15	0.06	0	0	18	12	12	11	7	6	1	0	3	1	0	0
Casi0006930.1	1.42	1.38	1.32	0.99	1.01	0.84	0.69	0.91	1.34	0.67	0.45	0.66	31	34	29	26	22	19	16	23	33	15	10	14
Casi0006940.1	0	0	0	0	0	0	0	0	0	0	0	0.32	0	0	0	0	0	0	0	0	0	0	0	3
Casi0006950.1	0	0.27	0	0.13	0	0.29	0	0	0	0	0	0	0	2	0	1	0	2	0	0	0	0	0	0
Casi0006960.1	37.75	37.83	34.38	30.07	36.98	38.27	32.13	32.02	32.02	55.52	53.3	54.47	2830	3209	2597	2709	2786	2973	2578	2798	2710	4309	4056	3985
Casi0006970.1	15.91	17.24	15.27	34.96	40.1	35.85	33.29	35.16	36.39	35.11	38.97	38.73	514	630	497	1357	1302	1200	1151	1324	1327	1174	1278	1221
Casi0006980.1	23.62	22.86	23.98	19.74	22.27	19.82	22.12	22.7	20.6	22.32	22.78	21.15	913	1000	934	917	865	794	915	1023	899	893	894	798
Casi0006990.1	0	0	0	0	0	0	0.08	0	0	0	0	0	0	0	0	0	0	0	2	0	0	0	0	0
Casi0007000.1	233.37	227.64	226.79	191.99	152.99	168.47	173.74	183.63	179.58	175.3	177.55	172.87	3545	3913	3472	3505	2336	2652	2825	3252	3080	2757	2738	2563
Casi0007010.1	0.45	0.91	0.32	0	0.38	1.12	0.12	0.22	0.57	0.62	0.51	0.4	7	16	5	0	6	18	2	4	10	10	8	6
Casi0007020.1	16.82	15.15	16.4	16.59	18.65	16.33	17.41	18.7	19.07	18.05	16.04	17.68	1355	1381	1331	1606	1510	1363	1501	1756	1734	1505	1312	1390
Casi0007030.1	62.29	60.7	58.72	47.8	50.69	50.88	53.41	56.4	53.72	49.38	50.73	50.09	2845	3137	2703	2624	2327	2408	2611	3003	2770	2335	2352	2233
Casi0007040.1	100.34	108.6	104.26	123.56	112.67	106.81	102.3	102.88	107.54	107.76	103.98	109.17	1019	1248	1067	1508	1150	1124	1112	1218	1233	1133	1072	1082
Casi0007050.1	7.31	7.01	5.95	7.94	7.64	6.6	9.09	11.51	9.88	8.69	9.33	8.99	200	217	164	261	210	187	266	367	305	246	259	240
Casi0007060.1	11.58	11.89	10.35	12.73	13.16	13.29	16.8	17.22	17.18	16.94	16.09	16.51	693	805	624	915	791	824	1076	1201	1160	1049	977	964
Casi0007080.1	1.49	2.63	5.07	2.82	1.89	2.43	2.26	2.13	2.29	4.9	3.2	1.34	43	86	148	98	55	73	70	72	75	147	94	38
Casi0007090.1	0.52	0.46	0.38	0.35	0.42	0.5	0.39	0.47	0.54	0.44	0.38	0.3	16	16	12	13	13	16	13	17	19	14	12	9
Casi0007100.1	0	0	0	0	0	0.03	0	0	0	0.03	0	0	0	0	0	0	0	1	0	0	0	1	0	0
Casi0007110.1	2.48	2.52	3.15	2.63	4.27	3.07	4.65	4.47	5.44	4.12	4.12	4.13	143	164	183	182	247	183	287	300	354	246	241	232
Casi0007120.1	6.23	6.65	5.57	4.96	4.69	5.15	3.91	4.81	4.85	4.73	3.68	3.51	140	169	126	134	106	120	94	126	123	110	84	77
Casi0007130.1	5.45	7.17	6.66	6.5	5.54	5.04	5.66	7.62	8.1	7.4	6.87	7.85	143	213	176	205	146	137	159	233	240	201	183	201
Casi0007140.1	15.46	15.8	15.44	14.94	16.93	16.89	16.21	16.06	13.45	14.64	14.38	15.09	607	702	611	705	668	687	681	735	596	595	573	578
Casi0007160.1	0.03	0.1	0.14	0.1	0.03	0.11	0.16	0.02	0.1	0.11	0.25	0.41	1	4	5	4	1	4	6	1	4	4	9	14
Casi0007170.1	2.17	2.77	2.18	2.27	2.9	2.77	4.06	4.13	3.83	4.7	3.48	4.4	146	211	148	184	196	193	293	324	291	328	238	289
Casi0007180.1	21.43	20.68	21.01	24.72	22.24	24.66	17.89	21.7	20.86	18.34	18.71	18.03	676	738	668	937	705	806	604	798	743	599	599	555
Casi0007190.1	5.46	6.57	6.29	4.63	5.94	4.39	5.35	5.28	4.65	6.07	5.01	6.14	204	278	237	208	223	170	214	230	196	235	190	224
Casi0007210.1	29.55	30.89	31.55	27.3	33.34	33.85	29.71	29.03	27.08	28.14	26.98	29.58	1864	2205	2006	2070	2114	2213	2006	2135	1929	1838	1728	1821
Casi0007220.1	14.63	14.05	14.77	11.29	14.23	13.24	15.56	15.16	14.1	15.06	15.98	15.72	577	627	587	535	564	541	657	697	628	615	640	605
Casi0007230.1	31.67	31.26	31.53	31.99	34.21	34.17	33.64	35.65	36.4	36.56	33.77	34.08	958	1070	961	1163	1040	1071	1089	1257	1243	1145	1037	1006
Casi0007240.1	39.28	42.66	38.09	30.04	39.72	39.03	53.21	54.21	52.17	57.57	57.68	57.09	1716	2109	1677	1577	1744	1767	2488	2761	2573	2604	2558	2434
Casi0007250.1	4.41	3.77	3.57	3.88	3.83	3.45	3.12	3.46	3.87	3.65	3.87	4.21	222	215	181	235	194	180	168	203	220	190	198	207
Casi0007260.1	16.5	14.53	14.63	10.69	9.8	11.47	10.62	13.12	12.77	5.89	8.41	8.3	601	599	537	468	359	433	414	557	525	222	311	295
Casi0007270.1	6.52	5.33	5.15	3.21	7.08	5.82	5.41	4.76	3.42	3.38	3.8	3.22	54	50	43	32	59	50	48	46	32	29	32	26
Casi0007280.1	4.77	5.04	4.7	5.45	6.44	4.5	7.59	7.56	7.3	7.92	7.97	8.96	124	148	123	170	168	121	211	229	214	213	210	227
Casi0007300.1	0.73	0.87	0.67	0	0	0.1	0	0	0	0.05	0.2	0.21	14	19	13	0	0	2	0	0	0	1	4	4
Casi0007310.1	8.99	9.26	8.22	16.44	15.31	14.26	17	16.4	16.27	18.67	17.82	21.04	253	295	233	556	433	416	512	538	517	544	509	578
Casi0007320.1	8	7.13	8.68	7.08	7.61	7.09	9.06	9.13	9.35	10.08	8.41	8.81	270	272	295	287	258	248	327	359	356	352	288	290
Casi0007330.1	5.4	4.61	3.75	8.68	7.7	7.12	7.56	5.09	4.78	2.78	6.38	5.35	30	29	21	58	43	41	45	33	30	16	36	29
Casi0007340.1	25.18	26.4	23.9	29.49	29.31	28.58	26.29	28.91	29.11	28.64	29.39	25.69	665	789	636	936	778	782	743	890	868	783	788	662
Casi0007350.1	8.74	8.91	9.85	10.44	11.68	10.77	12.04	12.64	11.62	11.15	11.18	10.17	227	262	258	326	305	290	335	383	341	300	295	258
Casi0007360.1	3.77	3.76	2.5	3.98	4.2	3.6	5.72	4.17	5.89	6.03	6.07	5.69	93	105	62	118	104	92	151	120	164	154	152	137
Casi0007370.1	9.8	10.67	7.77	9.8	7.94	9.36	7.41	8.93	9	9.18	6.22	6.63	194	239	155	233	158	192	157	206	201	188	125	128
Casi0007380.1	3.35	3.2	3.52	2.25	3.65	3.39	3.25	3.47	2.96	4.1	3.13	4.33	252	272	267	203	276	264	262	304	251	319	239	318
Casi0007390.1	2.63	3.11	3.93	2.12	3.09	2.24	2.95	2.85	1.84	2.09	2.59	2.27	95	127	143	92	112	84	114	120	75	78	95	80
Casi0007400.1	12.82	10.08	11.16	12.41	9.73	11.55	11.51	11.23	10.16	10.28	11.46	11.07	464	413	407	540	354	433	446	474	415	385	421	391
Casi0007410.1	77.2	81.58	77.18	83.26	69.27	67.07	74.56	75.9	81.04	65.35	63.11	68.19	1334	1595	1344	1729	1203	1201	1379	1529	1581	1169	1107	1150
Casi0007420.1	0.15	0	0	0	0	0.22	0	0	0.2	0	0	0	2	0	0	0	0	3	0	0	3	0	0	0
Casi0007430.1	0.28	0.17	0	0	0	0.09	0.17	0.16	0	0.72	0	0	3	2	0	0	0	1	2	2	0	8	0	0
Casi0007440.1	0.55	0.42	0.51	2.8	2.69	2.19	2.2	2.65	3.47	2.12	2.86	1.32	14	12	13	86	69	58	60	79	100	56	74	33
Casi0007450.1	23.38	20.5	21.75	19.82	21.55	20.09	19.62	22.82	22.09	24.11	24.14	24.52	1021	1013	957	1040	946	909	917	1162	1089	1090	1070	1045
Casi0007470.1	7.37	6.53	7.58	6.05	6.18	7.04	9.43	11.35	8.17	7.26	7.77	9.68	294	295	305	290	248	291	403	528	368	300	315	377
Casi0007480.1	78.52	76.64	84.29	61.48	57.58	56.57	59.72	61.28	60.25	57.3	55.71	54.19	2917	3222	3156	2745	2150	2178	2375	2654	2527	2204	2101	1965
Casi0007490.1	37.24	34.9	34.17	21.6	20.57	19.73	14.8	12.43	15.42	7.87	10.74	11.17	663	703	613	462	368	364	282	258	310	145	194	194
Casi0007500.1	86.03	85.66	83.35	61.21	73.16	68.64	76.81	75.99	75.24	68.15	67.68	74.04	3725	4197	3637	3185	3184	3080	3560	3836	3678	3055	2975	3129
Casi0007510.1	1.44	1.71	1.54	0.88	1.42	1.56	0.89	1.21	1	0.98	0.78	0.99	228	307	245	168	226	256	150	223	179	161	125	153
Casi0007520.1	7.34	6.93	5.59	8.88	7.53	8.22	8.08	6.3	6.42	7.05	7.01	7.62	163	174	125	237	168	189	192	163	161	162	158	165
Casi0007530.1	1.33	1.74	1.75	1.4	1.49	1.47	2.09	1.71	1.97	2.38	1.72	1.7	76	113	101	96	86	87	128	114	127	141	100	95
Casi0007540.1	16.24	17.45	16.49	30.26	30.07	32.02	46.87	45.35	43.21	54.31	54.81	54.23	561	682	574	1256	1044	1146	1733	1826	1685	1942	1922	1828
Casi0007560.1	10.42	8.52	9.34	10.74	11.1	10.94	9.69	12.39	11.34	11.49	11.94	11.87	412	381	372	510	441	448	410	571	506	470	479	458
Casi0007570.1	0.07	0	0	0.17	0	0	0.06	0.06	0	0	0	0	1	0	0	3	0	0	1	1	0	0	0	0
Casi0007580.1	3.22	3.42	2.68	3.76	3.33	3.99	3.37	3.81	3.43	3.61	2.1	3.57	74	89	62	104	77	95	83	102	89	86	49	80
Casi0007590.1	9.2	9.96	8.6	5.66	5.95	6.48	6.08	6.34	6.28	4.17	4.89	5.86	315	386	297	233	205	230	223	253	243	148	170	196
Casi0007600.1	9.66	9.49	9.17	3.04	1.73	3.39	2.02	2.62	1.45	1.31	0.97	1.2	206	229	197	78	37	75	46	65	35	29	21	25
Casi0007610.1	62.86	62.22	59.18	65.38	62.8	61.88	57.47	56.38	53.54	54.9	49.8	52.89	940	1053	892	1175	944	959	920	983	904	850	756	772
Casi0007620.1	5.67	5.06	5.4	5.68	6.05	4.91	5.6	6.74	5.11	5.99	6.22	6.22	300	303	288	361	322	269	317	416	305	328	334	321
Casi0007630.1	17.24	14.98	14.66	14.97	20.26	13.71	11.5	12.27	10.82	7.04	10.26	8.93	182	179	156	190	215	150	130	151	129	77	110	92
Casi0007640.1	43.41	43.2	41.62	56.74	53.56	53.58	52.7	54.46	58.05	48.99	50.21	46.55	1183	1332	1143	1858	1467	1513	1537	1730	1786	1382	1389	1238
Casi0007650.1	16.47	14.86	15.36	17.18	19.62	21.3	16.08	15.99	16.07	15.76	15.57	16.65	901	920	847	1130	1079	1208	942	1020	993	893	865	889
Casi0007660.1	0	0	0	0	0.07	0	0	0	0	0.19	0	0.07	0	0	0	0	1	0	0	0	0	3	0	1
Casi0007670.1	9.06	9.05	9.19	7.11	9.53	8.66	8.97	8.98	8.82	9.82	9.83	10.62	907	1025	927	856	959	899	961	1048	997	1018	999	1038
Casi0007680.1	2.8	3.7	3.42	2.73	3.51	1.53	3.37	3.67	2.61	3.32	3.53	3.41	101	151	124	118	127	57	130	154	106	124	129	120
Casi0007690.1	0.16	1.17	0.31	0	0.16	0.15	0.15	0.2	0.41	0.08	0	0.08	2	17	4	0	2	2	2	3	6	1	0	1
Casi0007700.1	0.07	0	0.26	0.11	0	0.06	0.19	0	0	0	0.07	0.34	1	0	4	2	0	1	3	0	0	0	1	5
Casi0007710.1	53.3	53.53	55.47	67.79	55.84	57.25	62.32	54.84	52.06	47.86	55.71	53.61	982	1116	1030	1501	1034	1093	1229	1178	1083	913	1042	964
Casi0007720.1	13.51	13.7	11.51	12.32	14.54	12.82	12.2	15.17	12.72	15.49	14.43	13.19	426	489	366	467	461	419	412	558	453	506	462	406
Casi0007730.1	0.84	0.48	0.83	0.42	0.66	0.4	0.48	0.39	0.56	0.52	0.24	0.18	28	18	28	17	22	14	17	15	21	18	8	6
Casi0007740.1	5.94	6.06	7.33	15.76	15.19	14.76	33.39	36.11	34.4	45.55	47.71	47.35	374	432	465	1192	961	963	2250	2650	2445	2969	3049	2909
Casi0007760.1	21.82	22.58	20.23	24.86	25.28	24.93	23.42	24.1	23.84	24.04	23.59	22.57	625	732	584	856	728	740	718	805	771	713	686	631
Casi0007770.1	69.53	70.14	68.31	71.15	74.66	72.41	44.49	49.65	45.73	50.95	50.81	51.52	2424	2767	2400	2981	2616	2616	1660	2018	1800	1839	1798	1753
Casi0007780.1	0.08	0.07	0.17	0	0	0	0	0.07	0.07	0.08	0	0	1	1	2	0	0	0	0	1	1	1	0	0
Casi0007790.1	1.44	2.12	2.38	1.46	1.11	2.46	1.79	2.19	2.4	2.16	1.26	1.64	9	15	15	11	7	16	12	16	17	14	8	10
Casi0007800.1	62.92	62.17	66.55	83.85	63.13	64.98	67.91	64.18	58.22	56.45	55.53	55.77	941	1052	1003	1507	949	1007	1087	1119	983	874	843	814
Casi0007810.1	5.91	6.47	6.97	7.27	6.95	6.24	7.68	5.7	8.5	6	6.96	7.59	138	171	164	204	163	151	192	155	224	145	165	173
Casi0007820.1	7.89	7.26	8.28	8.43	8.89	7.61	8.45	8.28	7.87	6.92	7.32	7.54	295	307	312	379	334	295	338	361	332	268	278	275
Casi0007830.1	2.54	2.51	2.64	3.32	2.94	3.01	3.21	3.05	2.84	2.15	1.75	2.49	170	190	178	267	198	209	230	238	215	149	119	163
Casi0007840.1	1.12	0.89	1.14	1.35	1.13	0.99	1.18	1.27	0.94	1.17	0.81	1	78	70	80	113	79	71	88	103	74	84	57	68
Casi0007850.1	4.58	5.09	4.16	5.54	4.67	3.78	5.49	6.05	5.23	6.79	5.36	5.79	283	356	259	411	290	242	363	436	365	434	336	349
Casi0007860.1	15.02	15.16	16.66	13.29	12.9	13.66	11.56	9.72	8.75	7.91	9.46	7.55	330	377	369	351	285	311	272	249	217	180	211	162
Casi0007870.1	19.8	20.39	20.2	19.87	16.67	17.08	15.68	16.1	16.67	15.61	13.36	13.81	708	825	728	854	599	633	600	671	673	578	485	482
Casi0007880.1	7.83	8.52	9.78	10.96	11.73	9.67	9.89	10.08	11.55	12.8	10.85	9.96	182	224	229	306	274	233	246	273	303	308	256	226
Casi0007910.1	25.67	26.54	23.44	24.81	28.06	26.93	25.87	26.58	25.75	24.72	23.22	24.12	965	1129	888	1121	1060	1049	1041	1165	1093	962	886	885
Casi0007920.1	0	0	0.32	0.03	0	0.12	0.04	0.07	0.04	0	0.12	0.04	0	0	8	1	0	3	1	2	1	0	3	1
Casi0007940.1	0.88	0.83	0.82	0.73	0.36	1.05	1.12	0.67	0.6	1.15	1.18	0.37	17	18	16	17	7	21	23	15	13	23	23	7
Casi0007950.1	90.93	90.43	86.65	173.27	167.44	166.11	190.4	171.63	181.68	159.08	165.78	175.27	758	853	728	1736	1403	1435	1699	1668	1710	1373	1403	1426
Casi0007960.1	10.77	9.52	7.57	7.53	8.17	8.07	10.34	8.23	10.2	8.41	8.24	9.38	219	219	155	184	167	170	225	195	234	177	170	186
Casi0007970.1	14	9.51	10.13	3.33	2.26	4.13	2.32	2.13	2.38	0.8	0.48	0.35	203	156	148	58	33	62	36	36	39	12	7	5
Casi0007980.1	1.19	1.4	0	0.66	0.39	0	0	0	0.35	0	0	0	3	4	0	2	1	0	0	0	1	0	0	0
Casi0007990.1	5.17	6.71	5.38	7.31	5.64	4.83	4.72	5.21	5.49	3.73	3.68	3.11	126	185	132	214	138	122	123	148	151	94	91	74
Casi0008000.1	0.08	0.28	0.08	0	0	0	0	0	0	0	0	0	1	4	1	0	0	0	0	0	0	0	0	0
Casi0008010.1	16.54	16.53	17.3	13.37	9.65	8.8	11.96	10.03	11.81	10.74	12.72	9.07	314	355	331	305	184	173	243	222	253	211	245	168
Casi0008020.1	58.93	63.98	61.93	43.47	34.77	34.84	43.31	43.06	44.77	32.81	36.45	33.25	661	812	700	586	392	405	520	563	567	381	415	364
Casi0008030.1	6.53	6.78	5.86	11	9.28	7.71	9.45	9.25	9.41	9.54	9.19	7.66	166	195	150	336	237	203	257	274	270	251	237	190
Casi0008040.1	0	0	0.43	0	0	0	0	0	0.19	0	0	0.22	0	0	2	0	0	0	0	0	1	0	0	1
Casi0008050.1	94.23	94.11	91.12	119.78	99.77	96.99	98.86	100.65	96.18	89.93	94.96	95.47	1260	1424	1228	1925	1341	1344	1415	1569	1452	1245	1289	1246
Casi0008070.1	0.38	0.07	0.15	0.19	0	0.22	0.14	0.19	0	0	0.37	0.08	5	1	2	3	0	3	2	3	0	0	5	1
Casi0008080.1	19.24	18.42	19.04	20.82	19.94	19.65	21.83	23.31	20.41	18.43	18.85	19.11	359	389	358	467	374	380	436	507	430	356	357	348
Casi0008090.1	4.34	4.74	5.16	3.37	4.9	4.64	4.6	5.24	4.53	4.31	4.08	4.94	458	567	549	428	520	508	520	645	540	471	437	509
Casi0008100.1	0.9	0.45	0.19	0.64	0.83	0.62	0.72	0.5	0.68	0.5	0.57	0.26	14	8	3	12	13	10	12	9	12	8	9	4
Casi0008130.1	1.43	1.16	1.55	1.19	0.31	0.72	0.12	0.11	0.06	0	0	0.06	23	21	25	23	5	12	2	2	1	0	0	1
Casi0008140.1	0.06	0.08	0.1	0	0	0.04	0.02	0.03	0.01	0.04	0.01	0.02	7	11	12	0	0	5	3	4	2	5	1	2
Casi0008150.1	43.57	41.04	49.92	52.25	58.76	53.78	42.66	44.83	45.65	36.36	30.7	36.33	956	1019	1104	1378	1296	1223	1002	1147	1131	826	684	778
Casi0008160.1	29.72	29.71	30	34.49	31.69	36.81	34.42	33.13	34.09	32.86	34.34	34.81	1097	1241	1116	1530	1176	1408	1360	1426	1421	1256	1287	1254
Casi0008170.1	13.1	16.81	15.14	16.75	16.68	15.31	20.54	18.73	19.43	16.14	15.08	17.69	261	379	304	401	334	316	438	435	437	333	305	344
Casi0008180.1	3.1	4.62	3.14	7.63	6.93	7.1	9.17	7.92	8.17	11.22	9.47	8.8	48	81	49	142	108	114	152	143	143	180	149	133
Casi0008190.1	0.45	0.39	0.15	0.87	1.04	2.87	0.28	0.26	1.58	2.44	2.79	4.27	3	3	1	7	7	20	2	2	12	17	19	28
Casi0008200.1	7.75	8.67	7.75	8.98	7	7.98	6.33	7.43	8.46	6.68	6.36	6.03	270	342	272	376	245	288	236	302	333	241	225	205
Casi0008210.1	9.34	9.32	9.13	6.27	6.21	6.45	5.62	5.77	5.76	5.2	6.45	6.62	208	235	205	168	139	149	134	150	145	120	146	144
Casi0008220.1	15.91	13.29	15.53	19.55	20.83	18.32	17.82	19.15	16.74	20.72	16.65	18.61	367	347	361	542	483	438	440	515	436	495	390	419
Casi0008230.1	14.43	14.06	15.05	15.41	19.11	18.13	16.48	16.42	15.52	16.08	17.24	17.48	625	689	657	802	832	814	764	829	759	721	758	739
Casi0008240.1	0	0.45	0.42	0.78	0.51	1.15	0.56	0.73	0	0.49	0.42	0.44	0	6	5	11	6	14	7	10	0	6	5	5
Casi0008250.1	66.76	75.6	73.33	58.89	50.79	49.67	31.56	32.79	32.44	18.74	20.37	21.77	1411	1808	1562	1496	1079	1088	714	808	774	410	437	449
Casi0008260.1	52.43	51.37	47.38	53.34	46.49	47.13	48.39	52.11	56.78	46.84	49.4	47.06	920	1020	838	1125	820	857	909	1066	1125	851	880	806
Casi0008270.1	6.47	6.8	5.75	5.4	7.12	6.65	6.57	6.11	5.96	5.12	6.15	7.23	317	377	284	318	351	338	345	349	330	260	306	346
Casi0008280.1	11.1	10.43	13.04	17.72	20.43	19.57	22.88	16.36	18.7	17	15.39	15.42	174	185	206	334	322	318	384	299	331	276	245	236
Casi0008300.1	0.73	1.24	1.32	1.75	1.23	1.22	1.49	1.31	0.89	1.16	1.18	1.57	22	42	40	63	37	38	48	46	30	36	36	46
Casi0008310.1	15.49	13.96	14.26	15.55	18.07	15.26	17.84	21.52	18.1	18.88	18.17	19.92	718	732	666	866	842	733	885	1163	947	906	855	901
Casi0008330.1	6.03	8.31	6.88	8.32	7.13	8.06	5.9	7.38	6.6	5.88	5.69	5.98	213	332	245	353	253	295	223	304	263	215	204	206
Casi0008340.1	0.35	0	0	0.07	0	0.17	0	0.15	0	0	0	0	4	0	0	1	0	2	0	2	0	0	0	0
Casi0008350.1	59.48	59.36	63.35	86.07	83.86	86.74	86.71	91.78	92.83	91.29	82.37	90.83	1786	2017	1917	3106	2531	2699	2787	3213	3147	2838	2511	2662
Casi0008400.1	0.67	1.19	1.39	0.3	0.49	0.18	0.11	0	0.16	0.06	0.42	0.19	11	22	23	6	8	3	2	0	3	1	7	3
Casi0008410.1	14.65	14.3	15.51	13.96	13.73	15.74	13.41	12.31	12.26	11.31	13.68	12.31	344	380	367	394	324	383	337	337	325	275	326	282
Casi0008420.1	3.05	3.32	3.3	5.33	5.06	4.68	4.3	3.4	3.85	4.53	4	3.78	134	165	146	281	223	213	202	174	191	206	178	162
Casi0008440.1	7.59	6.55	6.57	8.26	8.79	8.24	9.22	8	8.99	9.65	9.75	10.05	250	244	218	327	291	281	325	307	334	329	326	323
Casi0008450.1	3.52	3.05	2.8	1.27	0.77	1.54	0.38	0.54	0.43	0.36	0.29	0.08	95	93	76	41	21	43	11	17	13	10	8	2
Casi0008460.1	16.94	18.54	17.43	21.99	17.63	17.02	15.97	15.07	16.73	16.59	15.31	14.57	218	270	226	340	228	227	220	226	243	221	200	183
Casi0008470.1	1.03	1.48	1.37	0.52	0.36	0.32	0.65	0.61	0.49	0.44	0.23	0.2	43	70	58	26	15	14	29	30	23	19	10	8
Casi0008480.1	20.69	21.14	19	20.38	25.11	23.61	27.99	24.85	25.68	30.02	27.63	28.48	832	962	770	985	1015	984	1205	1165	1166	1250	1128	1118
Casi0008490.1	10.4	12.07	14.13	10.45	10.18	10.3	10.93	12.01	9.52	9.81	10.01	11.15	303	398	415	366	298	311	341	408	313	296	296	317
Casi0008500.1	10.4	10.23	9.78	4.6	7.75	5.94	7.68	6.18	6.38	5.49	5.26	5.11	267	297	253	142	200	158	211	185	185	146	137	128
Casi0008510.1	2.45	2.14	2.48	1.1	2.27	1.32	2.34	2.05	1.95	2.42	2.62	2.15	91	90	93	49	85	51	93	89	82	93	99	78
Casi0008520.1	0	0	0	0	0.08	0	0	0	0	0	0	0	0	0	0	0	1	0	0	0	0	0	0	0
Casi0008530.1	0	0	0	0	0	0	0.33	0	0	0	0	0	0	0	0	0	0	0	2	0	0	0	0	0
Casi0008540.1	0	0	0.2	0.08	0	0	0	0	0	0	0	0	0	0	2	1	0	0	0	0	0	0	0	0
Casi0008550.1	1.75	1.55	2.65	2.15	2.24	1.93	2.42	2.08	2.51	1.77	1.65	0.86	21	21	32	31	27	24	31	29	34	22	20	10
Casi0008560.1	3.39	3.33	3.27	6.87	4.93	5.25	3.83	4.34	4.14	1.57	2.02	1.56	71	79	69	173	104	114	86	106	98	34	43	32
Casi0008570.1	0	0.06	0	0.06	0.29	0.07	0	0.12	0.13	0.14	0	0.07	0	1	0	1	4	1	0	2	2	2	0	1
Casi0008600.1	0.6	0.84	0.34	0.79	1.11	0.66	0.4	1.33	1.83	0.33	0.51	0.53	7	11	4	11	13	8	5	18	24	4	6	6
Casi0008610.1	17.24	17.99	17.95	18.71	18.92	17.94	18.29	21.12	21.99	18.23	15.3	18.17	243	287	255	317	268	262	276	347	350	266	219	250
Casi0008620.1	6.61	7.56	7	6.6	6.61	7.28	6.94	7.45	6.36	7.13	6.99	6.46	370	479	395	444	372	422	416	486	402	413	397	353
Casi0008630.1	23.09	23.2	24.16	13.31	16.21	15.78	13.79	14.61	15.37	12.01	11.95	11.12	1192	1355	1257	826	841	844	762	879	896	642	626	560
Casi0008640.1	5.98	6.72	5.35	2.22	1.74	1.83	2.34	2.09	2	1.75	1.76	2.08	294	374	265	131	86	93	123	120	111	89	88	100
Casi0008650.1	10.98	9.26	9.73	6.99	7.63	8.41	7.75	8.77	7.39	7.51	6.94	7.99	422	403	377	323	295	335	319	393	321	299	271	300
Casi0008660.1	0.09	0.08	0.05	0	0	0	0	0	0.08	0	0.05	0	2	2	1	0	0	0	0	0	2	0	1	0
Casi0008670.1	26.35	26.94	24.94	22.9	26.98	24.77	29.37	31.72	26.87	29.31	26.98	28.71	1635	1892	1560	1708	1683	1593	1951	2295	1883	1883	1700	1739
Casi0008680.1	136.03	138.34	141.82	191.76	160.19	174.2	169.73	176.92	170.76	171.16	167.87	161.54	3647	4197	3832	6179	4317	4840	4871	5530	5169	4751	4569	4227
Casi0008690.1	47	48.48	50.29	56.37	44.54	48.85	44.01	42.66	42.96	38.18	42.89	39.7	843	984	909	1215	803	908	845	892	870	709	781	695
Casi0008700.1	27.96	28.08	29.71	26.01	23.68	19.15	19.91	22.64	21.44	14.8	15.85	17	551	626	590	616	469	391	420	520	477	302	317	327
Casi0008710.1	17.25	19.95	19.26	24.84	17.7	21.2	22.67	20.47	19.16	20.77	21.84	20.51	256	335	288	443	264	326	360	354	321	319	329	297
Casi0008720.1	1.84	0.65	1.37	1.38	1.19	1.24	0.77	1.74	0.73	0.71	0.54	0.57	20	8	15	18	13	14	9	22	9	8	6	6
Casi0008730.1	0.22	0.15	0.17	0.19	0.11	0.24	0.03	0.1	0.17	0.19	0.11	0.06	8	6	6	8	4	9	1	4	7	7	4	2
Casi0008740.1	28.15	27.11	26.63	17.28	16.48	16.44	17.15	16.9	18.62	14.73	15.06	18.92	770	839	734	568	453	466	502	539	575	417	418	505
Casi0008750.1	61.89	59.34	64.85	88.27	62.65	65.09	59.38	62.88	61.33	58.86	62.5	55.26	1035	1123	1093	1774	1053	1128	1063	1226	1158	1019	1061	902
Casi0008760.1	1.02	0.9	1.39	0.48	0.7	0.37	0.24	0.44	0.34	0.31	0.25	0.26	16	16	22	9	11	6	4	8	6	5	4	4
Casi0008770.1	7.63	9.04	8.05	6.77	9.65	9.26	9.38	10.23	7.79	8.34	8.53	8.55	288	386	306	307	366	362	379	450	332	326	327	315
Casi0008780.1	19.89	19.62	17.24	5.22	8.65	9.69	5.68	5.96	7.7	2.14	2	1.58	206	230	180	65	90	104	63	72	90	23	21	16
Casi0008790.1	7.93	7.19	7.03	7.89	7.52	7.27	6.9	7.43	7.45	5.11	5.73	5.65	318	326	284	380	303	302	296	347	337	212	233	221
Casi0008800.1	52.03	51.55	52.99	44.23	51.77	47.7	23.7	24.77	20.58	17.72	20.6	19.24	1438	1612	1476	1469	1438	1366	701	798	642	507	578	519
Casi0008810.1	1.46	0.81	1.71	0.93	2.25	1.82	1.5	1.25	1.4	1.52	1.24	1.85	51	32	60	39	79	66	56	51	55	55	44	63
Casi0008820.1	0.77	0.85	1.28	1.07	1.28	1.18	1.39	0.88	0.97	1.06	0.95	0.59	12	15	20	20	20	19	23	16	17	17	15	9
Casi0008830.1	30.99	30.55	31.72	34.24	30.25	27.58	31.69	31.89	34.83	24.34	26.49	26.88	476	531	491	632	467	439	521	571	604	387	413	403
Casi0008840.1	4.13	3.15	4.12	3.95	4.11	3.46	2.47	2.5	2.44	2.92	1.83	2.1	153	132	154	176	153	133	98	108	102	112	69	76
Casi0008850.1	16.6	15.88	15.08	20.19	22.12	19.16	11.01	10.68	12	7.97	8.07	8.86	545	590	499	797	730	652	387	409	445	271	269	284
Casi0008860.1	1.55	2.02	2.04	1.2	1.95	1.58	2	2.23	1.53	1.9	1.4	1.5	71	105	94	66	90	75	98	119	79	90	65	67
Casi0008870.1	28.64	31.04	29.7	29.33	27.88	21.62	29.81	31.66	30.01	11.86	13.56	13.91	464	569	485	571	454	363	517	598	549	199	223	220
Casi0008880.1	44.53	42.89	45.68	50.05	44.72	46.98	46.5	48.62	46.71	40.96	44.23	46.59	858	935	887	1159	866	938	959	1092	1016	817	865	876
Casi0008890.1	13.49	16.05	15.08	18.11	19.56	20.46	18.62	19.19	18.46	18.4	17.69	16.44	602	810	678	971	877	946	889	998	930	850	801	716
Casi0008900.1	7.04	8.7	7.15	3.95	5.41	4.64	5.5	5.69	5.17	3.48	4.9	4.51	123	172	126	83	95	84	103	116	102	63	87	77
Casi0008910.1	21.22	21.37	23.47	26.49	27.05	22.57	23.63	24.35	24.28	24.47	26.52	27.5	480	547	535	720	615	529	572	642	620	573	609	607
Casi0008920.1	46.92	44.97	46.71	49.67	41.62	42.36	33.82	34.79	32.52	36.15	37.42	38.84	1182	1282	1186	1504	1054	1106	912	1022	925	943	957	955
Casi0008930.1	6.79	8.2	6.03	7.95	8.68	10.55	9.48	10.6	8.81	8.2	9.18	9.51	172	235	154	242	221	277	257	313	252	215	236	235
Casi0008940.1	39.75	42.57	42.61	44.6	38.34	39.09	43.12	43.1	43.88	57.75	56.77	57.91	2029	2459	2192	2736	1967	2068	2356	2565	2529	3052	2942	2885
Casi0008950.1	27.33	26.07	27	34.85	32.97	32.52	30.03	28.36	32.17	32.84	33.81	32.31	1106	1194	1101	1695	1341	1364	1301	1338	1470	1376	1389	1276
Casi0008960.1	2.69	2.49	3.1	2.6	4.31	3.02	3.96	5.61	4.64	5.33	5.28	5.27	87	91	101	101	140	101	137	211	169	178	173	166
Casi0008970.1	6.3	2.78	3.27	5.24	5.55	5.11	4.95	4.79	5.83	4.56	5.36	5.57	44	22	23	44	39	37	37	39	46	33	38	38
Casi0008980.1	5.46	5.02	6.53	3.82	5.28	4.25	5.68	6.69	5.8	6.57	4.92	6.3	175	182	211	147	170	141	195	250	210	218	160	197
Casi0008990.1	6.21	5.53	5.85	4.46	5.07	4.31	3.71	4.6	3.01	3.28	3.34	3.52	139	140	132	120	114	100	89	120	76	76	76	77
Casi0009000.1	8.7	8.82	10.21	10.15	10.44	9.58	11.01	9.93	9.39	9.34	9.88	8.96	169	194	200	237	204	193	229	225	206	188	195	170
Casi0009010.1	19.44	19.26	17.51	24.94	24.21	22.47	22.73	21.88	21.83	20.81	23.12	19.73	314	352	285	484	393	376	393	412	398	348	379	311
Casi0009020.1	8.57	8.42	9.48	10.36	9.64	12.23	5.5	5.64	6.91	4.01	3.88	3.08	322	358	359	468	364	476	221	247	293	156	148	113
Casi0009030.1	58.06	60.21	51.65	76.47	73.16	76.35	76.14	78.12	84.96	56	56.95	53.33	2194	2575	1967	3473	2779	2990	3080	3442	3625	2191	2185	1967
Casi0009040.1	0.15	0.34	0.29	0.17	0.15	0.18	0.11	0.18	0.15	0.18	0.14	0.15	11	29	22	15	11	14	9	16	13	14	11	11
Casi0009050.1	32.94	32.85	32.08	38.41	37.96	39.58	32.08	35.32	35.23	32.18	31.29	33.98	872	984	856	1222	1010	1086	909	1090	1053	882	841	878
Casi0009060.1	50.75	53.27	53.35	61.72	60.98	63.67	56.79	56.59	54.39	57.91	56.85	58.1	2199	2612	2330	3214	2656	2859	2634	2859	2661	2598	2501	2457
Casi0009070.1	1.71	2.18	1.73	0.51	0.63	0.58	0.51	0.42	0.42	0.32	0.26	0.53	125	180	127	45	46	44	40	36	35	24	19	38
Casi0009080.1	14.98	18.07	17.07	17.48	19.61	18.16	19.28	17.89	18.22	18.26	18.5	17.79	485	662	557	680	638	609	668	675	666	612	608	562
Casi0009090.1	22	25.8	26.96	27.16	28.13	27.12	31.09	30.87	29.24	30.27	29.07	30.03	761	1010	940	1129	978	972	1151	1245	1142	1084	1021	1014
Casi0009100.1	28.2	23.3	28.46	31.95	27.1	30.65	19.42	23.69	25.66	25.19	29.77	28.4	293	274	298	399	283	330	216	287	301	271	314	288
Casi0009110.1	12.13	10.72	10.14	17.49	16.37	14.88	8.67	9.39	8.48	6.93	6.77	6.44	247	247	208	428	335	314	189	223	195	146	140	128
Casi0009120.1	27.34	29.87	30.59	38.97	34.62	31.92	35.17	38.38	37.46	40.47	40.72	36.77	682	843	769	1168	868	825	939	1116	1055	1045	1031	895
Casi0009130.1	13.82	15.12	13.38	14.7	14.42	13.66	15.46	14.96	16.6	13.92	14.53	15.11	370	458	361	473	388	379	443	467	502	386	395	395
Casi0009140.1	0	0	0	0	0.07	0	0	0	0	0	0	0	0	0	0	0	1	0	0	0	0	0	0	0
Casi0009150.1	0	0	0.28	0.15	0.09	0	0	0	0	0	0	0	0	0	3	2	1	0	0	0	0	0	0	0
Casi0009160.1	1.7	1.81	1.92	0.25	0.19	0.26	0.18	0.23	0.23	0.44	0.3	0.16	45	54	51	8	5	7	5	7	7	12	8	4
Casi0009170.1	10.99	11.98	11.96	7.47	8.66	7.38	4.49	3.95	5.76	3.01	3.42	2.95	279	344	306	228	221	194	122	117	165	79	88	73
Casi0009180.1	0.72	0.67	0.8	0.84	1.19	1.09	1.25	1.16	1.33	0.98	1.26	0.77	42	44	47	59	70	66	78	79	88	59	75	44
Casi0009190.1	16.93	17.49	18.67	28.74	24.26	23.02	27.91	28.15	30	28.64	31.51	29.53	225	263	250	459	324	317	397	436	450	394	425	383
Casi0009200.1	6.33	6.35	6.04	3.55	4.77	3.47	4.25	6.25	4.92	4.44	3.82	5.06	132	150	127	89	100	75	95	152	116	96	81	103
Casi0009210.1	0	0	0	0	0.07	0	0	0	0	0.07	0	0	0	0	0	0	1	0	0	0	0	1	0	0
Casi0009220.1	4.95	5.58	4.99	5.74	6.21	4.71	5.84	5.05	6.17	4.99	6.15	5.59	69	88	70	96	87	68	87	82	97	72	87	76
Casi0009230.1	14.96	14.99	14.28	19.05	19.1	17.36	19.3	18.07	17.32	15.71	15.47	18.17	583	661	561	892	748	701	805	821	762	634	612	691
Casi0009240.1	0.2	0.52	0.07	0	0	0	0	0.06	0	0.06	0	0	3	9	1	0	0	0	0	1	0	1	0	0
Casi0009250.1	5.88	5.77	5.06	6.29	6.62	7.09	7.42	8.14	7.78	6.24	7.17	7.63	332	369	288	427	376	415	449	536	496	365	411	421
Casi0009260.1	6.36	6.64	5.64	3.04	5.36	4.36	4.72	4.13	4.26	3.85	3.59	3.97	418	494	374	240	354	297	332	317	316	262	240	255
Casi0009290.1	0.25	0.22	0.25	0.21	0.3	0.1	0.9	0.48	0.45	0.15	0.2	0.05	5	5	5	5	6	2	19	11	10	3	4	1
Casi0009330.1	0	0	0.11	0	0.32	0.21	0	0.09	0.48	0.1	0	0	0	0	1	0	3	2	0	1	5	1	0	0
Casi0009340.1	0.43	0.6	0.85	1.07	1.71	1.01	0.63	1.05	1.31	1.01	1.33	1.89	7	11	14	21	28	17	11	20	24	17	22	30
Casi0009350.1	0.92	1.42	0.34	0.76	1.25	1.1	0.75	0.29	0.91	0.33	1.8	0.7	8	14	3	8	11	10	7	3	9	3	16	6
Casi0009360.1	2.19	1.81	2.31	2.99	2.79	2.31	2.68	3.37	3.66	3.27	2.49	2.84	64	60	68	105	82	70	84	115	121	99	74	81
Casi0009370.1	1.99	1.93	1.67	2.55	2.91	3.08	2.52	2.87	2.95	2.49	2.64	2.23	104	114	88	160	153	167	141	175	174	135	140	114
Casi0009380.1	0	0	0	0	0	0.37	0	0	0	0	0	0.19	0	0	0	0	0	2	0	0	0	0	0	1
Casi0009390.1	0.72	0.14	1.11	0.96	1.27	1.43	1.76	1.85	2.05	1.35	1.14	1.11	18	4	28	29	32	37	47	54	58	35	29	27
Casi0009400.1	4.33	4.65	4.91	2.06	2.92	4.77	2.17	5.04	3.83	2.54	1.68	2.22	28	34	32	16	19	32	15	38	28	17	11	14
Casi0009410.1	0.41	0.36	0.1	0.59	0.1	0.1	0.38	0.18	0.18	0.1	0	0.42	4	4	1	7	1	1	4	2	2	1	0	4
Casi0009420.1	3.2	2.6	3.15	3.12	3	3.09	3.3	3.26	3.12	2.03	2.37	2.39	126	116	125	148	119	126	139	150	139	83	95	92
Casi0009430.1	9.8	11.7	11.19	11.98	14.14	14.43	13.34	12.3	12.21	13.91	13.94	13.69	160	216	184	235	232	244	233	234	225	235	231	218
Casi0009440.1	5.37	5.28	5.3	4.07	6.48	6.24	6.6	6.82	6.61	6.72	6.24	7.75	377	419	375	343	457	454	496	558	524	488	445	531
Casi0009450.1	44.39	48.84	40.06	51.12	50.59	52.19	48.79	49.92	47.91	39.47	40.83	44.78	453	564	412	627	519	552	533	594	552	417	423	446
Casi0009460.1	19.07	19.03	17.36	19.47	21.3	21.06	24.56	23.7	23.09	24.73	23.67	23.61	970	1095	890	1190	1089	1110	1337	1405	1326	1302	1222	1172
Casi0009470.1	10.15	8.92	10.15	10.19	10.75	10.71	10.56	9.47	10.9	9.49	10.7	10.46	352	350	355	425	375	385	392	383	427	341	377	354
Casi0009480.1	1.93	1.31	1.66	1.74	2.21	2.74	1.85	1.48	1.78	0.73	0.46	0.61	74	57	64	80	85	109	76	66	77	29	18	23
Casi0009490.1	5.06	5.03	5.21	9.21	8.81	7.14	6.56	7.92	6.95	5.74	6.73	6.87	80	90	83	175	140	117	111	146	124	94	108	106
Casi0009500.1	28.88	29.91	30.84	44.39	31.77	33.77	27.16	27.8	23.04	20.6	21.1	20.57	302	354	325	558	334	366	304	339	272	223	224	210
Casi0009510.1	6.54	6.71	6.46	7.62	8.16	7.42	7.31	7.94	7.21	6.97	5.57	7.98	205	238	204	287	257	241	245	290	255	226	177	244
Casi0009520.1	15.3	17.31	17.35	22.58	24.69	24.55	22.98	24.45	25.27	24.26	25.33	26.04	560	717	640	993	908	931	900	1043	1044	919	941	930
Casi0009530.1	11.22	14.43	12.11	15.76	18.23	14.49	12.81	12.88	13.7	14.98	13.27	12.88	275	400	299	464	449	368	336	368	379	380	330	308
Casi0009540.1	31.43	28.64	28.79	30.05	32.8	36.48	35.94	36.39	34.27	33.44	33.95	31.61	1027	1059	948	1180	1077	1235	1257	1386	1264	1131	1126	1008
Casi0009550.1	2.47	3.35	2.58	2.29	1.84	2.88	1.58	1.95	1.67	2.1	2.14	2.46	76	117	80	85	57	92	52	70	58	67	67	74
Casi0009560.1	11.85	11.65	12.25	19.93	16.65	16.41	15.78	17.14	15.23	14.91	12.87	12.8	310	345	323	627	438	445	442	523	450	404	342	327
Casi0009570.1	0.03	0.13	0.05	0.01	0.07	0.18	0.17	0.14	0.12	0.29	0.3	0.38	2	9	3	1	4	11	11	10	8	18	18	22
Casi0009580.1	2217.89	2313.57	2486.64	1675.3	1306.18	1489.91	1256.38	1173.55	1275.04	1049.37	1023.53	975.96	16248	19179	18359	14750	9618	11311	9852	10023	10546	7959	7612	6978
Casi0009590.1	36.61	39.52	39.01	38.71	42.66	39.26	42.22	41.96	42.63	40.51	42.16	41.2	934	1141	1003	1187	1094	1038	1153	1248	1228	1070	1092	1026
Casi0009600.1	47.07	50.21	47.27	62.11	55.06	59.81	56.88	60.81	61	60.95	59.66	61.53	1468	1772	1486	2328	1726	1933	1899	2211	2148	1968	1889	1873
Casi0009610.1	4.58	3.65	3.7	3.64	3.35	3.65	2.17	2.3	2.3	1.8	2.09	1.97	162	146	132	155	119	134	82	95	92	66	75	68
Casi0009620.1	12.51	11.32	13.46	11.8	14.03	12.13	12.19	12.78	12.67	10.5	10.33	12.03	419	429	454	475	472	421	437	499	479	364	351	393
Casi0009630.1	2.81	2.86	2.07	2.7	2.38	1.84	2.09	2.55	2.06	1.83	2.77	2.74	202	233	150	233	172	137	161	214	167	136	202	192
Casi0009650.1	6.51	7.26	7.09	6.91	8.08	8.01	9.27	8.74	8.52	9.65	8.63	9.18	297	375	326	379	371	379	453	465	439	456	400	409
Casi0009660.1	0	0	0	0	0	0.17	0	0.15	0	0	0	0	0	0	0	0	0	1	0	1	0	0	0	0
Casi0009670.1	2.3	2.14	2.1	1.98	2.69	2.38	3.41	3.56	3.51	3.07	3.26	3.53	156	164	143	161	183	167	247	281	268	215	224	233
Casi0009680.1	22.13	20.92	23.62	22.57	26.07	27.75	25.79	28.19	26.7	27.14	25.29	25.43	1006	1076	1082	1233	1191	1307	1255	1494	1370	1277	1167	1128
Casi0009690.1	4.66	3.2	3	3.38	4.54	3.64	2.46	2.34	4.66	2.3	1.51	1.83	94	73	61	82	92	76	53	55	106	48	31	36
Casi0009700.1	26.24	25.85	25.14	17.71	24.49	24.39	21.02	20.8	20.67	22.58	20.38	23.32	2497	2783	2411	2025	2342	2405	2141	2307	2221	2224	1969	2166
Casi0009710.1	6.11	5.56	5.39	4.71	6.89	6.29	6.93	6.73	7.5	4.92	4.47	4.29	299	308	266	277	339	319	363	384	414	249	222	205
Casi0009720.1	0	0	0	0	0	0	0.08	0	0	0	0	0.08	0	0	0	0	0	0	1	0	0	0	0	1
Casi0009730.1	9.98	10.54	10.06	9.36	11.86	10.13	11.12	10.99	10.1	11.31	11.41	13.2	559	668	568	630	668	588	667	718	639	656	649	722
Casi0009740.1	21.02	21	20.08	37.46	41.51	39.46	33.51	34.03	35.2	40.45	39.4	39.68	912	1031	878	1953	1810	1774	1556	1721	1724	1817	1735	1680
Casi0009760.1	5.5	5.36	4.5	4.48	4.34	3.42	3.84	4.74	3.91	3.69	2.87	3.08	194	214	160	190	154	125	145	195	156	135	103	106
Casi0009770.1	9.9	8.83	8.25	9.71	11.13	11.86	9.74	12.79	11.22	11.59	10.17	9.06	207	209	174	244	234	257	218	312	265	251	216	185
Casi0009780.1	12.88	13.13	13.21	8.78	9.63	10.54	9.67	10.03	8.51	10	10.35	9.81	712	821	736	583	535	604	572	646	531	572	581	529
Casi0009790.1	59.17	62.51	66.53	75.1	77.8	69.34	70.77	77.71	69.81	69.4	67.21	69.34	849	1015	962	1295	1122	1031	1087	1300	1131	1031	979	971
Casi0009800.1	67.86	72	68.25	55.12	52.04	54.31	54.65	50.35	50	44.2	49.35	50.63	1689	2028	1712	1649	1302	1401	1456	1461	1405	1139	1247	1230
Casi0009810.1	21.76	22.61	24.79	31.16	24.97	27.86	33.92	32.5	32.11	35.91	35.44	31.2	398	468	457	685	459	528	664	693	663	680	658	557
Casi0009820.1	0	0	0	0	0	0	0	0	0	0.07	0	0	0	0	0	0	0	0	0	0	0	1	0	0
Casi0009830.1	1.66	2.36	2.5	2.01	1.6	1.94	2.07	2.07	2.09	1.9	2.83	2.47	33	53	50	48	32	40	44	48	47	39	57	48
Casi0009840.1	0.71	0.92	0.14	0.39	0.8	0.64	0.84	0.81	0.67	0.14	0.65	0.39	15	22	3	10	17	14	19	20	16	3	14	8
Casi0009850.1	3.22	2.79	2.28	0.95	1.36	1.05	1.64	1.67	1.35	1.02	0.94	1.04	101	99	72	36	43	34	55	61	48	33	30	32
Casi0009860.1	18.86	21.47	18.37	15.92	17.28	18.09	17.84	16.11	17.38	16.93	14.36	15.95	493	635	484	500	454	490	499	491	513	458	381	407
Casi0009870.1	0.21	0.56	0.28	0.24	0.56	0.27	0	0.06	0	0.14	0.42	0	3	9	4	4	8	4	0	1	0	2	6	0
Casi0009880.1	5.52	5.63	5.26	7.85	7.1	7.7	8.92	8.76	8.75	7.46	8.43	8.73	151	174	145	258	195	218	261	279	270	211	234	233
Casi0009890.1	22.06	21.21	24.01	19.04	18.11	23.06	26.03	25.73	22.69	27.4	18.93	20.73	217	236	238	225	179	235	274	295	252	279	189	199
Casi0009900.1	0.83	1.16	0	0.1	0	0.12	0.22	0.2	0.32	0	0	0.12	7	11	0	1	0	1	2	2	3	0	0	1
Casi0009910.1	14.58	11.77	12.63	3.78	3.11	2.87	2.5	2.43	2.5	1.29	2.05	1.75	196	179	171	61	42	40	36	38	38	18	28	23
Casi0009920.1	13.88	12.93	12.09	11.5	15.36	13.2	14.31	16.2	13.85	14.46	14.61	16.35	482	508	423	480	536	475	532	656	543	520	515	554
Casi0009930.1	14.66	14.54	14.91	16.43	15.1	13.13	17.25	20.17	17.84	18.82	15.6	19.22	401	450	411	540	415	372	505	643	551	533	433	513
Casi0009940.1	0.89	0.79	0.83	0.72	0.86	0.23	0.47	0.33	0.66	0.78	0.7	0.55	30	30	28	29	29	8	17	13	25	27	24	18
Casi0009950.1	2.79	3.61	2.62	2.72	3.01	2.84	2.6	2.73	3.6	4.68	3.52	3.29	92	135	87	108	100	97	92	105	134	160	118	106
Casi0009960.1	5.82	5.55	5.76	5.62	7.19	7.45	7.9	7.73	7.75	9.33	8.3	8.38	307	331	306	356	381	407	446	475	461	509	444	431
Casi0009970.1	54.14	55	57.01	66.49	59.08	60.06	59.38	68.25	64.74	58.63	62.05	59.3	1437	1652	1525	2121	1576	1652	1687	2112	1940	1611	1672	1536
Casi0009980.1	2.29	2.63	2.17	1.73	3.21	3.01	2.92	3.32	2.25	3.5	1.87	3.41	110	143	105	100	155	150	150	186	122	174	91	160
Casi0009990.1	2.41	3.28	3.4	2.35	2.56	2.12	3.16	3.33	2.72	3.89	2.66	3.49	116	179	165	136	124	106	163	187	148	194	130	164
Casi0010000.1	5.45	5.78	5.68	7.44	8.54	6.35	6.59	6.58	6.89	4.69	4.04	4.62	412	494	433	676	649	497	533	580	588	367	310	341
Casi0010010.1	21.84	22.94	22.2	23.38	28.43	26.6	24.98	25.1	24.15	22.96	23.98	21.42	951	1130	974	1223	1244	1200	1164	1274	1187	1035	1060	910
Casi0010020.1	23.46	27.33	32.19	33.55	24.77	31.27	27.08	27.4	27.48	27.25	26.61	23.85	666	878	921	1145	707	920	823	907	881	801	767	661
Casi0010030.1	0.23	0.15	0.33	0.06	0.1	0.26	0	0.2	0.06	0.06	0.1	0.14	7	5	10	2	3	8	0	7	2	2	3	4
Casi0010050.1	5.24	5.14	5.78	5.38	6.5	5.12	4.83	4.38	5.27	4.25	4.27	4.84	81	90	90	100	101	82	80	79	92	68	67	73
Casi0010060.1	92.99	99.33	106	134.67	103.6	111.91	102.89	109.33	110.81	98.73	101.89	93.22	1068	1291	1227	1859	1196	1332	1265	1464	1437	1174	1188	1045
Casi0010070.1	0.75	0.29	0.33	0.35	0.08	0.24	0.08	0.07	0.52	0.16	0	0.43	9	4	4	5	1	3	1	1	7	2	0	5
Casi0010080.1	0.47	0.57	0.7	0.24	0.35	0.17	0.11	0.5	0.1	0.28	0.23	0.42	8	11	12	5	6	3	2	10	2	5	4	7
Casi0010090.1	3.04	4.12	3.98	4.33	3.78	3.87	3.39	3.81	5.19	3.04	3.53	1.83	56	86	74	96	70	74	67	82	108	58	66	33
Casi0010100.1	32.85	34.66	29.35	35.85	38.84	40.79	34.73	30.95	33.13	26.24	23.8	26.29	722	862	650	947	858	929	817	793	822	597	531	564
Casi0010110.1	19.67	14.04	14.11	25.54	21.81	22.65	25.58	19.42	23.62	23.7	25.68	21.86	166	134	120	259	185	198	231	191	225	207	220	180
Casi0010120.1	15.71	14.97	15.02	18.75	15.7	17.04	16.96	17.08	14.84	14.18	13.7	13.6	1072	1156	1033	1538	1077	1205	1239	1359	1143	1002	949	906
Casi0010130.1	0	0.22	0.06	0.2	0	0	0.06	0.11	0.11	0.41	0.12	0.13	0	4	1	4	0	0	1	2	2	7	2	2
Casi0010140.1	4.06	4.32	4.47	4.64	4.7	4.68	5.6	6.3	5.94	6.37	6.21	6.67	223	268	247	306	259	266	329	403	368	362	346	357
Casi0010150.1	0.1	0	0	0	0	0	0	0	0	0	0	0	1	0	0	0	0	0	0	0	0	0	0	0
Casi0010160.1	152.2	152.32	146.55	122.65	130.58	128.88	147.02	146.06	140.31	133.42	132.72	138.84	6954	7875	6748	6735	5997	6102	7190	7780	7238	6311	6156	6191
Casi0010170.1	0	0	0	0	0.13	0	0.31	0.11	0.18	0.06	0	0	0	0	0	0	2	0	5	2	3	1	0	0
Casi0010180.1	0.1	0.3	0.25	0.05	0.44	0.24	0.35	0.18	0.15	0.51	0.33	0.3	5	16	12	3	21	12	18	10	8	25	16	14
Casi0010190.1	0.12	0.12	0.2	0.01	0.03	0.08	0.06	0.01	0.05	0	0.03	0	11	12	18	1	3	7	6	1	5	0	3	0
Casi0010200.1	16.95	17.57	16.8	19.29	19.17	20.02	19.18	19.57	18.01	16.06	15.56	17.23	631	740	630	863	717	772	764	849	757	619	588	626
Casi0010210.1	23.21	24.25	24.66	28.63	22.08	26.18	24.35	23.67	27.04	25.37	26.76	25.15	593	701	635	879	567	693	666	705	780	671	694	627
Casi0010220.1	2.93	2.59	3.11	3.21	2.3	1.54	2.16	1.46	1.73	0.94	1.06	1.42	57	57	61	75	45	31	45	33	38	19	21	27
Casi0010230.1	16.7	18.96	16.01	15.95	14.47	16.01	13.57	11.67	11.92	7.01	5.24	6.41	766	984	740	879	667	761	666	624	617	333	244	287
Casi0010240.1	11.85	12.79	10.12	11.77	10.78	11.28	10.73	10.76	10.17	9.59	9.05	9.03	222	271	191	265	203	219	215	235	215	186	172	165
Casi0010250.1	19.93	23.43	18.75	18.71	21.91	20.79	20.35	17.18	15.35	16.88	16.19	17.13	421	560	399	475	465	455	460	423	366	369	347	353
Casi0010260.1	0.2	0.47	0.46	0.14	0.3	0.48	0.06	0.03	0.12	0.35	0.26	0.17	6	16	14	5	9	15	2	1	4	11	8	5
Casi0010270.1	2.86	2.88	3.2	2.93	4.04	3.59	3.64	3.53	3.4	3.69	4.07	4.14	157	179	177	193	223	204	214	226	211	210	227	222
Casi0010280.1	57.78	59.1	58.83	75.94	63.44	70.44	35.17	34.2	38.06	32.3	34.68	33.53	1303	1508	1337	2058	1438	1646	849	899	969	754	794	738
Casi0010290.1	0.8	1.49	2.02	1.66	2.52	1.82	0.93	1.62	2.29	1.59	1.67	1.17	16	34	41	40	51	38	20	38	52	33	34	23
Casi0010300.1	11.05	9.24	9.75	13.16	11.27	12.11	12.09	8.9	12.27	10.4	10.88	10.03	280	265	249	401	287	318	328	263	351	273	280	248
Casi0010310.1	7.44	7.15	7.1	9.44	11.19	8.41	7	7.82	6.86	8.44	8.38	9.15	389	423	374	593	588	456	392	477	405	457	445	467
Casi0010320.1	13.64	15.59	13.07	18.01	14.61	14.06	14.64	17.82	16.61	17.04	13.49	15.05	235	304	227	373	253	251	270	358	323	304	236	253
Casi0010330.1	10.88	10.34	12.86	18.38	14.93	13.55	12.73	13.21	13.4	14.94	13.78	14.58	361	388	430	733	498	466	452	511	502	513	464	472
Casi0010340.1	22.07	18.69	20.43	30.22	27.05	26.18	27.3	28.67	29.71	30.49	24.96	26.98	358	343	334	589	441	440	474	542	544	512	411	427
Casi0010350.1	2.66	3.88	3.35	2.52	2.07	2.27	1.79	1.88	2.19	1.56	2	1.77	115	190	146	131	90	102	83	95	107	70	88	75
Casi0010360.1	15.24	14.28	14.92	11.4	14.09	12.7	10.58	10.82	12.01	12.93	12.48	11.75	887	940	875	797	824	766	659	734	789	779	737	667
Casi0010370.1	0.82	0.95	1.22	1.95	1.98	2.12	1.34	1.14	1.76	2.27	1.66	1.88	16	21	24	46	39	43	28	26	39	46	33	36
Casi0010380.1	36.08	37.38	37.33	55.65	52.36	54.37	42.26	44.04	44.87	41.07	40.65	41.29	1010	1184	1053	1872	1473	1577	1266	1437	1418	1190	1155	1128
Casi0010390.1	4.41	5.5	4.27	6.34	7.48	6.81	5.59	6.89	6.97	6.45	7.23	6.29	173	244	169	299	295	277	235	315	309	262	288	241
Casi0010400.1	1.9	1.94	2.03	3.04	3.15	3.13	3.73	3.77	3.33	5	3.93	5.73	51	59	55	98	85	87	107	118	101	139	107	150
Casi0010410.1	0.33	0.17	0.33	0.94	1.59	1.18	1.58	1.58	2.17	1.09	1.53	1.11	7	4	7	24	34	26	36	39	52	24	33	23
Casi0010420.1	0.62	1	0.61	3.79	5.01	4.59	9.21	9.63	10.71	8.63	7.45	8.14	18	33	18	133	147	139	288	328	353	261	221	232
Casi0010430.1	22.28	22.44	21.16	20.78	19.31	21.2	22.61	24.18	21.52	23.5	24.14	22.09	860	980	823	964	749	848	934	1088	938	939	946	832
Casi0010440.1	2.7	2.98	2.68	2.62	3.03	2.94	2.45	2.56	2.81	1.15	1.67	1.8	132	165	132	154	149	149	128	146	155	58	83	86
Casi0010450.1	31.68	27.99	28.99	34.79	32.88	33.05	33.94	37.89	38.07	36.75	38.17	34.3	900	900	830	1188	939	973	1032	1255	1221	1081	1101	951
Casi0010460.1	102.26	100.04	102.88	76.83	71.65	72.07	86.01	86.41	81.42	53	54.09	53.76	3019	3342	3061	2726	2126	2205	2718	2974	2714	1620	1621	1549
Casi0010470.1	46.95	46.15	42.87	61.34	58.89	59.32	68.43	71.51	68.48	63.13	62.21	62.16	1280	1424	1178	2010	1614	1676	1997	2273	2108	1782	1722	1654
Casi0010480.1	198.25	187.04	188.46	147.5	148.21	147.07	190.66	178	181.57	228.28	243.91	232.03	4554	4862	4363	4072	3422	3501	4688	4767	4709	5429	5688	5202
Casi0010490.1	384.3	380.7	382.31	190.39	171.94	160.81	251.06	229.42	241.43	450.81	483.83	444.39	5786	6486	5801	3445	2602	2509	4046	4027	4104	7027	7395	6530
Casi0010500.1	0	0	0	0	0.07	0	0.2	0	0	0	0.07	0	0	0	0	0	1	0	3	0	0	0	1	0
Casi0010510.1	0.3	0.45	0.38	0	0.06	0	0.03	0	0.05	0	0	0.06	10	17	13	0	2	0	1	0	2	0	0	2
Casi0010520.1	2.28	2.18	2.09	1.65	2.96	2.35	1.43	1.83	1.89	2.12	2.19	1.11	76	82	70	66	99	81	51	71	71	73	74	36
Casi0010530.1	0	0.03	0	0	0	0	0	0	0	0	0.07	0	0	1	0	0	0	0	0	0	0	0	2	0
Casi0010540.1	0.42	0.55	0.35	0.2	0.41	0.11	0.03	0.18	0.08	0.2	0.23	0.27	14	21	12	8	14	4	1	7	3	7	8	9
Casi0010550.1	85.34	87.28	84.63	78.69	68.52	75.12	62.1	55.13	64.84	55.23	59.65	57.65	1673	1936	1672	1854	1350	1526	1303	1260	1435	1121	1187	1103
Casi0010560.1	2.08	1.76	1.86	2.42	1.41	2.77	1.2	1.39	1.99	1.97	1.96	2.09	50	48	45	70	34	69	31	39	54	49	48	49
Casi0010570.1	5.26	5.02	5.29	4.26	6.68	5.44	3.07	3.65	3.49	3.44	3.58	4.64	152	164	154	148	194	163	95	123	114	103	105	131
Casi0010580.1	11.43	12.06	10.55	6.41	8.94	8.21	8.18	7.51	7.48	7.22	6.89	7.23	402	480	374	271	316	299	308	308	297	263	246	248
Casi0010590.1	18.26	20.66	20.87	13.31	14.76	14.61	14.05	14.36	14.19	13.83	13.87	13.98	709	908	817	621	576	588	584	650	622	556	547	530
Casi0010600.1	2.13	1.59	1.45	2.31	2.42	1.91	1.89	2.12	1.86	0.9	0.77	1.04	57	48	39	74	65	53	54	66	56	25	21	27
Casi0010620.1	0.25	0.1	0	0.23	0.11	0.19	0.1	0	0	0.03	0.03	0.14	9	4	0	10	4	7	4	0	0	1	1	5
Casi0010630.1	24.51	23.79	23.24	39.56	38.87	35.51	34.18	33.93	32.78	30.54	33.28	30.46	700	769	669	1358	1116	1051	1045	1130	1057	903	965	849
Casi0010640.1	3.52	4.57	4.2	3.96	3.97	4.93	4.22	4.79	5.57	6.13	5.03	4.75	60	88	72	81	68	87	77	95	107	108	87	79
Casi0010650.1	7.75	8.23	7.24	6.95	7.96	6.53	6.58	6.44	7.34	6.29	7.95	8.34	219	263	206	236	226	191	199	212	234	184	228	230
Casi0010660.1	8	9.22	9.72	9.43	10.96	8.21	10.61	12.48	11.72	11.23	10.04	10.91	328	428	402	465	452	349	466	597	543	477	418	437
Casi0010680.1	23.09	23.19	26.96	10.98	11.54	8.1	8.57	11.36	10.36	9.42	8.98	9.39	476	541	560	272	239	173	189	273	241	201	188	189
Casi0010690.1	32.71	36.81	33.08	26.56	28.95	33.83	29.75	27.32	33.21	30.08	27.35	23.31	417	531	425	407	371	447	406	406	478	397	354	290
Casi0010700.1	23.9	23.81	22.28	23.56	24.31	22.49	23.86	24.21	23.88	24.21	22.72	23.72	1171	1320	1100	1387	1197	1142	1251	1383	1321	1228	1130	1134
Casi0010710.1	25.95	24.47	23.46	27.86	26.74	27.13	23.7	23.56	23.94	21.31	22.02	21.49	2379	2538	2167	3069	2464	2577	2325	2518	2478	2022	2049	1923
Casi0010720.1	9.57	9.63	10.03	8.72	8.96	6.94	6.85	6.55	6.74	10.1	8.53	9.13	390	444	412	427	367	293	299	311	310	426	353	363
Casi0010730.1	0.68	0.67	0.52	0.47	1.91	2.05	0.67	0.79	0.6	0.35	0.32	0.57	17	19	13	14	48	53	18	23	17	9	8	14
Casi0010750.1	6.32	7.58	6.84	13.67	13.25	13.63	6.69	7.22	7.36	10.24	10.41	9.41	165	224	180	429	348	369	187	220	217	277	276	240
Casi0010760.1	10.49	10.76	10.58	9.57	11.78	11.84	15.01	14.73	12.29	12.58	10.17	14.56	124	144	126	136	140	145	190	203	164	154	122	168
Casi0010770.1	0.84	1.15	0.6	0.46	1.1	1.03	1.24	0.92	1.18	1.18	1.06	0.77	29	45	21	19	38	37	46	37	46	42	37	26
Casi0010780.1	10.44	12.19	11.54	26.24	33.95	37.77	20.59	21.87	20.14	26	27.45	29.97	439	580	489	1326	1435	1646	927	1072	956	1132	1172	1230
Casi0010790.1	0	0	0	0	0	0.06	0	0	0	0	0	0	0	0	0	0	0	1	0	0	0	0	0	0
Casi0010800.1	32.22	32.3	30.94	37.93	35	38.1	37.41	40.54	40.78	49.57	42.12	46.24	1208	1370	1169	1709	1319	1480	1501	1772	1726	1924	1603	1692
Casi0010810.1	8.55	7.93	7.26	13.13	11.67	13.31	15.79	14.5	14.85	15.55	14.34	13.97	382	401	327	705	524	616	755	755	749	719	650	609
Casi0010820.1	41.68	42.42	44.11	55.09	45.49	49.44	47.54	48.42	48.11	46.9	45.99	46.33	824	949	879	1309	904	1013	1006	1116	1074	960	923	894
Casi0010830.1	79.84	81.11	81.39	82.78	79.27	77.54	80.05	84.27	75.58	89.85	90.2	87.72	4449	5115	4571	5544	4440	4478	4775	5475	4755	5184	5103	4771
Casi0010840.1	95.15	97.55	95.19	123.83	128.43	143.82	148.92	141.14	143.81	149.68	153.55	155.41	3535	4101	3564	5529	4796	5537	5922	6113	6032	5757	5791	5635
Casi0010850.1	9.61	9.4	10.24	9.93	9.16	8.34	9.76	10.33	10.86	10.07	9.5	10.57	356	394	382	442	341	320	387	446	454	386	357	382
Casi0010860.1	19.07	19.83	17.76	22.18	22.23	19.88	24.16	23.27	22.99	25.35	23.67	22.21	601	707	564	840	704	649	815	855	818	827	757	683
Casi0010870.1	15.69	14.39	17.44	16.59	20.25	16.26	20.13	21.38	19.59	18.21	19.46	18.86	525	545	588	667	681	564	721	834	740	631	661	616
Casi0010880.1	29.73	31.14	32.17	25.06	30.81	31.41	34.63	34.06	31.25	24.68	31.18	29.11	697	826	760	706	726	763	869	931	827	599	742	666
Casi0010890.1	0	0	0	0	0	0.02	0	0	0	0	0	0	0	0	0	0	0	1	0	0	0	0	0	0
Casi0010930.1	13.29	15.22	13.67	12.95	15.4	14.73	14.18	14.82	14.27	14	14.6	14.33	706	915	732	827	822	811	806	918	856	770	787	743
Casi0010940.1	7.16	8.26	7.11	1.35	1.11	1.47	0.66	1.35	0.9	0.34	0.15	0.73	141	184	141	32	22	30	14	31	20	7	3	14
Casi0010950.1	401.04	418.59	396.85	470.33	400.22	420.19	366.13	362.97	383.38	337	326.75	334.69	2938	3470	2930	4141	2947	3190	2871	3100	3171	2556	2430	2393
Casi0010960.1	6.26	5.56	4.72	5.38	7.06	5.53	6.48	6	5.64	7.34	6.57	6.07	187	188	142	193	212	171	207	209	190	227	199	177
Casi0010970.1	15.12	16.47	15.66	14.72	14.92	16.03	15.35	15.72	13.83	13.5	13.46	13.13	636	784	664	744	631	699	691	771	657	588	575	539
Casi0010980.1	9.77	9.7	10.16	9.15	9.55	10.39	10.61	9.95	9.54	9.74	9.66	9.68	517	581	542	582	508	570	601	614	570	534	519	500
Casi0010990.1	31.9	33.23	32.31	32	33.75	30.13	33.7	33.37	30.39	30.88	32.46	35.5	1455	1715	1485	1754	1547	1424	1645	1774	1565	1458	1503	1580
Casi0011000.1	10.21	8.42	10.77	8.88	8.81	7.05	7.63	7.52	7.52	6.62	6.53	7.21	225	210	239	235	195	161	180	193	187	151	146	155
Casi0011010.1	11.61	13.2	14.96	15.78	14.95	13.61	15.81	15.59	12.94	15.5	14.17	15.16	251	323	326	410	325	305	366	393	316	347	311	320
Casi0011020.1	7.75	7.56	7.67	5.78	8.32	8.92	8.63	8.6	8.53	6.63	7.06	6.11	317	350	316	284	342	378	378	410	394	281	293	244
Casi0011030.1	31.3	29.42	29.09	20.27	21.47	20.91	20.9	18.47	17.7	17.34	16.68	15.86	708	753	663	551	488	490	506	487	452	406	383	350
Casi0011040.1	8.93	10.71	10.12	11.36	10.47	10.54	10.08	9.69	8.57	9.37	9.16	9.42	336	456	384	514	396	411	406	425	364	365	350	346
Casi0011050.1	1.55	1.87	2.94	2.4	2.87	2.99	3.36	3.38	3.81	3.13	3.12	4.19	22	30	42	41	41	44	51	56	61	46	45	58
Casi0011060.1	356.19	345.72	347.12	435.25	396.79	419.89	462.07	473.38	476.33	441.41	443.46	432.73	8848	9718	8690	12994	9907	10809	12286	13709	13359	11352	11183	10491
Casi0011070.1	32.75	32.91	32.55	38.55	39.83	40.91	34.46	35.26	34.25	37.48	38.37	38.77	1759	2000	1762	2488	2150	2277	1981	2208	2077	2084	2092	2032
Casi0011080.1	25.21	25.95	25.36	36.06	37.89	39.62	37.54	31.53	35.02	43.41	41.91	39.77	662	771	671	1138	1000	1078	1055	965	1038	1180	1117	1019
Casi0011090.1	29.69	29.27	27.91	29.56	31.31	29.38	19.42	20.97	21.25	29.38	29.66	29.02	1064	1187	1008	1273	1128	1091	745	876	860	1090	1079	1015
Casi0011100.1	6.17	5.48	6.3	7.85	7.52	9.43	6.2	6.64	7.88	6.38	5.19	5.67	240	241	247	367	294	380	258	301	346	257	205	215
Casi0011110.1	32.38	31.52	33.56	36.27	32.78	36.02	36.78	33.34	35.12	33.94	36.13	31.61	1034	1139	1080	1392	1052	1192	1257	1241	1266	1122	1171	985
Casi0011120.1	7.97	9.35	9.83	12.21	10.95	13.06	10.36	11.21	10.87	11.04	10.72	10.02	189	251	235	348	261	321	263	310	291	271	258	232
Casi0011130.1	4.11	3.09	3.28	1.1	1.55	1.37	1.59	1.66	1.21	2.42	1.63	1.84	87	74	70	28	33	30	36	41	29	53	35	38
Casi0011140.1	31.36	33.19	30.8	22.86	26.25	25.94	21.53	21.02	23.33	19.66	19.38	17.63	687	823	680	602	578	589	505	537	577	446	431	377
Casi0011160.1	111.32	114.46	192.18	196.52	151.98	156.51	836.69	848.87	889.84	517.08	423.18	341.22	838	975	1458	1778	1150	1221	6742	7450	7563	4030	3234	2507
Casi0011170.1	0.15	0.13	0.05	0.08	0	0	0	0	0	0	0	0.05	3	3	1	2	0	0	0	0	0	0	0	1
Casi0011180.1	19.51	19.47	18.76	19.69	20.54	17.6	18.66	17.98	19.62	18.54	17.86	19.11	751	848	728	911	795	702	769	807	853	739	698	718
Casi0011190.1	30.04	30.41	30.55	33.09	30.35	31.32	36.15	41.8	40.69	33.1	37.04	32.93	847	970	868	1121	860	915	1091	1374	1295	966	1060	906
Casi0011210.1	35.15	33.53	34.12	27.29	22.29	23.35	18.48	18.42	16.08	13.69	15.73	14.59	1059	1143	1036	988	675	729	596	647	547	427	481	429
Casi0011220.1	7.95	8.99	8.47	7.56	6.83	7.54	8.36	8.38	7.4	7.15	7.7	7.63	175	224	188	200	151	172	197	215	184	163	172	164
Casi0011230.1	6.73	7.09	6.21	6.08	7.51	7	7.68	6.47	6.75	8.24	7.13	7.39	439	523	408	476	492	473	536	492	497	556	472	470
Casi0011240.1	0.76	1.63	0.32	1.45	0.97	1.78	1.52	1.77	1.73	2.31	1.82	1.78	7	17	3	16	9	17	15	19	18	22	17	16
Casi0011250.1	2.95	3.12	2.82	3.15	3.7	2.93	2.25	3.1	3.2	2.37	1.97	1.98	137	164	132	176	173	141	112	168	168	114	93	90
Casi0011260.1	33.77	30.79	31.58	23.44	23.64	22.62	23.35	24.44	22.31	21.2	18.18	20.17	1043	1076	983	870	734	724	772	880	778	678	570	608
Casi0011270.1	13.73	14.09	14.56	11.23	11.68	9.57	10.17	10.38	9.44	7.18	6.65	7.15	421	489	450	414	360	304	334	371	327	228	207	214
Casi0011280.1	23.93	23.25	21.91	27.65	29.39	29.38	30.48	28.48	29.97	29.8	31.65	30.47	712	783	657	989	879	906	971	988	1007	918	956	885
Casi0011290.1	7.77	7.39	6.89	7.47	7.27	7.53	8.07	8.6	7.27	10.4	7.99	7.68	252	271	225	291	237	253	280	325	266	349	263	243
Casi0011300.1	0.08	0.07	0.15	0	0	0	0	0	0	0	0	0	1	1	2	0	0	0	0	0	0	0	0	0
Casi0011310.1	0.3	0.04	0.04	0.25	0.13	0.17	0.24	0	0.08	0.13	0	0.04	7	1	1	7	3	4	6	0	2	3	0	1
Casi0011320.1	95.91	105.73	113.52	119.01	105.06	111.25	88.69	75.1	100.3	89.12	85.2	90.62	1079	1346	1287	1609	1188	1297	1068	985	1274	1038	973	995
Casi0011330.1	12.91	14.97	13.52	14.8	14.39	15.77	15.31	16.9	14.55	14.13	13.66	15.03	323	424	341	445	362	409	410	493	411	366	347	367
Casi0011340.1	1.83	2.75	2.35	1.09	1.82	1.45	2.13	2.53	2.13	2.01	2.15	2.4	57	97	74	41	57	47	71	92	75	65	68	73
Casi0011350.1	25.71	28.91	29.43	27.51	25.58	26.89	27.82	28.21	26.69	26.63	24.68	24.26	430	547	496	553	430	466	498	550	504	461	419	396
Casi0011360.1	8.99	11.77	10.34	10.37	12.26	10.54	10.07	10.6	10.66	10.93	11.01	11.52	251	372	291	348	344	305	301	345	336	316	312	314
Casi0011370.1	0	0	0	0	0	0.04	0	0	0	0	0	0.09	0	0	0	0	0	1	0	0	0	0	0	2
Casi0011380.1	2.83	3.1	2.44	5.11	4.64	4	5	5.04	4.74	10.69	10.63	10.54	161	200	140	350	266	236	305	335	305	631	615	586
Casi0011390.1	9.67	9.47	8.28	9.16	8.69	7.81	9.54	9.59	9.91	8.06	8.47	8.88	269	298	232	306	243	225	284	311	311	232	239	241
Casi0011400.1	0.92	0.94	0.99	1.33	1.51	2.21	0.96	1.35	1.62	1.71	1.69	1.29	32	37	35	56	53	80	36	55	64	62	60	44
Casi0011410.1	56.26	54.07	53.7	63.31	60.56	67.76	58.45	59.36	57.02	61.27	57.14	57.97	2331	2535	2242	3152	2522	2909	2592	2867	2667	2628	2403	2344
Casi0011420.1	0	0	0	0.22	0	0.13	0.13	0	0.06	0	0.13	0	0	0	0	4	0	2	2	0	1	0	2	0
Casi0011430.1	21.52	20.18	20.63	19.96	20.06	19.36	18.55	19.44	21.22	20.79	19.21	22.51	619	657	598	690	580	577	571	652	689	619	561	632
Casi0011440.1	0.13	0.34	0	0	0	0	0.06	0	0	0	0	0	2	6	0	0	0	0	1	0	0	0	0	0
Casi0011450.1	306.57	298.94	300	212.72	191.28	196.67	260.62	260.87	260.74	432.99	476.34	439.62	4275	4717	4216	3565	2681	2842	3890	4241	4105	6251	6743	5983
Casi0011460.1	9.87	10.25	10.51	7.2	7.36	6.67	7.42	7.74	7.09	5.59	5.59	5.45	503	591	540	441	377	352	405	460	408	295	289	271
Casi0011470.1	7.6	9.73	8.53	3.97	2.87	2.84	3.63	3.08	3.34	3.02	3.83	3.92	129	187	146	81	49	50	66	61	64	53	66	65
Casi0011480.1	5.45	5.2	5.42	2.82	3.54	2.75	2.8	2.89	3.06	2.73	2.85	2.02	262	283	263	163	171	137	144	162	166	136	139	95
Casi0011490.1	6.93	6.72	7.98	12.15	10.15	10.28	8.35	9.97	10.1	7.7	11.6	8.02	93	102	108	196	137	143	120	156	153	107	158	105
Casi0011500.1	3.2	3.07	3.28	4.03	3.92	3.99	3.31	2.81	3.62	3.05	2.77	2.98	131	142	135	198	161	169	145	134	167	129	115	119
Casi0011510.1	2.05	2.26	2.88	5.11	4.24	2.96	4.14	6.59	2.27	7.42	3.53	4.37	12	15	17	36	25	18	26	45	15	45	21	25
Casi0011520.1	0	0.15	0	0	0	0	0	0.45	0.47	0	0.17	0	0	1	0	0	0	0	0	3	3	0	1	0
Casi0011530.1	17.41	18.41	17.94	34.46	32.58	33.9	17.54	17.43	18.21	27.65	29.07	31.13	576	689	598	1370	1083	1162	621	672	680	947	976	1005
Casi0011540.1	7.15	8.62	9.09	10.86	12.05	9.29	8.17	6.74	9.26	7.53	8.73	7.33	121	165	155	221	205	163	148	133	177	132	150	121
Casi0011550.1	60.81	66.41	61.19	73.88	65.25	64.55	62.97	66.03	65.81	69.75	71.47	75.14	1569	1939	1591	2291	1692	1726	1739	1986	1917	1863	1872	1892
Casi0011560.1	4.15	3.57	4.03	3.94	4.73	4.65	4.53	4.61	4.93	4.93	4.38	5.21	214	208	209	244	245	248	250	277	287	263	229	262
Casi0011570.1	71	66.67	66.61	74.08	64.26	68.15	78.37	79.59	85.61	81.34	73.13	75.68	1118	1188	1057	1402	1017	1112	1321	1461	1522	1326	1169	1163
Casi0011580.1	13.41	11.93	9.28	3.82	3.22	3.73	3.19	2.93	1.67	1.22	1.33	1.47	149	150	104	51	36	43	38	38	21	14	15	16
Casi0011590.1	11.95	10.96	13.38	9.58	10.34	10.42	10.62	10.62	9.94	7.82	7.78	6.79	592	614	668	570	515	535	563	613	556	401	391	328
Casi0011600.1	5.09	5.93	5.51	5.76	5.77	5.47	5.59	5.52	5.86	6.05	5.8	6.13	272	359	297	370	310	303	320	344	354	335	315	320
Casi0011610.1	6.48	7.46	5.68	7.43	4.82	6.2	5.19	6.64	4.97	3.53	5.04	4.41	119	155	105	164	89	118	102	142	103	67	94	79
Casi0011620.1	0.79	0.91	1.2	1.71	1.29	1.93	1.24	1.19	0.88	1.05	1.13	1.58	26	34	40	68	43	66	44	46	33	36	38	51
Casi0011630.1	107.32	112.81	106.57	116	109.1	109.92	119.78	120.53	113.95	106.19	107.4	115.78	2702	3214	2704	3510	2761	2868	3228	3538	3239	2768	2745	2845
Casi0011640.1	8.43	8.81	8.1	7.72	9.92	9.13	10.65	10.66	10.18	10.41	9.91	9.87	448	530	434	493	530	503	606	661	611	573	535	512
Casi0011650.1	9.38	10.13	10.15	8.87	11.94	11.23	10.33	11.44	9.57	10.76	12.16	11.1	641	783	699	728	820	795	755	911	738	761	843	740
Casi0011660.1	0.48	0.34	0.43	0.87	0.28	0.09	0.13	0.12	0.59	0.14	0.19	0.24	10	8	9	22	6	2	3	3	14	3	4	5
Casi0011670.1	20.97	22.91	22	23.02	23.59	22.7	21.25	23.69	23.74	21.46	18.9	21.19	435	538	460	574	492	488	472	573	556	461	398	429
Casi0011680.1	0.46	0	0	0.38	0	0	0.11	0.69	0.2	0.33	0.34	0.59	4	0	0	4	0	0	1	7	2	3	3	5
Casi0011690.1	14.69	15.17	15.98	26.65	21.75	20.15	25.88	28.62	30.1	27.18	25.11	21.58	166	194	182	362	247	236	313	377	384	318	288	238
Casi0011700.1	17.26	17.25	16.24	9.28	12.9	11.67	8.1	7.61	7.77	4.65	4.62	3.72	832	941	789	538	625	583	418	428	423	232	226	175
Casi0011710.1	11.83	11	11.3	15.3	14.1	13.3	11.73	12.45	13.32	10.16	9.92	9.41	424	446	408	659	508	494	450	520	539	377	361	329
Casi0011720.1	2.8	5.31	6.3	8.39	4.89	5.89	6.41	4.72	5.93	6.05	5.01	5.99	33	71	75	119	58	72	81	65	79	74	60	69
Casi0011730.1	0	0	0.07	0	0	0	0	0	0	0	0	0	0	0	1	0	0	0	0	0	0	0	0	0
Casi0011740.1	1.58	1.61	1.86	1.67	1.9	1.89	2.02	1.43	1.27	1.61	1.93	1.67	124	143	147	158	150	154	170	131	113	131	154	128
Casi0011750.1	0.71	0.83	0.88	0.78	1.17	1.01	1.15	1.3	1.28	1.31	1.5	1.1	27	36	34	36	45	40	47	58	55	52	58	41
Casi0011760.1	0.1	0.09	0	0	0.1	0	0.49	0	0.37	0.4	0.21	0.11	1	1	0	0	1	0	5	0	4	4	2	1
Casi0011770.1	51.57	52.6	51.28	53.17	46.99	46.38	54.12	51.58	48.14	53.83	48.84	51.84	1427	1647	1430	1768	1307	1330	1603	1664	1504	1542	1372	1400
Casi0011780.1	4.83	4.19	4.75	11.07	12.23	12.8	11.6	12.91	11.98	15.11	17.24	14.55	114	112	113	314	290	313	293	355	319	369	413	335
Casi0011790.1	15.79	16.31	14.27	30.51	26.51	27.07	27.55	26.04	24.01	23.61	24.08	23.31	438	512	399	1017	739	778	818	842	752	678	678	631
Casi0011800.1	6.09	4.25	4.9	4.57	3.96	3.94	4.8	3.75	3.5	4.8	3.44	4.49	185	146	150	167	121	124	156	133	120	151	106	133
Casi0011810.1	8.27	8.3	8.07	15.92	12.77	16.09	16.04	14.84	16.59	16.02	12.51	13.01	185	210	182	428	287	373	384	387	419	371	284	284
Casi0011820.1	7.79	8.39	9.84	11.92	9.76	10.72	8	9.71	9.65	8.32	8.23	9.2	150	183	191	276	189	214	165	218	210	166	161	173
Casi0011830.1	56.94	55.22	53.06	49.53	60.1	59.22	54.3	53.97	51.55	48.51	50.85	52.29	771	846	724	806	818	831	787	852	788	680	699	691
Casi0011840.1	1.63	1.95	1.39	2.15	2.45	2.27	3.03	2.09	2.64	2.44	2.54	2.7	57	77	49	90	86	82	113	85	104	88	90	92
Casi0011850.1	19.86	23.12	23.29	22.28	27.9	28.03	25.95	26.48	26.77	25.58	25.61	25.81	738	972	872	995	1042	1079	1032	1147	1123	984	966	936
Casi0011860.1	270.2	270.07	265.04	193.4	192.58	179.26	182.54	167.59	183.03	149.43	148.64	145.87	1488	1683	1471	1280	1066	1023	1076	1076	1138	852	831	784
Casi0011870.1	3.14	4.69	4.07	4.97	4.32	4.43	4.23	3.73	3.74	5.6	4.81	3.34	52	88	68	99	72	76	75	72	70	96	81	54
Casi0011880.1	13.07	13.49	14.26	30.59	31.25	30.52	25.84	28.35	29.57	31.92	34.39	33.64	422	493	464	1187	1014	1021	893	1067	1078	1067	1127	1060
Casi0011900.1	19.16	15.58	15.89	21.76	23.81	22.33	19.93	23.78	22.75	20.16	21.34	18.97	414	381	346	565	517	500	461	599	555	451	468	400
Casi0011910.1	0.26	0.09	0.31	0	0.1	0.2	0	0.27	0.14	0	0.16	0.05	5	2	6	0	2	4	0	6	3	0	3	1
Casi0011920.1	111.63	111.94	109.96	34.75	48.82	45.96	69.36	66.62	61.07	145.43	143.34	149.21	3162	3588	3139	1183	1390	1349	2103	2200	1953	4265	4122	4125
Casi0011930.1	0.79	1.07	1.2	1.14	1.2	1.02	0.79	1.17	1.12	1.32	0.93	0.97	15	23	23	26	23	20	16	26	24	26	18	18
Casi0011940.1	31.53	28.22	30.92	39.2	35.27	35.73	55.85	57.93	56.54	66.07	64.86	66.51	1020	1033	1008	1524	1147	1198	1934	2185	2065	2213	2130	2100
Casi0011950.1	199.48	206.79	205.61	199.7	204.55	206.17	213.82	219.96	211.28	214.26	219.76	219.96	6420	7531	6669	7724	6617	6876	7366	8253	7677	7139	7180	6909
Casi0011960.1	2.47	2.08	2.17	2.64	2.9	2.36	3.04	3.25	3.48	2.47	3.04	3.05	88	84	78	113	104	87	116	135	140	91	110	106
Casi0011970.1	0.67	0.53	0.66	0.06	0.59	0.29	0.49	0.51	0.26	0.57	0.29	0.69	9	8	9	1	8	4	7	8	4	8	4	9
Casi0011980.1	1.51	1.42	0.97	1.2	1.19	1.32	1.26	1.53	1.52	1.68	1.44	1.4	77	82	50	74	61	70	69	91	88	89	75	70
Casi0011990.1	2.8	4.09	1.6	1.16	0.75	0.83	0.9	0.28	0.57	0.1	0.21	0.88	26	43	15	13	7	8	9	3	6	1	2	8
Casi0012000.1	11.79	11.43	12.3	10.46	11.25	13.24	10.79	11.04	12.1	8.66	9.72	9.74	196	215	206	209	188	228	192	214	227	149	164	158
Casi0012010.1	23.25	23.34	23	5.02	5.34	4.69	15.88	15.34	10.82	29.71	28.34	29.25	316	359	315	82	73	66	231	243	166	418	391	388
Casi0012020.1	1.02	0.58	1.01	0.8	0.91	1.08	2.13	1.7	2.65	2.79	2.05	2.34	20	13	20	19	18	22	45	39	59	57	41	45
Casi0012030.1	5.98	6.09	5.52	7.06	6.61	7.59	7.06	6.64	7.67	7.72	6.92	8.19	234	270	218	332	260	308	296	303	339	313	275	313
Casi0012040.1	2.54	4.72	3.83	4.98	3.21	3.52	3.81	4.36	5.06	3.12	3.6	5.21	48	101	73	113	61	69	77	96	108	61	69	96
Casi0012050.1	56.46	58.32	57.02	76.05	77.67	78.88	62.37	65.5	62.07	71.55	74.08	70.42	2416	2824	2459	3911	3341	3498	2857	3268	2999	3170	3218	2941
Casi0012060.1	17.66	18.46	19.97	17.74	19.74	20.09	18.96	20.03	18.65	20.31	18.87	22.15	1040	1230	1185	1255	1168	1226	1195	1375	1240	1238	1128	1273
Casi0012070.1	1.82	1.59	1.38	1.93	2.27	2.67	3	2.82	2.7	1.7	1.97	2.03	90	89	69	115	113	137	159	163	151	87	99	98
Casi0012080.1	6.16	8.46	4.29	5.13	3	3.92	3.31	2.36	3.48	5.19	4.26	5.64	47	73	33	47	23	31	27	21	30	41	33	42
Casi0012090.1	6.43	6.1	6.19	8.01	9.08	8.35	7	7.88	7.1	6.61	6.17	7.53	231	248	224	346	328	311	269	330	288	246	225	264
Casi0012100.1	95.3	95.85	94.82	65.72	58.22	66.21	80.65	83.39	80.12	70.62	67.59	65.05	3664	4170	3674	3037	2250	2638	3319	3738	3478	2811	2638	2441
Casi0012110.1	1.08	0.95	0.84	0.8	0.59	0.6	0.71	1.24	0.95	1.15	1.2	1.07	38	38	30	34	21	22	27	51	38	42	43	37
Casi0012130.1	17.89	19.7	19.59	17.34	23.95	22.1	21.51	20.35	20.66	20.34	21.76	21.72	885	1103	977	1031	1191	1133	1139	1174	1154	1042	1093	1049
Casi0012140.1	4.39	6.12	6.47	4.28	4.99	4.88	3.65	4.19	5.03	4.97	4.55	4.09	99	156	147	116	113	114	88	110	128	116	104	90
Casi0012150.1	71.04	74.85	73.46	131.61	105.39	103.93	55.37	58.71	64.98	48.28	49.51	49.79	1285	1532	1339	2861	1916	1948	1072	1238	1327	904	909	879
Casi0012160.1	0	0.1	0	0.05	0.28	0	0.1	0	0	0	0	0.06	0	2	0	1	5	0	2	0	0	0	0	1
Casi0012170.1	9.56	7.99	9.16	2.97	3.38	3.13	1.79	2.69	2.02	1.85	1.35	1.66	495	468	478	185	176	168	99	162	118	99	71	84
Casi0012180.1	12.72	12.08	12.85	10.78	15.08	16.1	15.46	15.29	14.93	17.68	16.78	18.82	801	861	816	816	955	1051	1042	1123	1062	1153	1073	1157
Casi0012190.1	0.57	0.41	0.5	0.39	0.6	0.55	0.66	0.26	0.21	0.29	0.5	0.38	17	14	15	14	18	17	21	9	7	9	15	11
Casi0012200.1	25.29	25.05	21.78	22.8	23.62	22.82	25.31	25.21	25.19	22.42	21.15	21.97	802	899	696	869	753	750	859	932	902	736	681	680
Casi0012210.1	53.17	54.61	57.76	37.13	31.36	32.68	35.69	36.68	35.06	26.05	23.03	25.16	771	896	844	647	457	491	554	620	574	391	339	356
Casi0012220.1	76.82	77.57	75.39	83.83	98.85	100.52	120.5	114.53	117	117.62	116.32	116.75	4585	5239	4535	6013	5930	6217	7698	7969	7884	7268	7048	6801
Casi0012230.1	18.03	17.05	17.33	2.45	2.62	2.66	1.39	1.38	1.48	0.9	0.98	0.73	582	623	564	95	85	89	48	52	54	30	32	23
Casi0012240.1	6.43	6.76	6.82	5.29	4.48	6.14	7.38	9.37	10.3	9.81	11.2	8.36	100	119	107	99	70	99	123	170	181	158	177	127
Casi0012250.1	40.87	36.33	42.02	62.18	55.25	59.35	88.54	88.02	84.73	85.86	85.82	86.89	828	833	858	1514	1125	1246	1920	2079	1938	1801	1765	1718
Casi0012260.1	7.05	8.48	6.19	6.32	7.05	7.51	6.41	6.74	5.97	6.7	6.22	6.28	183	249	162	197	184	202	178	204	175	180	164	159
Casi0012270.1	6.14	5.9	6.49	6.69	8.22	7.38	7.26	6.44	6.85	3.76	5.35	5.7	139	151	148	182	187	173	176	170	175	88	123	126
Casi0012280.1	0.87	1.37	0.48	2.09	2.11	1.68	1.62	1.74	2.14	3.82	3.23	3.17	9	16	5	26	22	18	18	21	25	41	34	32
Casi0012300.1	0	0	0	0	0.15	0	0	0	0	0	0	0	0	0	0	0	3	0	0	0	0	0	0	0
Casi0012310.1	1.12	0.66	1.25	3.18	2.04	2.7	3.26	4.55	3.51	4.09	4.13	3.72	24	16	27	82	44	60	75	114	85	91	90	78
Casi0012320.1	17.12	15.33	17.86	19.73	19.19	18.7	25.96	26.44	25.07	25.28	28.48	28.96	530	537	557	734	597	600	860	954	876	810	895	875
Casi0012330.1	33.63	33.41	37.92	33.62	35.23	33.83	34.79	33.59	38.12	35.23	34.73	39.31	1138	1279	1293	1367	1198	1186	1260	1325	1456	1234	1193	1298
Casi0012340.1	5.39	4.09	4.7	5.12	3.84	4.52	7.88	7.8	10.08	5.68	5.31	4.96	99	85	87	113	71	86	155	167	209	108	99	89
Casi0012350.1	0.07	0	0.35	0.23	0.07	0.34	0.13	0.12	0.12	0.41	0.14	1.01	1	0	5	4	1	5	2	2	2	6	2	14
Casi0012360.1	19.18	17.72	16.8	17.36	22.09	21.35	22.94	23.14	23.43	23.09	21.22	22.1	1388	1451	1225	1510	1607	1601	1777	1952	1914	1730	1559	1561
Casi0012370.1	58.1	53.35	60.44	64.4	57.06	58.11	54.27	56.99	53.86	52.87	49.01	51.59	1177	1223	1234	1568	1162	1220	1177	1346	1232	1109	1008	1020
Casi0012400.1	0.06	0	0	0	0	0	0	0	0	0.06	0	0	2	0	0	0	0	0	0	0	0	2	0	0
Casi0012420.1	0	0.16	0.06	0	0	0.06	0.35	0.37	0.05	0.3	0.18	0.32	0	3	1	0	0	1	6	7	1	5	3	5
Casi0012430.1	0.96	1.1	1.14	0.88	0.95	0.92	1.68	1.83	1.55	1.94	1.77	1.52	40	52	48	44	40	40	75	89	73	84	75	62
Casi0012440.1	491.74	496.78	505.99	354.43	296.72	292.26	287.73	283.76	302.96	262.59	251.48	235.93	6915	7905	7171	5990	4194	4259	4331	4652	4810	3823	3590	3238
Casi0012450.1	0.96	0.54	0.54	0.28	0.75	0.46	0.32	0.35	0.48	0.79	0.4	0.21	14	9	8	5	11	7	5	6	8	12	6	3
Casi0012460.1	45.74	46.46	46.31	34.39	39.69	39.79	48.45	48.72	50.17	50.75	54.24	48.2	1472	1692	1502	1330	1284	1327	1669	1828	1823	1691	1772	1514
Casi0012470.1	15.92	16.02	15.84	13.58	15.99	14.45	20.31	19.67	18.17	27.22	27.99	25.57	1040	1184	1043	1066	1050	978	1420	1498	1340	1841	1856	1630
Casi0012480.1	1.94	1.48	1.6	1.18	1.41	0.98	1.81	2.82	2.51	2.35	2.24	2.16	59	51	49	43	43	31	59	100	86	74	69	64
Casi0012490.1	5.66	5	5.85	3.73	2.34	2.96	0.88	0.61	2.3	3.87	6.96	4.59	24	24	25	19	10	13	4	3	11	17	30	19
Casi0012500.1	66.54	61.52	65.32	48.99	58.94	55.95	43.15	43	41.37	94.07	92.79	98.23	3959	4142	3917	3503	3525	3450	2748	2983	2779	5795	5605	5704
Casi0012510.1	13.08	14.98	15.01	10.33	12.26	11.03	27.22	29.45	29.78	33.25	32.03	31.63	294	381	340	279	277	257	655	772	756	774	731	694
Casi0012520.1	956.85	1009.27	1016.25	890.05	777.15	781.03	685.81	710.22	702.53	647.38	662.23	680.18	9862	11771	10556	11025	8051	8342	7566	8534	8175	6908	6929	6842
Casi0012530.1	5.75	8.04	6.97	13.02	6.67	9.09	3.43	6.02	4.81	7.25	7.39	7.03	36	57	44	98	42	59	23	44	34	47	47	43
Casi0012540.1	8.49	7.5	7.72	10.58	10.38	11.98	12.17	12.1	9.81	9.99	11.69	11.75	361	361	331	541	444	528	554	600	471	440	505	488
Casi0012550.1	6.39	5.72	7.77	7.34	6.98	6.6	7.48	5.02	6.22	5.74	5.05	6.64	71	72	87	98	78	76	89	65	78	66	57	72
Casi0012560.1	0	0	0	0	0	0.11	0	0.1	0.2	0.11	0	0.23	0	0	0	0	0	1	0	1	2	1	0	2
Casi0012570.1	14.21	10.96	12.06	13.16	11.3	11.57	13.08	13.2	13.56	11.86	10.27	10.13	338	295	289	376	270	285	333	366	364	292	248	235
Casi0012580.1	0.71	0.83	1.18	0.72	0.64	0.84	0.87	0.66	0.8	0.22	0.67	0.73	22	29	37	27	20	27	29	24	28	7	21	22
Casi0012590.1	8.34	8.56	7.69	8.03	9.35	9.78	8.62	8.59	7.99	7.69	8.49	10.05	329	382	306	381	371	400	364	395	356	314	340	387
Casi0012600.1	0	0.14	0.16	0.04	0	0.05	0	0.27	0.23	0.15	0.21	0	0	3	3	1	0	1	0	6	5	3	4	0
Casi0012610.1	3.98	4.13	4.94	6.59	6.06	5.84	5	5	5.04	5	4.65	4.89	200	235	250	398	306	304	269	293	286	260	237	240
Casi0012620.1	6.78	6.55	5.88	4.01	4.07	3.25	3.78	2.74	3.55	3.66	3.44	2.45	159	174	139	113	96	79	95	75	94	89	82	56
Casi0012630.1	41.4	42.9	42.69	51.79	54.95	55.27	42.97	46.8	48.87	47.29	48.01	49.18	1299	1523	1350	1953	1733	1797	1443	1712	1731	1536	1529	1506
Casi0012640.1	0.2	0.1	0.03	0.17	0.14	0.05	0.05	0	0.03	0.25	0.22	0.15	7	4	1	7	5	2	2	0	1	9	8	5
Casi0012650.1	14	19.75	16.38	20.35	24.2	22.16	22.15	24.77	22.45	23.69	21.15	24.5	206	329	243	360	358	338	349	425	373	361	316	352
Casi0012660.1	4.86	5.33	5.91	7.12	9.47	7.6	7.93	7.17	7.58	7.14	8.7	7.44	71	88	87	125	139	115	124	122	125	108	129	106
Casi0012670.1	0.66	0.9	0.72	0.92	0.91	0.93	0.9	0.81	0.74	1.52	1.15	1.28	71	109	78	119	98	104	104	102	90	169	125	134
Casi0012680.1	62.71	63.75	62.11	77.25	65.42	64.58	45.93	54.45	46.45	42.02	44.99	46.57	1130	1300	1128	1673	1185	1206	886	1144	945	784	823	819
Casi0012700.1	18.68	18.94	21.02	19.47	25.28	23.59	23.84	22.98	21.66	22.52	21.97	22.05	1052	1207	1193	1318	1431	1377	1437	1509	1377	1313	1256	1212
Casi0012710.1	18	16.21	19.34	38.44	35.61	39.64	25.27	26.27	25.62	17.96	19.58	19.62	422	430	457	1083	839	963	634	718	678	436	466	449
Casi0012720.1	66.3	69.73	69.92	77.68	90.31	89.98	65.72	60.69	68.21	57.38	59.35	60.57	2279	2712	2422	3209	3120	3205	2418	2432	2647	2042	2071	2032
Casi0012730.1	1.24	0.65	1.57	1.48	1.44	1.46	1.29	0.72	0.86	1.14	1.29	1.17	37	22	47	53	43	45	41	25	29	35	39	34
Casi0012740.1	23.06	24.09	22.72	14.88	17.43	14.65	13.9	13.31	13.33	9.96	12.02	11.92	682	806	677	529	518	449	440	459	445	305	361	344
Casi0012750.1	0.78	1.2	0.29	0.81	0.58	1.03	0.54	0.58	0.34	0.75	0.96	0.99	8	14	3	10	6	11	6	7	4	8	10	10
Casi0012760.1	30.75	34.45	31.18	47.87	43.19	38.81	39.3	39.93	43.56	35.87	40.67	38.8	549	696	561	1027	775	718	751	831	878	663	737	676
Casi0012770.1	13.64	12.31	13.74	13.19	13.44	13.41	13.73	13.86	13.77	13.18	13.46	12.9	530	541	538	616	525	540	571	628	604	530	531	489
Casi0012780.1	8.24	8.58	8.06	13.4	16.45	13.87	8.37	8.25	7.98	7.33	6.74	7.28	507	597	500	991	1017	884	551	592	554	467	421	437
Casi0012790.1	980.76	1012.47	1086.2	1734.32	1368.3	1442.2	1650.26	1770.84	1653.63	1379.5	1347.46	1300.06	12553	14664	14011	26678	17603	19129	22609	26424	23896	18280	17508	16240
Casi0012800.1	1.93	1.56	1.59	7.09	6.16	4.88	11.49	10.06	12.74	10.63	9.18	8.56	24	22	20	106	77	63	153	146	179	137	116	104
Casi0012810.1	3.86	3.41	1.79	7.91	8.95	6.95	6.96	5.07	2.28	6.46	4.81	6.32	15	15	7	37	35	28	29	23	10	26	19	24
Casi0012820.1	0	0	0	0	0.05	0	0.1	0	0	0	0	0	0	0	0	0	1	0	2	0	0	0	0	0
Casi0012830.1	175.07	172.85	178.57	329.53	261.68	292.71	173.98	167.62	170.65	147.42	140.13	133.44	3830	4279	3937	8664	5754	6636	4074	4275	4215	3339	3112	2849
Casi0012840.1	85.46	82.61	86.24	133.55	119.41	122.11	91.67	85.53	91.77	89.61	91.43	87.51	1822	1993	1853	3422	2559	2698	2092	2126	2209	1978	1979	1821
Casi0012850.1	16.34	16.05	16.54	9.74	11.06	11.17	13.01	12.14	11.6	11.44	12.22	12.57	494	549	504	354	336	350	421	428	396	358	375	371
Casi0012860.1	164.77	164.76	172.4	186.27	140.66	160.47	123.79	123.81	124.46	113.05	116.89	109.06	1726	1953	1820	2345	1481	1742	1388	1512	1472	1226	1243	1115
Casi0012880.1	1.61	1.08	1.45	1.26	1.07	0.94	0.73	0.88	1.12	0.47	0.43	0.65	33	25	30	31	22	20	16	21	26	10	9	13
Casi0012890.1	6.94	7.14	7.25	5.81	6	6.3	6.57	5.76	6.63	6.75	6.79	7.2	153	178	161	154	133	144	155	148	165	154	152	155
Casi0012900.1	3.98	3.66	3.97	5.86	5.23	4.7	4.76	5.7	5.37	6.05	5.51	6.19	178	185	179	315	235	218	228	297	271	280	250	270
Casi0012910.1	14.73	14.44	15.04	18.62	17.54	16.95	16.94	18.05	16.96	17.35	17.72	17.13	698	774	718	1060	835	832	859	997	907	851	852	792
Casi0012920.1	21.44	21.82	20.86	16.55	24.38	21.37	22.72	22.39	20.7	19.89	18.57	18.4	455	524	446	422	520	470	516	554	496	437	400	381
Casi0012930.1	19.26	18.95	20.29	14.14	15.89	18.22	19.98	20.19	18.91	20.83	21.74	21.53	1020	1136	1083	900	846	1000	1133	1247	1131	1142	1169	1113
Casi0012940.1	1.36	1.52	1.56	0.75	0.61	0.92	1.08	1.15	0.8	1.19	1.09	0.95	53	67	61	35	24	37	45	52	35	48	43	36
Casi0012950.1	96.33	96.15	98.68	102.61	90.69	99.85	76.78	75.78	86.26	70.2	77.89	76.42	1267	1431	1308	1622	1199	1361	1081	1162	1281	956	1040	981
Casi0012960.1	8.92	13.87	26.72	7.27	8.69	6.88	32.82	31.35	32.38	7.06	6.32	3.47	50	88	151	49	49	40	197	205	205	41	36	19
Casi0012970.1	0.19	0.25	0.93	0	0	0.27	1.4	1.28	2.73	0.27	0.64	0.19	2	3	10	0	0	3	16	16	33	3	7	2
Casi0012980.1	0	0	0	0.27	0	0	0	0	0.06	0	0	0	0	0	0	5	0	0	0	0	1	0	0	0
Casi0012990.1	4.5	4.43	4.19	4.16	4.45	4.61	4.22	5.08	4	4.98	4.12	4.5	297	331	279	330	295	315	298	391	298	340	276	290
Casi0013010.1	45	43.36	48.74	52.94	51.27	50.95	40.7	43.96	43.07	42.1	40.23	41.29	1750	1908	1910	2474	2004	2053	1694	1993	1891	1695	1588	1567
Casi0013020.1	9.3	8.26	9.05	6.77	7.26	6.77	6.16	7.06	6.58	7.63	5.2	5.37	199	200	195	174	156	150	141	176	159	169	113	112
Casi0013030.1	1.28	1.36	0.56	0.78	0.93	1.84	1.14	1.5	1.17	1.21	1.14	1.32	41	49	18	30	30	61	39	56	42	40	37	41
Casi0013040.1	7.29	6.76	7.04	4.23	6.36	5.23	4.07	5.5	4.37	4.4	4.95	5.19	405	425	394	282	355	301	242	356	274	253	279	281
Casi0013050.1	2.1	2.96	2.24	0.88	0.56	1.09	1.23	1.29	1.03	0.94	0.78	1.19	56	89	60	28	15	30	35	40	31	26	21	31
Casi0013060.1	34.7	36.35	36.66	39.26	40.34	40.35	45.18	43.5	40.25	46.76	45.63	46.33	1377	1632	1466	1872	1609	1659	1919	2012	1803	1921	1838	1794
Casi0013070.1	17.02	17.89	15.5	19.7	17.7	20.39	16.23	17.47	18.21	15.8	17.8	17.08	535	636	491	744	559	664	546	640	646	514	568	524
Casi0013080.1	31.3	30.77	32.83	41.96	40.89	36.96	33.4	33.29	37.19	30.32	32.84	29.12	738	821	780	1189	969	903	843	915	990	740	786	670
Casi0013090.1	2.68	3.05	2.72	2.7	3.43	2.91	2.97	3.56	3.44	2.94	3.5	3.23	80	103	82	97	103	90	95	124	116	91	106	94
Casi0013100.1	0.12	0.19	0.36	0.18	0.06	0.07	0.49	0.46	0.64	0.03	0.2	0.12	8	15	25	15	4	5	36	37	50	2	14	8
Casi0013110.1	2.02	2.5	2.09	0.52	0.94	0.48	1.01	0.62	0.64	0.65	0.13	0.32	45	63	47	14	21	11	24	16	16	15	3	7
Casi0013130.1	0	0	0	0	0	0.37	0.27	0.16	0	0	0.09	0	0	0	0	0	0	4	3	2	0	0	1	0
Casi0013140.1	2.58	2.36	2.48	3.12	4.97	3.46	2.41	3.21	3.1	2.49	1.56	1.71	31	32	30	45	60	43	31	45	42	31	19	20
Casi0013150.1	6.21	6.68	6.27	6.86	8.3	7.27	6.44	6.85	7.05	6.24	6.18	6.64	714	868	726	947	958	866	792	917	915	742	721	745
Casi0013160.1	9.68	9.13	8.93	11.86	13.37	12.85	14.09	14.98	13.78	28.2	27.15	28.73	487	520	453	717	676	670	759	879	783	1469	1387	1411
Casi0013170.1	1.42	0.86	0.78	0.96	1.31	0.77	0.93	1.01	1.42	0.98	0.89	0.81	94	64	52	76	87	53	66	78	106	67	60	52
Casi0013180.1	11.41	10.28	12.56	12.06	11.53	9.68	12.08	11.89	12.63	11.75	12.78	12.29	256	261	284	325	260	225	290	311	320	273	291	269
Casi0013190.1	6.24	8.07	5.86	11.31	7.65	6.67	10.93	12.8	9.57	10.76	9.99	11.3	56	82	53	122	69	62	105	134	97	100	91	99
Casi0013200.1	0	0	0	0	0	0	0.13	0	0	0	0	0.28	0	0	0	0	0	0	1	0	0	0	0	2
Casi0013210.1	5.44	4.07	3.94	5.44	4.24	5.66	3.86	3.95	3.36	3.63	4.16	3.55	129	109	94	155	101	139	98	109	90	89	100	82
Casi0013220.1	27.4	25.22	22.92	24.35	20.89	22.16	28.99	28.7	25.7	23.97	22.66	22.99	574	598	484	613	440	481	650	701	608	520	482	470
Casi0013230.1	22.35	23.78	24.03	21.03	22.04	20.88	21.75	22.31	23.47	21.58	20.63	18.85	910	1096	986	1029	902	881	948	1059	1079	910	853	749
Casi0013240.1	0.69	0.78	0.1	0.41	0.78	0.47	0.55	0.34	0.95	0.47	0.58	0.4	7	9	1	5	8	5	6	4	11	5	6	4
Casi0013250.1	1.46	1.8	2.02	2.06	2.61	2.67	3.13	2.5	1.68	1.27	0.86	1.49	10	14	14	17	18	19	23	20	13	9	6	10
Casi0013260.1	2.29	2.44	1.72	3.08	3.61	2.97	2.06	1.69	1.82	1.07	1.79	1.7	29	35	22	47	46	39	28	25	26	14	23	21
Casi0013270.1	0.17	0.1	0	0.38	0.34	0.22	0	0.1	0.36	0.06	0.11	0	3	2	0	8	6	4	0	2	7	1	2	0
Casi0013280.1	0.12	0.36	0.12	0.29	0.53	0.45	0.33	0.3	0.26	0.17	0	0	2	7	2	6	9	8	6	6	5	3	0	0
Casi0013290.1	16.1	16.51	15.71	12.48	13.37	14.7	16.59	17.82	15.1	20.38	16.66	15.41	835	969	821	778	697	790	921	1077	884	1094	877	780
Casi0013300.1	7.58	8.38	7.99	10.94	9.21	10.09	9.63	8.71	10.71	11.08	12.37	11.04	195	244	207	338	238	269	265	261	311	295	323	277
Casi0013310.1	22.21	22.43	21.86	26.48	24.35	26.24	20.75	17.73	19.43	17.6	14.56	17.74	245	280	243	351	270	300	245	228	242	201	163	191
Casi0013320.1	48.37	50.09	50.4	52.04	48.55	49.95	43.77	46.11	45.05	50.45	48.45	46.32	1239	1452	1301	1602	1250	1326	1200	1377	1303	1338	1260	1158
Casi0013330.1	3.69	2.83	3.63	3.54	2.33	3.28	2.16	2.09	1.69	1.4	1.23	1.39	112	97	111	129	71	103	70	74	58	44	38	41
Casi0013340.1	2.92	3.29	5.31	3.57	2.82	2.74	1.66	1.88	2.3	3.05	3.03	1.99	36	46	66	53	35	35	22	27	32	39	38	24
Casi0013350.1	0.25	1.23	0.13	0.84	0.63	0.98	0.47	0.76	1.24	0.98	2.37	0.52	2	11	1	8	5	8	4	7	11	8	19	4
Casi0013360.1	38.24	39.4	38.53	37.31	41.05	36.48	32.12	33.28	30.11	31.97	29.94	32.32	1496	1744	1519	1754	1614	1479	1345	1518	1330	1295	1189	1234
Casi0013370.1	24.86	25.49	25.18	31.67	29.73	31.49	28.97	28.31	29.42	24.91	26.45	26.95	723	839	738	1107	869	949	902	960	966	750	781	765
Casi0013380.1	8.06	8.35	8.19	9.64	9.46	10.26	9.11	8.21	7.68	8.25	7.83	7.04	366	429	375	526	432	483	443	435	394	388	361	312
Casi0013390.1	36.74	41.6	38.95	41.37	44.69	46.33	46.36	52.62	48.09	42.36	39.52	42.23	1141	1462	1219	1544	1395	1491	1541	1905	1686	1362	1246	1280
Casi0013400.1	38.02	41.83	44.87	61.78	55.18	52.09	65.41	56.7	67.84	44.43	50.01	51.62	486	605	578	949	709	690	895	845	979	588	649	644
Casi0013410.1	2.39	2.55	2.24	3.53	2.57	2.19	3.43	3.49	3	3.53	3.49	3.15	137	165	129	243	148	130	210	233	194	209	203	176
Casi0013420.1	494.12	506.27	491.08	476.74	432.96	428.73	549.4	544.62	522.98	595.75	656.16	616.63	6832	7921	6843	7922	6017	6143	8131	8779	8164	8528	9210	8321
Casi0013430.1	18.94	16.71	17.2	21.8	20.56	20.78	16.74	18.54	19.52	19.47	18.43	16.8	483	482	442	668	527	549	457	551	562	514	477	418
Casi0013440.1	6.83	8.74	8.81	8.55	8.22	8.08	5	5.19	6.73	8.17	7.76	7.19	176	255	229	265	213	216	138	156	196	218	203	181
Casi0013450.1	0	0	0	0	0	0	0	0	0	0	0	0.13	0	0	0	0	0	0	0	0	0	0	0	1
Casi0013480.1	84.18	92.06	86.84	66.9	65.53	61.33	39.83	40.82	39.98	28.42	27.09	30.24	1714	2121	1782	1637	1341	1294	868	969	919	599	560	601
Casi0013560.1	5.23	5.53	5.72	12.55	13.09	13.57	21.6	25.47	21.05	25.43	25.55	24.58	266	318	293	767	669	715	1176	1510	1209	1339	1319	1220
Casi0013570.1	15.12	15.7	16.05	12.19	12.68	12.25	16.55	17.05	16.48	12.92	15.26	18.53	286	336	306	277	241	240	335	376	352	253	293	342
Casi0013580.1	1.44	1.88	1.55	1	1.48	0.92	0.8	1.36	0.98	0.71	1.04	0.83	98	145	106	82	101	65	58	108	75	50	72	55
Casi0013590.1	9.41	9.16	8.59	9.77	9.87	10.7	13.33	12.89	13.64	13.92	12.17	11.89	275	303	253	343	290	324	417	439	450	421	361	339
Casi0013610.1	19.5	20.27	19.58	18.24	24.87	23.25	20.9	20.15	19.23	20.05	18.32	18.77	1375	1618	1392	1546	1763	1699	1578	1657	1531	1464	1312	1292
Casi0013620.1	35.03	34.62	34.28	36.96	40.74	40.5	42	41.54	38.33	41.73	39.72	39.43	1923	2151	1897	2439	2248	2304	2468	2659	2376	2372	2214	2113
Casi0013630.1	6.04	6.94	6.25	9.48	6.61	7.41	9.92	10.22	9.71	7.84	7.14	8.67	70	91	73	132	77	89	123	138	127	94	84	98
Casi0013640.1	1.82	1.74	1.64	1	1.75	1.28	1.55	2.05	1.44	1.52	1.13	1.36	141	153	128	93	136	103	129	185	126	122	89	103
Casi0013650.1	86.73	82.36	83.6	82.65	84.74	85.73	84.45	80.45	79.01	88.86	85.84	86	1893	2034	1839	2168	1859	1939	1973	2047	1947	2008	1902	1832
Casi0013660.1	0.06	0.05	0.06	0.2	0.24	0.31	0.38	0.51	0.44	0.84	0.55	0.65	3	3	3	13	13	17	22	32	27	47	30	34
Casi0013670.1	3.58	3.4	3	4.14	3.41	3.52	3.37	3.96	3.36	3.88	4.13	3.6	303	326	256	421	290	309	305	391	321	340	355	297
Casi0013680.1	0.98	0.87	0.42	1.64	1.26	1.63	1.31	0.84	0.93	0.95	0.55	1.15	14	14	6	28	18	24	20	14	15	14	8	16
Casi0013690.1	0.38	0.06	0.03	0.11	0	0.03	0.1	0.06	0.12	0.13	0.14	0.18	11	2	1	4	0	1	3	2	4	4	4	5
Casi0013700.1	19.7	20.81	21.83	13.96	18.06	18.01	22.67	23.93	18.8	19.03	18.77	20.68	855	1022	955	728	788	810	1053	1211	921	855	827	876
Casi0013710.1	7.05	5.56	5.35	6	6.93	6.68	7.43	7.68	7.1	8.3	8.44	9.19	484	432	370	495	478	475	546	615	550	590	588	616
Casi0013720.1	12.7	11.57	13.49	13	12.02	12.64	10.82	10.86	11.53	12.65	12.37	11.75	352	363	377	433	335	363	321	351	361	363	348	318
Casi0013730.1	72.72	77.13	77.98	80.28	72.65	77.68	72.34	73.04	71.94	67.49	69.91	70.98	2703	3244	2921	3586	2714	2992	2878	3165	3019	2597	2638	2575
Casi0013740.1	234.16	229.86	245.81	378.02	323.45	332.95	307.07	326.29	328.63	211.26	223.62	215.32	4125	4582	4364	8003	5727	6078	5790	6701	6536	3853	3999	3702
Casi0013750.1	37.1	35.51	33.16	38	36.91	31.42	35.78	31.82	38.1	32.44	32.58	36.7	433	469	390	533	433	380	447	433	502	392	386	418
Casi0013760.1	0	0	0.07	0	0.07	0	0	0	0	0	0	0	0	0	1	0	1	0	0	0	0	0	0	0
Casi0013770.1	4.74	5.2	4.27	4.78	4.69	5.02	5.74	6.11	6.25	6.28	5.92	5.75	276	343	251	335	275	303	358	415	411	379	350	327
Casi0013780.1	0.05	0.02	0	0.06	0.07	0.09	0.14	0.08	0.07	0.05	0.02	0	2	1	0	3	3	4	6	4	3	2	1	0
Casi0013790.1	16.83	16.75	17.19	14.75	18.02	19.83	18.07	15.49	15.93	18.34	14.94	16.47	1379	1553	1419	1452	1484	1684	1585	1480	1474	1556	1243	1317
Casi0013800.1	78.8	82.57	81.76	105.42	98.83	95.26	109.53	120.02	115.16	103.62	113.21	99.42	1400	1660	1464	2251	1765	1754	2083	2486	2310	1906	2042	1724
Casi0013810.1	3.99	4.94	4.78	2.81	2.69	3.18	3.27	3.24	2.76	2.16	3.07	3.04	202	283	244	171	137	167	177	191	158	113	158	150
Casi0013830.1	14.02	14.06	15.13	17.56	18.61	20.12	16.39	15.7	16.78	11.49	11.87	10.73	799	907	869	1203	1066	1188	1000	1043	1080	678	687	597
Casi0013840.1	29.05	28.97	28.88	26.18	36.41	35.19	40.12	39.51	40.66	43.75	39.74	40.57	2373	2678	2378	2570	2990	2979	3508	3763	3750	3700	3296	3235
Casi0013850.1	2.68	2.37	3.1	1.61	3.55	1.72	4.45	1.79	4.22	2.3	2.05	1.37	18	18	21	13	24	12	32	14	32	16	14	9
Casi0013860.1	10.81	9.68	9.9	11.94	11.2	10.86	10.52	11.3	11.57	11.82	12.5	10.03	287	291	265	381	299	299	299	350	347	325	337	260
Casi0013870.1	1.7	0.86	1.73	1.27	1.56	1.33	2.31	2.81	2.56	3.48	2.63	3.73	79	45	81	71	73	64	115	152	134	167	124	169
Casi0013880.1	0	0	0	0.25	0.04	0.29	0.4	0.55	0.49	0.79	0.93	1.45	0	0	0	7	1	7	10	15	13	19	22	33
Casi0013890.1	0	0.02	0	0	0	0	0.02	0	0	0	0	0	0	1	0	0	0	0	1	0	0	0	0	0
Casi0013900.1	0	0	0.22	0	0	0	0	0	0	0	0	0	0	0	2	0	0	0	0	0	0	0	0	0
Casi0013910.1	47.5	44.63	52.3	63.16	54.13	52.84	47.4	46.09	50.92	47.37	47.88	50.65	1204	1280	1336	1924	1379	1388	1286	1362	1457	1243	1232	1253
Casi0013920.1	16.09	17.58	16.88	12.31	17.68	17.42	19.16	19.32	19.76	18.7	16.46	18.25	1294	1600	1368	1190	1429	1452	1650	1812	1794	1557	1344	1433
Casi0013930.1	5.16	5.69	6.91	3.92	3.9	4.47	3.21	2.65	3.63	4.6	4.08	4.65	117	146	158	107	89	105	78	70	93	108	94	103
Casi0013940.1	4.51	4.29	4.56	2.08	3.77	3.3	2.98	2.37	2.85	3.36	2.46	3.15	157	169	160	87	132	119	111	96	112	121	87	107
Casi0013950.1	2.1	2.04	1.82	2.01	2.17	2.32	2.07	2.58	2.32	2.35	1.72	2.48	166	182	145	191	172	190	175	238	207	192	138	191
Casi0013960.1	47.32	43.51	49.17	52.36	50.64	50.42	55.36	53.76	58.3	50.46	51.95	54.99	1161	1208	1216	1544	1249	1282	1454	1538	1615	1282	1294	1317
Casi0013970.1	16.4	18.73	16.94	19.73	12.97	14.61	13.83	15.08	19	16.08	17.4	17.24	195	252	203	282	155	180	176	209	255	198	210	200
Casi0013980.1	1.96	2.79	1.38	2.99	1.89	2.43	2.88	2.76	2.68	3.1	2.16	2.55	73	118	52	134	71	94	115	120	113	120	82	93
Casi0013990.1	28.63	27.23	25.3	34.11	31.55	28.8	29.32	29.28	31.2	32.23	24.99	27.3	447	481	398	640	495	466	490	533	550	521	396	416
Casi0014000.1	1.93	1.59	2.09	1.58	1.85	2.19	1.61	1.42	1.71	1.34	0.97	1.42	57	53	62	56	55	67	51	49	57	41	29	41
Casi0014010.1	8.72	5.69	6.59	11.55	12.38	9.61	8.57	8.21	8.69	7.32	6.2	7.57	176	130	134	280	251	201	185	193	198	153	127	149
Casi0014020.1	13.79	14.84	14.22	32.24	29.05	26.04	14.95	14.53	14.65	20.54	17.41	19.42	280	341	291	787	593	548	325	344	336	432	359	385
Casi0014030.1	22.28	19.54	21.81	26.52	25.21	25.38	30.24	30.82	30.01	35.8	35.39	34.45	532	528	525	761	605	628	773	858	809	885	858	803
Casi0014040.1	41.26	36.94	50.04	48.89	44.96	47.4	51.01	44.65	51.91	53.33	56.52	53.49	535	542	654	762	586	637	708	675	760	716	744	677
Casi0014050.1	60.24	55.52	54.85	31.4	33.59	31.4	25.73	25.59	27.73	21.89	27.85	28.64	1470	1533	1349	921	824	794	672	728	764	553	690	682
Casi0014060.1	1.57	2.12	1.96	2.27	2.43	1.97	2.24	2.26	2.13	1.86	2.2	2.78	66	101	83	115	103	86	101	111	101	81	94	114
Casi0014070.1	4.5	5.07	6.24	5.29	4.46	5.37	6.08	6.54	5.04	5.38	4.9	6.26	182	232	254	257	181	225	263	308	230	225	201	247
Casi0014080.1	12.81	12.46	11.8	9.63	13.85	13.32	13.07	12.8	13.01	13.35	14.04	15.1	738	812	685	667	802	795	806	860	846	796	821	849
Casi0014100.1	0.04	0.14	0.08	0	0	0	0.08	0.21	0.04	0	0	0	1	4	2	0	0	0	2	6	1	0	0	0
Casi0014110.1	21.89	22.53	20.55	26.83	24.13	23.65	27.86	24.85	23.68	23.04	22.53	21.69	334	389	316	492	370	374	455	442	408	364	349	323
Casi0014120.1	6.61	5.97	5.53	9.17	9.06	9.98	8.79	9.52	8.22	8.35	9.64	9.35	262	268	221	437	361	410	373	440	368	343	388	362
Casi0014130.1	7.65	8.03	8.33	12.25	10.32	9.27	10.27	11.67	10.57	11.8	13.02	11.22	320	380	351	616	434	402	460	569	499	511	553	458
Casi0014140.1	0	0	0	0	0	0	0	0	0	0	0.31	0	0	0	0	0	0	0	0	0	0	0	2	0
Casi0014150.1	2.88	3.58	3	3.09	3.39	3.91	4.14	4.77	3.15	4.02	3.62	3.96	76	107	80	98	90	107	117	147	94	110	97	102
Casi0014160.1	25.3	28.97	28.07	36.11	33.04	31.21	33.1	36.15	29.76	32.78	32.76	32.89	524	679	586	899	688	670	734	873	696	703	689	665
Casi0014180.1	2.31	2.18	2.64	1.93	1.96	1.9	2.35	2.91	2.57	2.71	2.18	2.37	47	50	54	47	40	40	51	69	59	57	45	47
Casi0014190.1	23.63	21.85	26.06	31.9	28.85	29.69	31.65	30.83	29.2	30.18	31.68	32.8	493	516	548	800	605	642	707	750	688	652	671	668
Casi0014200.1	10.5	9.28	11.39	13.31	14.77	11.87	13.49	14.49	10.75	12.91	12.44	12.44	128	128	140	195	181	150	176	206	148	163	154	148
Casi0014210.1	0.37	0.24	0.43	0.28	0.6	0.48	0.44	0.34	0.09	0.29	0.23	0.31	11	8	13	10	18	15	14	12	3	9	7	9
Casi0014220.1	8.48	8.94	7.92	7.79	9.24	8.4	8.24	8.36	7.94	8.34	8.27	8.27	941	1122	886	1039	1030	966	979	1081	994	958	931	895
Casi0014230.1	7.76	7.3	7.75	6.24	10.09	8.94	9.54	8.55	9.14	9.63	9.62	11.3	417	444	420	403	545	498	549	536	555	536	525	593
Casi0014240.1	24.45	22.41	24.05	28.04	26.44	22.72	32.33	26.86	29.33	26.7	27.6	31.32	460	477	456	634	500	443	651	589	623	520	527	575
Casi0014250.1	5789.77	5726.86	5755.4	3621.46	3563.8	3648.97	3257.72	3162.29	3257.62	2479.44	2483.91	2501.47	109792	122888	109992	82534	67927	71707	66125	69911	69745	48678	47817	46296
Casi0014260.1	18.98	24.2	20.57	34.28	27.93	29.37	29.48	31.55	31.7	33.13	26.55	29.85	305	440	333	662	451	489	507	591	575	551	433	468
Casi0014270.1	1	1.06	0.52	0.27	0.16	0.15	0.11	0.21	0.21	0	0.12	0.08	25	30	13	8	4	4	3	6	6	0	3	2
Casi0014280.1	3.56	4.41	4.53	3.93	4.92	4.58	4.71	3.88	4.79	4.04	3.67	4.65	157	220	201	208	218	209	222	199	238	184	164	200
Casi0014290.1	17.37	15.27	14.94	18.18	18.77	18.57	16.86	16.39	16.96	16.13	16.31	19.82	361	359	313	454	392	400	375	397	398	347	344	402
Casi0014320.1	0.21	0.33	0.05	0.31	0.05	0.05	0.15	0	0.09	0	0.1	0.11	4	7	1	7	1	1	3	0	2	0	2	2
Casi0014330.1	6.24	6.62	5.38	16.61	15.37	14.03	18.49	17.9	17.04	18.04	21.57	19.53	145	174	126	464	359	338	460	485	447	434	509	443
Casi0014340.1	80.53	83.55	86.41	96.02	87.07	84.45	74.42	78.78	82.62	69.48	75.12	73.81	2418	2839	2615	3465	2628	2628	2392	2758	2801	2160	2290	2163
Casi0014350.1	25.75	22.89	24.1	23.09	22.25	20.13	16.08	17.47	17.08	17.75	17.58	16.67	684	688	645	737	594	554	457	541	512	488	474	432
Casi0014360.1	7.94	8.42	6.5	1.43	1.25	1.28	0.68	0.57	0.35	0.45	0.52	0.81	120	144	99	26	19	20	11	10	6	7	8	12
Casi0014370.1	23.18	24.34	20.36	22.03	22.67	23.36	25.29	24.1	24.57	25.92	24.87	28.43	584	694	517	667	574	610	682	708	699	676	636	699
Casi0014380.1	26.46	26.12	26.64	26.81	31.61	28.79	27.52	27.21	25.64	27.73	26.32	28.16	1246	1392	1264	1517	1496	1405	1387	1494	1363	1352	1258	1294
Casi0014390.1	2.76	3.22	3.7	0.83	1.16	0.88	0.35	0.56	0.38	0.25	0.45	0.5	97	128	131	35	41	32	13	23	15	9	16	17
Casi0014410.1	11.69	12.59	12.2	12.12	11.58	12.7	11.57	13.28	12.04	12.57	12.62	11.89	407	496	428	507	405	458	431	539	473	453	446	404
Casi0014420.1	6.18	5.51	6.59	10.76	8.34	7.99	8.74	8.15	10.36	7.5	6.49	7.85	121	122	130	253	164	162	183	186	229	152	129	150
Casi0014430.1	0	0	0	0	0	0	0	0	0	0.14	0	0	0	0	0	0	0	0	0	0	0	3	0	0
Casi0014440.1	5.09	5.13	5.59	6.62	5.73	5.64	6.14	6.07	6.2	6.39	6.02	5.77	243	277	269	380	275	279	314	338	334	316	292	269
Casi0014450.1	7.94	8.17	6.25	6	7.55	6.24	7.94	6.33	6	5.79	5.68	5.86	340	396	270	309	325	277	364	316	290	257	247	245
Casi0014460.1	3.81	5.09	3.68	3.09	4.45	4.41	4.44	4.24	3.71	3.58	3.09	4.1	80	121	78	78	94	96	100	104	88	78	66	84
Casi0014470.1	25.63	23.8	21.39	26.46	26.22	25.26	24.39	23.1	22.72	22.01	23.51	21.17	1063	1117	894	1319	1093	1086	1083	1117	1064	945	990	857
Casi0014480.1	1.54	1.27	1.14	0.72	1.36	1.34	1.38	1.35	1.11	1.36	0.91	1.34	131	122	98	74	116	118	126	134	107	120	79	111
Casi0014490.1	0.61	0.57	0.95	0.48	0.99	0.59	1.43	1.15	1.44	0.96	0.63	1.54	19	20	30	18	31	19	48	42	51	31	20	47
Casi0014500.1	87.99	81.69	81.37	82.35	68.31	73.66	65.15	63.17	71.82	56.83	64.31	56.2	1147	1205	1069	1290	895	995	909	960	1057	767	851	715
Casi0014510.1	46.98	49.06	48.4	40.9	39.67	40.4	29.38	29.36	28.28	25.75	25.5	26.58	1773	2095	1841	1855	1505	1580	1187	1292	1205	1006	977	979
Casi0014520.1	0.14	0.13	0.14	3.21	2.64	1.81	9.36	8.96	8.96	12.14	13.05	12.43	3	3	3	80	55	39	208	217	210	261	275	252
Casi0014530.1	16.68	14.04	16.9	18.99	19.63	18.64	20.9	21.12	21.84	19.83	21.29	20.65	481	458	491	658	569	557	645	710	711	592	623	581
Casi0014540.1	19.35	18.27	19.91	17.18	21.65	21.14	23.88	25.1	23.4	23.96	23.16	23.86	926	989	960	988	1041	1048	1223	1400	1264	1187	1125	1114
Casi0014550.1	7.5	9.02	8.91	3.05	3.04	1.51	3.1	2.69	2.78	1.68	1.63	1.97	86	117	103	42	35	18	38	36	36	20	19	22
Casi0014560.1	6.19	5.57	5.87	5.06	6.36	5.62	6.35	6.65	6.35	6.48	5.7	6.27	273	278	261	268	282	257	300	342	316	296	255	270
Casi0014570.1	5.4	5.52	5.85	7.1	7.46	7.76	7.5	7.38	6.7	9.39	8.64	8.62	446	516	487	705	619	664	663	710	625	803	724	695
Casi0014580.1	17.57	17.04	16.64	20.48	17.88	18.69	17.45	18.74	17.68	17.82	16.8	16.6	616	676	588	863	630	679	655	766	700	647	598	568
Casi0014590.1	101.25	92.29	98.31	73.05	75.68	78.01	81.43	78.94	79.89	73.24	67.28	75.12	2099	2165	2054	1820	1577	1676	1807	1908	1870	1572	1416	1520
Casi0014600.1	10.63	9.62	10.26	10.12	9.83	10.73	10.11	10.24	11.32	9.92	9.28	10.49	326	334	317	373	303	341	332	366	392	315	289	314
Casi0014610.1	14.9	14.85	16.71	15.47	16.16	16.5	17.02	16.62	15.67	17.31	13.69	14.69	400	451	452	499	436	459	489	520	475	481	373	385
Casi0014620.1	33.51	30.18	33.37	9.26	11.65	9.49	8.22	9.82	6.36	5.31	5.42	3.84	518	528	520	172	181	152	136	177	111	85	85	58
Casi0014630.1	14.45	15.34	14.53	17.51	18.26	18.68	19.48	20.85	18.47	18.26	20.8	20.83	607	729	615	884	771	813	876	1021	876	794	887	854
Casi0014640.1	3.92	3.29	3.32	3.41	4.43	4.7	4.77	3.72	3.96	4.86	4.43	4.12	198	188	169	207	225	246	258	219	226	254	227	203
Casi0014650.1	4.13	6.6	5.7	3.25	4.33	2.74	2.24	3.63	3.16	2.75	2.86	2.57	74	134	103	70	78	51	43	76	64	51	52	45
Casi0014660.1	0.83	0.73	0.51	0.42	0.76	0.55	0.54	0.71	0.45	0.62	0.38	0.46	13	13	8	8	12	9	9	13	8	10	6	7
Casi0014670.1	15.47	15.37	13.98	13.67	16.66	16.69	15.97	16.61	16.06	14.31	14.2	15.7	792	890	721	841	857	885	875	991	928	758	738	784
Casi0014680.1	184.13	181.54	179.7	245.52	243.27	232.46	208.69	214.37	210.26	240.14	233.48	229.01	5653	6307	5560	9059	7507	7396	6858	7673	7288	7633	7277	6862
Casi0014690.1	37.66	38.7	36.65	45.2	46.85	46.55	29.69	29.11	32.11	39.99	39.24	38.99	2114	2458	2073	3049	2643	2708	1784	1905	2035	2324	2236	2136
Casi0014700.1	25.97	26.02	24.84	17.72	18.64	18.08	15.05	14.39	16.54	11.61	12.39	12.23	890	1009	858	730	642	642	552	575	640	412	431	409
Casi0014710.1	9.56	9.52	11.57	9.33	9.39	8.99	10.14	10	9.97	9.47	9.62	10.33	237	267	289	278	234	231	269	289	279	243	242	250
Casi0014720.1	7.63	6.62	8.04	9.74	10.18	11.39	13.33	13.21	12.42	12.27	13.63	13.4	161	158	171	247	216	249	301	325	296	268	292	276
Casi0014730.1	53.41	58.98	60.79	59.26	54.57	52.93	61.79	58.53	60.12	57.69	56.97	57.48	1074	1342	1232	1432	1103	1103	1330	1372	1365	1201	1163	1128
Casi0014740.1	51.31	55.57	48.33	68.7	64.81	63.62	58.39	55.85	59.12	60.21	62.67	62.96	1317	1614	1250	2119	1672	1692	1604	1671	1713	1600	1633	1577
Casi0014750.1	0.77	0.77	0.47	0.68	0.64	0.86	0.92	0.56	0.71	1.21	0.6	0.86	47	53	29	50	39	54	60	40	49	76	37	51
Casi0014760.1	1.74	1.25	1.12	1.65	1.69	1.56	0.72	1.01	0.82	0.7	1.12	0.5	43	35	28	49	42	40	19	29	23	18	28	12
Casi0014780.1	49.97	47.92	47.23	62.7	58.18	59.41	53.21	53.3	53.97	39.55	40.3	36.45	1667	1809	1588	2514	1951	2054	1900	2073	2033	1366	1365	1187
Casi0014790.1	0.09	0.34	0.34	0.32	0.17	0.33	0.24	0.37	0.34	0.16	0.21	0.31	2	9	8	9	4	8	6	10	9	4	5	7
Casi0014800.1	33.86	30.97	32.82	25.26	21.59	21.32	17.91	20.03	18.73	16.85	16.64	17.71	860	890	840	771	551	561	487	593	537	443	429	439
Casi0014810.1	5.9	5.86	5.1	6.21	6.13	6.22	8.02	7.13	7	7.78	7.35	7.01	537	604	468	680	561	587	782	757	720	733	679	623
Casi0014830.1	11.09	10.65	9.76	7.94	9.59	8.31	9.44	9.4	8.36	9.53	8.12	8.72	335	364	297	288	291	260	305	331	285	298	249	257
Casi0014840.1	0.21	0.27	0.46	0.13	0	0.15	0	0	0.23	0	0	0	4	6	9	3	0	3	0	0	5	0	0	0
Casi0014850.1	54.53	58.65	56.22	73.14	68.73	52.99	49.49	48.44	54.66	50.79	50.46	70.98	281	342	292	453	356	283	273	291	318	271	264	357
Casi0014860.1	12.13	11.78	12.1	13.66	17.82	17.31	13.81	15.19	12.61	13.27	11.54	13.63	1119	1230	1125	1514	1652	1655	1363	1633	1313	1267	1081	1227
Casi0014870.1	0.83	1.29	1.2	1.31	1.03	0.84	1.36	1.1	1.1	1.2	0.78	0.38	20	35	29	38	25	21	35	31	30	30	19	9
Casi0014880.1	0.95	1.5	1.1	0.45	0.56	0.29	0.1	0.21	0.41	0.08	0.05	0	35	63	41	20	21	11	4	9	17	3	2	0
Casi0014890.1	19.03	18.81	18.14	5.7	9.41	7.25	11.07	11.41	10.45	17.66	19.46	19.13	684	765	657	246	340	270	426	478	424	657	710	671
Casi0014900.1	8.09	8.61	9.22	12.24	9.56	10.1	10.9	10.06	10.82	9.89	8.56	9.14	282	340	324	513	335	365	407	409	426	357	303	311
Casi0014910.1	1.41	1.29	1.31	0.79	0.85	0.78	0.78	0.97	0.72	0.84	0.73	0.98	136	140	127	91	82	78	80	109	78	84	71	92
Casi0014920.1	2.57	1.9	1.8	3.33	2.67	2.64	3.37	2.37	2.55	3	2.45	2.03	92	77	65	143	96	98	129	99	103	111	89	71
Casi0014930.1	0.62	0.71	0.19	1.06	0.96	0.93	0.29	0.33	0.2	0.19	0.53	0.32	16	21	5	33	25	25	8	10	6	5	14	8
Casi0014940.1	2.05	1.67	1.76	1.87	1.58	2.01	1.01	0.8	1.68	0.45	0.53	0.63	53	49	46	58	41	54	28	24	49	12	14	16
Casi0014950.1	33.3	29.23	35.39	38.58	31.09	34.76	30.32	33.46	33.52	33.15	30.43	32.66	747	742	800	1040	701	808	728	875	849	770	693	715
Casi0014960.1	4.86	5.17	4.53	6.82	8.1	6.96	7.91	7.7	7.5	7.23	6.21	7.15	193	232	181	325	323	286	336	356	336	297	250	277
Casi0014970.1	2.93	3.45	3.73	2.32	1.66	1.08	1.04	2.63	2.22	2.42	1.92	1.14	21	28	27	20	12	8	8	22	18	18	14	8
Casi0014980.1	134.72	140.63	146.64	112.03	119.77	112.14	141.23	144.2	139.62	174.31	170.84	173.64	3063	3618	3360	3061	2737	2642	3437	3822	3584	4103	3943	3853
Casi0014990.1	146.91	142.73	148.34	179.91	160.9	161.54	166.42	177.28	161.52	167.09	168.2	158.81	3340	3672	3399	4916	3677	3806	4050	4699	4146	3933	3882	3524
Casi0015000.1	104.57	96.28	104.45	90.65	103.51	105.3	104.24	97.51	104.25	106.42	99.21	100.5	597	622	601	622	594	623	637	649	672	629	575	560
Casi0015010.1	7.47	7.91	8.26	7.77	7.94	7.88	9.37	9.99	8.93	9.31	9.54	9.21	324	388	361	405	346	354	435	505	437	418	420	390
Casi0015020.1	25.86	24.45	23.91	26.22	28.47	26.37	22.32	22.85	22.88	37.99	40.19	37.27	760	813	708	926	841	803	702	783	759	1156	1199	1069
Casi0015030.1	1.01	0.32	0.18	1.22	0.36	0.35	0.09	0	0.24	0.18	0.18	0.09	11	4	2	16	4	4	1	0	3	2	2	1
Casi0015040.1	4.9	4.4	4.74	3.94	3.89	3.81	3.31	3.53	3.46	3.9	3.77	4.26	119	121	116	115	95	96	86	100	95	98	93	101
Casi0015050.1	25.67	27.93	28.28	40.46	44.54	43.99	34.86	33.34	34.87	30.17	27.59	31.47	1089	1341	1209	2063	1899	1934	1583	1649	1670	1325	1188	1303
Casi0015060.1	2.87	3.48	2.61	2.76	3.85	3.48	4.31	3.83	3.72	4.57	3.9	4.85	97	133	89	112	131	122	156	151	142	160	134	160
Casi0015080.1	2.33	2.62	2.41	8.05	10.48	9.82	9.33	8.98	8.55	14.75	13.71	14.64	148	188	154	613	668	645	633	664	612	968	882	906
Casi0015090.1	0.21	0.09	0.21	0.36	0	0.52	0.7	0.46	0.38	0.52	0.63	0.11	2	1	2	4	0	5	7	5	4	5	6	1
Casi0015100.1	29.23	27.81	28.34	38.78	39.39	38.79	48.7	52.77	47.81	50.77	54.24	54.2	1213	1306	1185	1934	1643	1668	2163	2553	2240	2181	2285	2195
Casi0015110.1	11.22	10.14	10.36	11.11	13.25	13.11	11.53	10.43	10.69	11.85	10.38	11.46	821	839	764	977	974	994	903	889	883	897	771	818
Casi0015120.1	5.06	4.87	4.11	3.56	3.13	3.17	4.26	5.04	4.6	4.67	4.58	4.2	111	121	91	94	69	72	100	129	114	106	102	90
Casi0015130.1	1.3	0.91	0.89	1.21	1.07	0.92	0.75	0.58	1.17	0.72	0.66	0.54	52	41	36	58	43	38	32	27	53	30	27	21
Casi0015140.1	2.57	2.32	2.31	2.33	3.01	2.64	3.04	2.59	3.03	2.94	2.23	2.27	218	223	198	238	257	232	276	256	290	258	192	188
Casi0015150.1	352.44	347.23	355.67	299.1	256.12	254.09	294.31	276.46	278.01	275.42	277.87	265.47	2760	3077	2807	2815	2016	2062	2467	2524	2458	2233	2209	2029
Casi0015160.1	0.62	0.41	0.35	0.5	0.73	0.34	0.56	0.8	0.73	0.68	0.5	0.63	28	21	16	27	33	16	27	42	37	32	23	28
Casi0015170.1	0	0.53	0	0.25	0.45	0	0	0	0	0	0	0	0	4	0	2	3	0	0	0	0	0	0	0
Casi0015180.1	0.03	0	0.12	0.03	0.09	0.06	0	0	0.11	0	0	0	1	0	4	1	3	2	0	0	4	0	0	0
Casi0015200.1	3.59	3.99	2.91	1.74	3.15	2.83	3.09	3	3.09	4.5	3.12	3.87	77	97	63	45	68	63	71	75	75	100	68	81
Casi0015210.1	1.75	1.92	2.04	1.26	2.88	2.21	2.09	2.59	2.3	2.56	3.33	2.1	29	36	34	25	48	38	37	50	43	44	56	34
Casi0015220.1	2.11	2.89	3.1	0.54	2.61	1.4	3.94	2.87	1.68	2.11	1.94	2.31	29	45	43	9	36	20	58	46	26	30	27	31
Casi0015230.1	2.6	2.47	1.69	0.91	1.39	1.35	1.68	1.54	2.48	2.41	1.67	1.84	26	28	17	11	14	14	18	18	28	25	17	18
Casi0015240.1	24.51	21.29	23.56	22.07	23.24	19.38	20.97	21.35	20.32	20.17	23.73	19.29	643	632	623	696	613	527	589	653	602	548	632	494
Casi0015250.1	0.05	0	0	0	0	0	0	0	0	0	0.05	0	1	0	0	0	0	0	0	0	0	0	1	0
Casi0015260.1	5.02	4.5	4.08	2.98	3.53	3.25	3.63	3.17	3.1	3.15	2.94	4.05	345	350	283	246	244	232	267	254	241	224	205	272
Casi0015270.1	38.28	41.21	43.25	49.89	42.86	42.94	33.89	39.43	42.19	37.5	37.05	40.25	916	1116	1043	1435	1031	1065	868	1100	1140	929	900	940
Casi0015280.1	0.33	0.18	0.3	0.05	0.33	0.29	0.47	0.26	0.16	0.14	0.65	0.21	11	7	10	2	11	10	17	10	6	5	22	7
Casi0015290.1	15.79	15.91	16.07	11.96	16.07	14.38	16.46	16.1	17	19.85	18.64	20.93	1076	1227	1104	980	1101	1016	1201	1279	1308	1401	1290	1392
Casi0015300.1	0.14	0.32	0.16	1.65	1.97	2.52	1.96	1.66	2.09	2.05	2.49	2.28	7	18	8	97	97	128	103	95	116	104	124	109
Casi0015310.1	0.51	0.76	0.61	1.08	1.51	1.13	1.3	1.26	1.54	1.02	1.16	0.58	21	35	25	53	62	48	57	60	71	43	48	23
Casi0015320.1	19.67	17.34	18.64	21.86	18.13	20.19	15.38	17.55	16.56	19.49	19.51	17.39	423	422	404	565	392	450	354	440	402	434	426	365
Casi0015330.1	13.52	11.92	12.29	14.54	15.5	17.63	14.37	17.08	17.06	14.82	15.83	14.87	356	355	326	460	410	481	405	524	507	404	423	382
Casi0015340.1	37.2	37.08	35.97	47.65	53.93	51.87	32.72	33.83	30.85	30.69	31	30.25	1726	1947	1682	2657	2515	2494	1625	1830	1616	1474	1460	1370
Casi0015350.1	26.93	24.07	26.82	38.46	33.82	36.84	36.44	33.81	36.51	38.62	37.91	36.74	522	528	524	896	659	740	756	764	799	775	746	695
Casi0015360.1	65.63	66.74	63.9	49.22	60.9	60.53	62.11	61.09	61.4	60.86	56.42	58.35	4000	4603	3925	3605	3731	3823	4052	4341	4225	3840	3491	3471
Casi0015370.1	55.55	48.9	52.35	49.77	43.95	40.68	50.62	48.59	51.09	40.67	41.85	45.71	1016	1012	965	1094	808	771	991	1036	1055	770	777	816
Casi0015380.1	5.46	7.06	6.47	12.94	14.53	12.37	2.65	1.71	2.61	3.15	4.56	4.31	52	76	62	148	139	122	27	19	28	31	44	40
Casi0015390.1	8.76	8.51	10.29	39.24	31.69	34.55	18.45	19.59	20.34	9.54	9.73	10.75	71	78	84	382	258	290	160	185	186	80	80	85
Casi0015400.1	11.57	11.56	11.23	10.88	14.44	12.75	7.64	8.08	8.51	5.62	6.25	7.1	177	200	173	200	222	202	125	144	147	89	97	106
Casi0015420.1	16.88	17.97	18.18	65.21	56.12	59.52	17.12	16.87	17.67	17.88	19.84	18.77	176	212	191	817	588	643	191	205	208	193	210	191
Casi0015430.1	3.5	3.38	3.32	4.53	5.52	4.39	5.19	5.17	4.94	5.23	4.28	4.83	154	168	147	239	244	200	244	265	245	238	191	207
Casi0015440.1	0	0	0	0	0	0	0	0.06	0	0	0	0	0	0	0	0	0	0	0	2	0	0	0	0
Casi0015450.1	6.73	7.28	6.3	6.3	7.15	6.32	7.14	7.1	6.73	7.03	6.79	6.81	296	362	279	333	316	288	336	364	334	320	303	292
Casi0015460.1	2.19	2.43	2.64	2.53	2.18	2.15	3.33	2.76	3.08	3.44	2.83	2.73	51	64	62	71	51	52	83	75	81	83	67	62
Casi0015470.1	0.34	0.65	0.11	0.05	0	0.11	0	0	0	0.05	0.06	0.06	6	13	2	1	0	2	0	0	0	1	1	1
Casi0015480.1	9.47	10.98	10	9.28	10.34	8.58	10.46	7.73	8.79	9.92	8.76	10.02	247	324	263	291	271	232	292	235	259	268	232	255
Casi0015490.1	12.56	11.88	11.05	13.2	14.93	14.51	13.16	15.79	12.53	13.78	13.56	14.38	425	455	377	537	508	509	477	623	479	483	466	475
Casi0015500.1	0.17	0.52	0.42	0.77	0.34	0.33	0.63	0.43	0.22	0.16	1.33	0.69	2	7	5	11	4	4	8	6	3	2	16	8
Casi0015510.1	3.76	4.52	5.01	3.96	5.55	4.65	3.62	4.43	3.64	3.74	2.6	3.49	64	87	86	81	95	82	66	88	70	66	45	58
Casi0015520.1	5.04	5.2	4.98	5.36	7.53	6.3	6.59	5.81	5.5	5.9	6.51	6.81	555	648	552	709	833	719	776	745	684	672	728	732
Casi0015530.1	4.43	4.54	4.22	4.27	4.23	4.21	5.25	4.02	3.73	3.85	3.54	3.5	201	233	193	233	193	198	255	213	191	181	163	155
Casi0015540.1	10.49	9.18	10.8	10.98	13.17	12.3	13.81	10.5	11.67	12.33	13.56	14.19	535	530	555	673	675	650	754	624	672	651	702	706
Casi0015550.1	10.05	11.55	10.92	9.92	10.57	10.41	11.55	10.83	10	10.46	9.7	10.42	503	654	551	597	532	540	619	632	565	542	493	509
Casi0015560.1	8.96	9.2	9.25	6.61	8.03	7.87	8.71	9.22	8.72	7.7	6.42	5.43	345	401	359	306	311	314	359	414	379	307	251	204
Casi0015570.1	7	4.86	5.67	4.3	6.11	5.2	5.74	4.99	4.2	3.33	2.65	4.86	65	51	53	48	57	50	57	54	44	32	25	44
Casi0015580.1	2.66	2.69	3.17	2.48	2.18	2.59	1.84	2.54	2.11	2.2	2.83	2.4	124	142	149	139	102	125	92	138	111	106	134	109
Casi0015590.1	9.49	10.36	9.6	13.32	8.33	9.7	6.67	7.34	6.98	7.19	7.27	5.34	153	189	156	258	135	162	115	138	127	120	119	84
Casi0015600.1	6.91	6.56	5.97	6.74	8.42	8.47	8.03	8.3	7.45	8.03	8.11	8.24	722	775	628	846	884	916	897	1010	878	868	860	840
Casi0015610.1	6.9	7.02	6.79	6.46	7.46	7.08	6.27	6.83	8.31	7.75	6.97	7.04	264	304	262	297	287	281	257	305	359	307	271	263
Casi0015620.1	5.53	4.48	4.52	1.79	1.72	2.57	2.33	2.9	2.35	1.71	2.16	1.82	131	120	108	51	41	63	59	80	63	42	52	42
Casi0015630.1	47.46	48.66	44.89	43.46	37.11	39.5	41.47	37.3	38.11	59.27	61.68	55.61	836	970	797	920	657	721	782	766	758	1081	1103	956
Casi0015660.1	22.68	23.81	24.37	24.34	27.35	26.72	23.42	24.6	23.24	20.95	22.51	22.19	798	948	864	1029	967	974	882	1009	923	763	804	762
Casi0015670.1	7.96	7.48	6.54	9.41	7.26	8.24	9.26	10.17	9.16	9.76	9.22	9.67	204	217	169	290	187	219	254	304	265	259	240	242
Casi0015680.1	14.16	13.49	15.45	12.78	10.92	12.6	11.68	10.8	10.89	10.68	10.64	12.2	333	359	366	361	258	307	294	296	289	260	254	280
Casi0015690.1	10.62	13.01	10.42	12.97	14.6	13.67	15.18	13.97	14.78	13.45	13.33	14.88	270	374	267	396	373	360	413	414	424	354	344	369
Casi0015700.1	15.51	16.71	16.58	20.31	17.6	18.01	18.13	19.57	17.43	19.21	20.67	20.63	810	988	873	1275	924	975	1014	1192	1028	1039	1096	1052
Casi0015710.1	1.37	1.16	0.99	1.32	1.19	1.25	1.79	1.45	1.63	2.64	1.93	1.37	55	53	40	64	48	52	77	68	74	110	79	54
Casi0015720.1	0.3	0.31	0.35	0.42	0.71	0.24	0.33	0.3	0.31	0.64	0.4	0.31	6	7	7	10	14	5	7	7	7	13	8	6
Casi0015730.1	5.75	6.48	5.44	5.83	6.7	6.82	7.71	7.65	5.5	6.32	6.31	6.16	87	111	83	106	102	107	125	135	94	99	97	91
Casi0015740.1	0.08	0.2	0.49	0.38	0.23	0.25	0.42	0.26	0.3	0.11	0.19	0.08	2	6	13	12	6	7	12	8	9	3	5	2
Casi0015760.1	0	0.07	0	0	0	0	0	0	0.15	0	0	0	0	1	0	0	0	0	0	0	2	0	0	0
Casi0015770.1	15	17.96	18.56	17.66	20.85	18.94	19.91	21.02	18.32	20.18	19.55	19.53	499	676	622	706	697	653	709	815	688	695	660	634
Casi0015780.1	7.24	9.23	8.45	6.61	7.42	6.01	8.08	9.34	8.9	6.02	5.32	6.7	165	238	194	181	170	142	197	248	229	142	123	149
Casi0015790.1	46.3	47.95	47.73	30.2	34.29	29.95	30.15	29.86	29.43	27.24	28.9	24.81	1310	1535	1361	1027	975	878	913	985	940	798	830	685
Casi0015800.1	5.32	3.72	5.07	7.38	7.15	7.61	7.59	9.21	6.95	7.15	8.83	8.66	177	140	170	295	239	262	270	357	261	246	298	281
Casi0015810.1	31.25	30.87	31.58	33.46	33.09	32.78	33.15	31.71	30.75	32.31	35.77	32.05	1138	1272	1159	1464	1211	1237	1292	1346	1264	1218	1322	1139
Casi0015820.1	0	0	0	0.03	0	0.04	0	0	0	0	0	0	0	0	0	1	0	1	0	0	0	0	0	0
Casi0015830.1	0.07	0	0	0.06	0	0	0	0	0.16	0.03	0	0	2	0	0	2	0	0	0	0	5	1	0	0
Casi0015840.1	8.44	10.7	9.76	11.66	10.02	8.37	9.27	9.55	8.83	8.42	8.77	9.51	182	261	212	302	217	187	214	240	215	188	192	200
Casi0015850.1	61.83	64.07	68.88	57.88	53.13	53.9	62.75	59.29	62.09	55.04	52.56	52.97	1263	1481	1418	1421	1091	1141	1372	1412	1432	1164	1090	1056
Casi0015860.1	122.96	125.35	158.01	231.07	164.99	169.58	133.64	144.57	137.33	147.73	123.78	129.98	410	473	531	926	553	586	477	562	517	510	419	423
Casi0015870.1	0.49	0.75	0.62	0.51	0.41	0.38	0.4	0.22	0.24	0.17	0.48	0.3	25	43	32	31	21	20	22	13	14	9	25	15
Casi0015890.1	0	0	0	0.05	0	0	0	0	0	0	0	0	0	0	0	1	0	0	0	0	0	0	0	0
Casi0015900.1	0	0	0.25	0	0	0	0	0	0	0	0	0.06	0	0	4	0	0	0	0	0	0	0	0	1
Casi0015910.1	7.84	5.79	7.23	7.98	9.16	6.45	9.53	10.03	8.04	9.6	10.47	9.83	183	153	170	224	215	156	238	273	212	232	248	224
Casi0015920.1	0	0.09	0.12	0.44	0.19	0.28	0.9	0.97	0.7	2.45	2.85	2.94	0	4	5	22	8	12	40	47	33	105	120	119
Casi0015930.1	0	0	0.06	0.15	0.12	0.06	0.09	0.26	0.41	0.27	0.21	0.44	0	0	2	6	4	2	3	10	15	9	7	14
Casi0015940.1	12.57	13.73	14.96	12.16	16.11	17.09	15.85	17.07	14.78	16.42	18.36	19	406	502	487	472	523	572	548	643	539	549	602	599
Casi0015950.1	17.99	16.83	16.11	16.44	20.5	18.69	18.37	20.76	18.09	19.08	18.92	18.95	756	800	682	830	866	814	826	1017	858	830	807	777
Casi0015960.1	42.51	43.23	41.67	36.58	37.48	36.47	32.84	34.81	32.43	29.36	28.51	29.82	1081	1244	1068	1118	958	961	894	1032	931	773	736	740
Casi0015970.1	16.69	16.75	16.29	14.67	15.19	17.37	16.38	15.91	18.64	14.71	14.17	14.33	494	561	486	522	452	533	519	549	623	451	426	414
Casi0015980.1	4.91	7.07	5.34	1.18	1.27	1.04	0.63	0.4	0.36	0.39	0.33	0.07	73	119	80	21	19	16	10	7	6	6	5	1
Casi0015990.1	0.35	1.08	0.87	0.15	0	0.51	0	0	0.47	0.17	1.21	1.26	2	7	5	1	0	3	0	0	3	1	7	7
Casi0016000.1	62.34	70.68	70.14	86.6	73.14	89.13	64.91	70.1	61.89	69.58	63.66	65.12	463	594	525	773	546	686	516	607	519	535	480	472
Casi0016010.1	15.91	15.51	14.49	13.55	23.24	22.01	14.92	14.66	12.76	15.89	15.73	16.76	1070	1180	982	1095	1571	1534	1074	1149	969	1106	1074	1100
Casi0016020.1	47.1	48.95	43.44	55.08	58.86	54.88	36.13	35.7	35.37	49.16	50.24	49.21	1727	2031	1605	2427	2169	2085	1418	1526	1464	1866	1870	1761
Casi0016030.1	0.33	0.3	0.17	0.38	0.33	0.36	0.12	0.18	0.15	0.24	0.04	0.34	8	8	4	11	8	9	3	5	4	6	1	8
Casi0016040.1	10.74	12.13	11.53	14.04	16.32	15.54	10.22	10.77	10.02	11.19	12.25	12.56	1843	2355	1993	2894	2814	2762	1877	2154	1940	1988	2133	2103
[truncated: 21,152 more rows]

## Sheet: Table S6
Table S6 The expression levels of differential expressed genes in the Centella asiatica at Four Leaf Growth Stages
[truncated: 3,890 more rows]

[truncated: 2 more sheets: Table S7, Table S8]
